# Supplementary material for: ﻿Outline, phylogenetic and divergence times analyses of the genus Haploporus (Polyporales, Basidiomycota): two new species are proposed
Source: MycoKeys. 2023 Jul 24;98:233–52. doi: 10.3897/mycokeys.98.105684 (PMC10390986; doi:10.3897/mycokeys.98.105684)
Supplement: XML Treatment for Haploporus crystallinus [file mycokeys.98.105684-treatment1.xml]

<!DOCTYPE tp:taxon-treatment
  PUBLIC "-//TaxonX//DTD Taxonomic Treatment Publishing DTD v0 20100105//EN" "tax-treatment-NSO.dtd">
<tp:taxon-treatment xmlns:tp="http://www.plazi.org/taxpub"><tp:treatment-meta><kwd-group><label>Taxon classification</label><kwd>
              <named-content content-type="kingdom">Fungi</named-content>
            </kwd><kwd>
              <named-content content-type="order">Polyporales</named-content>
            </kwd><kwd>
              <named-content content-type="family">Polyporaceae</named-content>
            </kwd></kwd-group><mixed-citation publication-type="journal"><person-group><name><surname>Zhao</surname><given-names>Heng</given-names></name><name><surname>Vlasák</surname><given-names>Josef</given-names></name><name><surname>Yuan</surname><given-names>Yuan</given-names></name></person-group><article-title>﻿Outline, phylogenetic and divergence times analyses of the genus <italic><tp:taxon-name><tp:taxon-name-part taxon-name-part-type="genus" reg="Haploporus">Haploporus</tp:taxon-name-part></tp:taxon-name></italic> (<tp:taxon-name><tp:taxon-name-part taxon-name-part-type="order">Polyporales</tp:taxon-name-part></tp:taxon-name>, <tp:taxon-name><tp:taxon-name-part taxon-name-part-type="phylum">Basidiomycota</tp:taxon-name-part></tp:taxon-name>): two new species are proposed</article-title><source>MycoKeys</source><day>24</day><month>07</month><year>2023</year><volume>98</volume><fpage>233</fpage><lpage>252</lpage><pub-id pub-id-type="doi">10.3897/mycokeys.98.105684</pub-id></mixed-citation></tp:treatment-meta><tp:nomenclature><label>﻿</label><tp:taxon-name>
            <object-id xmlns:xlink="http://www.w3.org/1999/xlink" content-type="arpha" xlink:type="simple">689861A8-7E27-5827-9DEE-676126F6357C</object-id>
            <tp:taxon-name-part taxon-name-part-type="genus" reg="Haploporus">Haploporus</tp:taxon-name-part>
            <tp:taxon-name-part taxon-name-part-type="species" reg="crystallinus">crystallinus</tp:taxon-name-part>
            <object-id xmlns:xlink="http://www.w3.org/1999/xlink" content-type="mycobank" xlink:type="simple">MycoBank No: 849261</object-id>
          </tp:taxon-name><tp:taxon-authority>H. Zhao, Vlasák &amp; Yuan Yuan</tp:taxon-authority><tp:taxon-status xmlns:xlink="http://www.w3.org/1999/xlink" xlink:type="simple">sp. nov.</tp:taxon-status><xref ref-type="fig" rid="F3">Figs 3</xref><xref ref-type="fig" rid="F4">, 4</xref></tp:nomenclature><tp:treatment-sec sec-type="etymology" id="SECID0E1UAI"><title>Etymology.</title><p><italic>crystallinus</italic> (Lat.): Refers to the species having many crystals amongst the subiculum and tube trama.</p></tp:treatment-sec><tp:treatment-sec sec-type="material" id="SECID0ECVAI"><title>Type.</title><p>French Guiana, Roura, Camp Cayman, rotten log on the road, 27 August 2022, <abbrev xmlns:xlink="http://www.w3.org/1999/xlink" xlink:title="private herbarium of Josef Vlasák" id="ABBRID0EIVAI" xlink:type="simple">JV</abbrev> 2208/36 (Holotype <named-content xmlns:xlink="http://www.w3.org/1999/xlink" content-type="dwc:institutional_code" xlink:title="National Museum Prague of Czech Republic" xlink:href="http://grbio.org/institution/national-museum-prague-0" xlink:type="simple">PRM</named-content>, isotypes <named-content xmlns:xlink="http://www.w3.org/1999/xlink" content-type="dwc:institutional_code" xlink:title="Institute of Microbiology, Beijing Forestry University" xlink:href="http://grbio.org/institution/beijing-forestry-university" xlink:type="simple">BJFC</named-content> 039927 and <abbrev xmlns:xlink="http://www.w3.org/1999/xlink" xlink:title="private herbarium of Josef Vlasák" id="ABBRID0EUVAI" xlink:type="simple">JV</abbrev> 2208/36). GenBank: <abbrev xmlns:xlink="http://www.w3.org/1999/xlink" xlink:title="internal transcribed spacer" id="ABBRID0EYVAI" xlink:type="simple">ITS</abbrev> = <ext-link xmlns:xlink="http://www.w3.org/1999/xlink" xlink:href="OQ919235" ext-link-type="gen" xlink:type="simple">OQ919235</ext-link>, <abbrev xmlns:xlink="http://www.w3.org/1999/xlink" xlink:title="large subunit ribosomal RNA" id="ABBRID0EBWAI" xlink:type="simple">LSU</abbrev> = <ext-link xmlns:xlink="http://www.w3.org/1999/xlink" xlink:href="OQ919238" ext-link-type="gen" xlink:type="simple">OQ919238</ext-link>, <abbrev xmlns:xlink="http://www.w3.org/1999/xlink" xlink:title="small subunit mitochondrial rRNA gene" id="ABBRID0EKWAI" xlink:type="simple">mtSSU</abbrev> = <ext-link xmlns:xlink="http://www.w3.org/1999/xlink" xlink:href="OQ919241" ext-link-type="gen" xlink:type="simple">OQ919241</ext-link>.</p><p>Basidiomata resupinate, perennial, inseparable from the substrate, more or less corky when dry, up to 10 cm long, 3.5 cm wide and 4 mm thick at centre. Hymenophore pinkish-buff (5A3) to cream buff (4A4) when dry, with indistinct margin; pores angular to round, 5–7 per mm; dissepiments thick, entire. Subiculum darker than tubes, more or less corky. Tubes pinkish-buff (5A3), hard corky.</p><fig id="F3" position="float" orientation="portrait"><object-id xmlns:xlink="http://www.w3.org/1999/xlink" content-type="doi" xlink:type="simple">10.3897/mycokeys.98.105684.figure3</object-id><object-id xmlns:xlink="http://www.w3.org/1999/xlink" content-type="arpha" xlink:type="simple">A7C80E26-278F-5CDD-A760-DE1BD6F620BB</object-id><label>Figure 3.</label><caption><p>Basidiomata of <italic><tp:taxon-name><tp:taxon-name-part taxon-name-part-type="genus" reg="Haploporus">Haploporus</tp:taxon-name-part><tp:taxon-name-part taxon-name-part-type="species" reg="crystallinus">crystallinus</tp:taxon-name-part></tp:taxon-name></italic> (Holotype, <abbrev xmlns:xlink="http://www.w3.org/1999/xlink" xlink:title="private herbarium of Josef Vlasák" id="ABBRID0EHXAI" xlink:type="simple">JV</abbrev> 2208/36). Scale bar: 1 cm.</p></caption><graphic xmlns:xlink="http://www.w3.org/1999/xlink" xlink:href="mycokeys-98-233-g003.jpg" position="float" orientation="portrait" xlink:type="simple" id="oo_883139.jpg"><uri content-type="original_file" xlink:type="simple">https://binary.pensoft.net/fig/883139</uri></graphic></fig><p>Hyphal system dimitic; generative hyphae with clamp connections, hyaline, thin-walled; skeletal hyphae thick-walled, frequently branched, distinctly dextrinoid in Melzer’s reagent, cyanophilous in Cotton Blue; tissues unchanged in 2% potassium hydroxide.</p><p>Subicular generative hyphae infrequent, hyaline, thin-walled, sometimes branched, 1.0–1.5 µm in diam.; skeletal hyphae dominant, with a narrow lumen to subsolid, usually branched, flexuous, interwoven, 0.8–2.0 µm in diam. Irregular-shaped and -sized crystals frequently present.</p><fig id="F4" position="float" orientation="portrait"><object-id xmlns:xlink="http://www.w3.org/1999/xlink" content-type="doi" xlink:type="simple">10.3897/mycokeys.98.105684.figure4</object-id><object-id xmlns:xlink="http://www.w3.org/1999/xlink" content-type="arpha" xlink:type="simple">F0844A05-1F7C-5A85-A7C7-70B99C1F4AFD</object-id><label>Figure 4.</label><caption><p>Microscopic characteristics of <italic><tp:taxon-name><tp:taxon-name-part taxon-name-part-type="genus" reg="Haploporus">Haploporus</tp:taxon-name-part><tp:taxon-name-part taxon-name-part-type="species" reg="crystallinus">crystallinus</tp:taxon-name-part></tp:taxon-name></italic> (Holotype, <abbrev xmlns:xlink="http://www.w3.org/1999/xlink" xlink:title="private herbarium of Josef Vlasák" id="ABBRID0EFYAI" xlink:type="simple">JV</abbrev> 2208/36) <bold>a</bold> basidiospores <bold>b</bold> basidia <bold>c</bold> basidioles <bold>d</bold> cystidioles <bold>e</bold> hyphae from tube trama <bold>f</bold> hyphae from subiculum. Scale bars: 5 μm (<bold>a</bold>); 10 μm (<bold>b–f</bold>).</p></caption><graphic xmlns:xlink="http://www.w3.org/1999/xlink" xlink:href="mycokeys-98-233-g004.jpg" position="float" orientation="portrait" xlink:type="simple" id="oo_883140.jpg"><uri content-type="original_file" xlink:type="simple">https://binary.pensoft.net/fig/883140</uri></graphic></fig><p>Tube tramal generative hyphae infrequent, hyaline, thin-walled, sometime branched, 1.0–1.5 µm in diam.; skeletal hyphae dominant, with a narrow lumen to subsolid, usually branched, flexuous, interwoven, 0.8–2.0 µm in diam. Cystidioles fusiform with a sharp tip, thin-walled, hyaline, 12.0–21.0 × 3.0–4.5 µm. Basidia more or less capitate to pyriform, with four sterigmata and a clamp connection at base, 17.5–27.0 × 6.5–9.0 µm; basidioles capitate to pyriform, almost the same size of basidia. Dendrohyphidia absent. Irregular-shaped and -sized crystals frequently present.</p><p>Basidiospores ellipsoid, slightly thick-walled, tuberculate, hyaline, some with a guttule, dextrinoid in Melzer’s reagent, cyanophilous in Cotton Blue, (3.8–)4.0–5.5 × (2.1–)2.6–3.5(–3.8) µm, L (arithmetic average length) = 4.60 µm, W (arithmetic average width) = 3.03 µm, Q (L/W ratio) = 1.52 (n = 30/1).</p></tp:treatment-sec><tp:treatment-sec sec-type="distribution" id="SECID0EAZAI"><title>Distribution and ecology.</title><p><italic><tp:taxon-name><tp:taxon-name-part taxon-name-part-type="genus" reg="Haploporus">Haploporus</tp:taxon-name-part><tp:taxon-name-part taxon-name-part-type="species" reg="crystallinus">crystallinus</tp:taxon-name-part></tp:taxon-name></italic> is distributed in French Guiana and growing on rotten unidentified angiosperm log; causes a white rot.</p></tp:treatment-sec></tp:taxon-treatment>
