# Supplementary material for: ﻿Outline, phylogenetic and divergence times analyses of the genus Haploporus (Polyporales, Basidiomycota): two new species are proposed
Source: MycoKeys. 2023 Jul 24;98:233–52. doi: 10.3897/mycokeys.98.105684 (PMC10390986; doi:10.3897/mycokeys.98.105684)
Supplement: XML Treatment for Haploporus dextrinoideus [file mycokeys.98.105684-treatment2.xml]

<!DOCTYPE tp:taxon-treatment
  PUBLIC "-//TaxonX//DTD Taxonomic Treatment Publishing DTD v0 20100105//EN" "tax-treatment-NSO.dtd">
<tp:taxon-treatment xmlns:tp="http://www.plazi.org/taxpub"><tp:treatment-meta><kwd-group><label>Taxon classification</label><kwd>
              <named-content content-type="kingdom">Fungi</named-content>
            </kwd><kwd>
              <named-content content-type="order">Polyporales</named-content>
            </kwd><kwd>
              <named-content content-type="family">Polyporaceae</named-content>
            </kwd></kwd-group><mixed-citation publication-type="journal"><person-group><name><surname>Zhao</surname><given-names>Heng</given-names></name><name><surname>Vlasák</surname><given-names>Josef</given-names></name><name><surname>Yuan</surname><given-names>Yuan</given-names></name></person-group><article-title>﻿Outline, phylogenetic and divergence times analyses of the genus <italic><tp:taxon-name><tp:taxon-name-part taxon-name-part-type="genus" reg="Haploporus">Haploporus</tp:taxon-name-part></tp:taxon-name></italic> (<tp:taxon-name><tp:taxon-name-part taxon-name-part-type="order">Polyporales</tp:taxon-name-part></tp:taxon-name>, <tp:taxon-name><tp:taxon-name-part taxon-name-part-type="phylum">Basidiomycota</tp:taxon-name-part></tp:taxon-name>): two new species are proposed</article-title><source>MycoKeys</source><day>24</day><month>07</month><year>2023</year><volume>98</volume><fpage>233</fpage><lpage>252</lpage><pub-id pub-id-type="doi">10.3897/mycokeys.98.105684</pub-id></mixed-citation></tp:treatment-meta><tp:nomenclature><label>﻿</label><tp:taxon-name>
            <object-id xmlns:xlink="http://www.w3.org/1999/xlink" content-type="arpha" xlink:type="simple">6736A1D9-4DE1-5262-BCDF-515CCCB11171</object-id>
            <tp:taxon-name-part taxon-name-part-type="genus" reg="Haploporus">Haploporus</tp:taxon-name-part>
            <tp:taxon-name-part taxon-name-part-type="species" reg="dextrinoideus">dextrinoideus</tp:taxon-name-part>
            <object-id xmlns:xlink="http://www.w3.org/1999/xlink" content-type="mycobank" xlink:type="simple">MycoBank No: 849262</object-id>
          </tp:taxon-name><tp:taxon-authority>H. Zhao, Vlasák &amp; Yuan Yuan</tp:taxon-authority><tp:taxon-status xmlns:xlink="http://www.w3.org/1999/xlink" xlink:type="simple">sp. nov.</tp:taxon-status><xref ref-type="fig" rid="F5">Figs 5</xref><xref ref-type="fig" rid="F6">, 6</xref></tp:nomenclature><tp:treatment-sec sec-type="etymology" id="SECID0ED2AI"><title>Etymology.</title><p><italic>dextrinoideus</italic> (Lat.): Refers to the species having dextrinoid hyphae.</p></tp:treatment-sec><tp:treatment-sec sec-type="material" id="SECID0EL2AI"><title>Type.</title><p>Ecuador, Papallacta Termas, 3,300 m standing dead tree, 15 June 2021, Josef Vlasák Jr., <abbrev xmlns:xlink="http://www.w3.org/1999/xlink" xlink:title="private herbarium of Josef Vlasák" id="ABBRID0ER2AI" xlink:type="simple">JV</abbrev> 2106/45-J (Holotype <named-content xmlns:xlink="http://www.w3.org/1999/xlink" content-type="dwc:institutional_code" xlink:title="National Museum Prague of Czech Republic" xlink:href="http://grbio.org/institution/national-museum-prague-0" xlink:type="simple">PRM</named-content>, isotypes <named-content xmlns:xlink="http://www.w3.org/1999/xlink" content-type="dwc:institutional_code" xlink:title="Institute of Microbiology, Beijing Forestry University" xlink:href="http://grbio.org/institution/beijing-forestry-university" xlink:type="simple">BJFC</named-content> 038566 and <abbrev xmlns:xlink="http://www.w3.org/1999/xlink" xlink:title="private herbarium of Josef Vlasák" id="ABBRID0E42AI" xlink:type="simple">JV</abbrev>). GenBank: <abbrev xmlns:xlink="http://www.w3.org/1999/xlink" xlink:title="internal transcribed spacer" id="ABBRID0EB3AI" xlink:type="simple">ITS</abbrev> = <ext-link xmlns:xlink="http://www.w3.org/1999/xlink" xlink:href="OQ919236" ext-link-type="gen" xlink:type="simple">OQ919236</ext-link>, <abbrev xmlns:xlink="http://www.w3.org/1999/xlink" xlink:title="large subunit ribosomal RNA" id="ABBRID0EK3AI" xlink:type="simple">LSU</abbrev> = <ext-link xmlns:xlink="http://www.w3.org/1999/xlink" xlink:href="OQ919239" ext-link-type="gen" xlink:type="simple">OQ919239</ext-link>.</p><p>Basidiomata resupinate, annual, inseparable from the substrate, more or less corky when dry, up to 5.0 cm long, 3.0 cm wide and 0.4 mm thick at centre. Hymenophore cream bubalinus (4A2/3) to pinkish-buff (5A3) when dry, margin indistinct; pores angular to round, 1–3 per mm; dissepiments thick, entire. Subiculum slightly darker than tubes, more or less corky, up to 0.2 mm thick. Tubes pinkish-buff (5A3), hard corky.</p><fig id="F5" position="float" orientation="portrait"><object-id xmlns:xlink="http://www.w3.org/1999/xlink" content-type="doi" xlink:type="simple">10.3897/mycokeys.98.105684.figure5</object-id><object-id xmlns:xlink="http://www.w3.org/1999/xlink" content-type="arpha" xlink:type="simple">0CEECD2B-E239-563F-B8A9-2E26B39F4DBD</object-id><label>Figure 5.</label><caption><p>Basidiomata of <italic><tp:taxon-name><tp:taxon-name-part taxon-name-part-type="genus" reg="Haploporus">Haploporus</tp:taxon-name-part><tp:taxon-name-part taxon-name-part-type="species" reg="dextrinoideus">dextrinoideus</tp:taxon-name-part></tp:taxon-name></italic> (Holotype, <abbrev xmlns:xlink="http://www.w3.org/1999/xlink" xlink:title="private herbarium of Josef Vlasák" id="ABBRID0EH4AI" xlink:type="simple">JV</abbrev> 2206/45-J). Scale bar: 1 cm.</p></caption><graphic xmlns:xlink="http://www.w3.org/1999/xlink" xlink:href="mycokeys-98-233-g005.jpg" position="float" orientation="portrait" xlink:type="simple" id="oo_883141.jpg"><uri content-type="original_file" xlink:type="simple">https://binary.pensoft.net/fig/883141</uri></graphic></fig><p>Hyphal system dimitic; generative hyphae with clamp connections; skeletal hyphae thick-walled, branched, dextrinoid in Melzer’s reagent, cyanophilous in Cotton Blue; tissues unchanged in 2% potassium hydroxide.</p><p>Subicular generative hyphae hyaline, thin-walled, sometimes branched, 1.0–3.0 µm in diam.; skeletal hyphae dominant, with a wide lumen, usually branched, flexuous, interwoven, 1.5–3.0 µm in diam.</p><p>Tube tramal generative hyphae hyaline, thin-walled, usually branched, 1.0–2.5 µm in diam.; skeletal hyphae dominant, with a wide lumen, usually branched, flexuous, distinctly interwoven, 1.0–3.0 µm in diam. Cystidioles fusiform with a sharp tip, thin-walled, hyaline, 19.0–35.0 × 4.5–6.5 µm. Basidia more or less capitate to pyriform, with four sterigmata and a clamp connection at base, sometimes with a few small guttules, 21.0–34.0 × 7.0–14.0 µm; basidioles capitate to pyriform, almost the same size of basidia. Dissepimental hyphae thick-walled with one or four simple septa. Dendrohyphidia present amongst hymenium, thin-walled, hyaline. Large and irregularly-shaped crystals sometimes present amongst trama.</p><fig id="F6" position="float" orientation="portrait"><object-id xmlns:xlink="http://www.w3.org/1999/xlink" content-type="doi" xlink:type="simple">10.3897/mycokeys.98.105684.figure6</object-id><object-id xmlns:xlink="http://www.w3.org/1999/xlink" content-type="arpha" xlink:type="simple">E2544D7E-0A12-5B16-9066-F6E560C3DF2E</object-id><label>Figure 6.</label><caption><p>Microscopic characteristics of <italic><tp:taxon-name><tp:taxon-name-part taxon-name-part-type="genus" reg="Haploporus">Haploporus</tp:taxon-name-part><tp:taxon-name-part taxon-name-part-type="species" reg="dextrinoideus">dextrinoideus</tp:taxon-name-part></tp:taxon-name></italic> (Paratype, <abbrev xmlns:xlink="http://www.w3.org/1999/xlink" xlink:title="private herbarium of Josef Vlasák" id="ABBRID0EG5AI" xlink:type="simple">JV</abbrev> 2211/1-J) <bold>a</bold> basidiospores <bold>b</bold> basidia <bold>c</bold> basidioles and cystidioles <bold>d</bold> dendrohyphidia <bold>e</bold> hyphae from tube trama <bold>f</bold> hyphae from subiculum <bold>g</bold> dissepiment hyphae. Scale bars: 10 μm (<bold>a–g</bold>).</p></caption><graphic xmlns:xlink="http://www.w3.org/1999/xlink" xlink:href="mycokeys-98-233-g006.jpg" position="float" orientation="portrait" xlink:type="simple" id="oo_883142.jpg"><uri content-type="original_file" xlink:type="simple">https://binary.pensoft.net/fig/883142</uri></graphic></fig><p>Basidiospores oblong to ellipsoid, thick-walled, tuberculate, hyaline, some with a guttule, dextrinoid in Melzer’s reagent, cyanophilous in Cotton Blue, (12.0–)13.2–19.0 × (5.0–)6.0–9.0 µm, L = 15.43 µm, W = 7.78 µm, Q = 1.98–2.16 (n = 60/2).</p></tp:treatment-sec><tp:treatment-sec sec-type="material" id="SECID0EA6AI"><title>Additional material studied.</title><p>Ecuador, Papallacta Termas, 3,300 m, on unidentified angiosperm, November 2022, Josef Vlasák Jr., <abbrev xmlns:xlink="http://www.w3.org/1999/xlink" xlink:title="private herbarium of Josef Vlasák" id="ABBRID0EG6AI" xlink:type="simple">JV</abbrev> 2211/1-J.</p></tp:treatment-sec><tp:treatment-sec sec-type="distribution" id="SECID0EK6AI"><title>Distribution and ecology.</title><p><italic><tp:taxon-name><tp:taxon-name-part taxon-name-part-type="genus" reg="Haploporus">Haploporus</tp:taxon-name-part><tp:taxon-name-part taxon-name-part-type="species" reg="dextrinoideus">dextrinoideus</tp:taxon-name-part></tp:taxon-name></italic> is known from Ecuador high mountains, 3,300 m and growing on dead unidentified angiosperm trees; causes a white rot.</p></tp:treatment-sec></tp:taxon-treatment>
