# Supplementary material for: ﻿Outline, phylogenetic and divergence times analyses of the genus Haploporus (Polyporales, Basidiomycota): two new species are proposed
Source: MycoKeys. 2023 Jul 24;98:233–52. doi: 10.3897/mycokeys.98.105684 (PMC10390986; doi:10.3897/mycokeys.98.105684)
Supplement: Supplementary material 1 — The supplementary materilas in this study [file mycokeys-98-233-s001.zip]

Archive with 24 entries (22 files):
- Supplementary Materials/
- Supplementary Materials/File S1/
- Supplementary Materials/.DS_Store
- __MACOSX/Supplementary Materials/._.DS_Store
- Supplementary Materials/Figure S1-3.docx
- __MACOSX/Supplementary Materials/._Figure S1-3.docx
- Supplementary Materials/Table S2.docx
- __MACOSX/Supplementary Materials/._Table S2.docx
- Supplementary Materials/Table S1.docx
- __MACOSX/Supplementary Materials/._Table S1.docx
- Supplementary Materials/File S1/Figure2-lsu.fasta
- __MACOSX/Supplementary Materials/File S1/._Figure2-lsu.fasta
- Supplementary Materials/File S1/Figure2-its.fasta
- __MACOSX/Supplementary Materials/File S1/._Figure2-its.fasta
- Supplementary Materials/File S1/Figure1-lsu.fasta
- __MACOSX/Supplementary Materials/File S1/._Figure1-lsu.fasta
- Supplementary Materials/File S1/Figure1-its.fasta
- __MACOSX/Supplementary Materials/File S1/._Figure1-its.fasta
- Supplementary Materials/File S1/Figure2-concatenation-1.fasta
- __MACOSX/Supplementary Materials/File S1/._Figure2-concatenation-1.fasta
- Supplementary Materials/File S1/Figure1-concatenation.fasta
- __MACOSX/Supplementary Materials/File S1/._Figure1-concatenation.fasta
- Supplementary Materials/File S1/Figure1-mtssu.fasta
- __MACOSX/Supplementary Materials/File S1/._Figure1-mtssu.fasta
