# Supplementary material for: ﻿Outline, phylogenetic and divergence times analyses of the genus Haploporus (Polyporales, Basidiomycota): two new species are proposed
Source: MycoKeys. 2023 Jul 24;98:233–52. doi: 10.3897/mycokeys.98.105684 (PMC10390986; doi:10.3897/mycokeys.98.105684)
Supplement: Supplementary material 1 — The supplementary materilas in this study [file mycokeys-98-233-s001.zip › Supplementary Materials/File S1/Figure2-lsu.fasta]

>HaploporusmicrosporusDai12147
---------------------------------------------------------------------------------------------------ttgcggaccggtaacaag-tttcctgaattggagcgtcatagacgtt--ggattccgttcatgac---cgacgacga--tgc-taattgagcactttccaaagagtcgag----tgtgggatgcagctc-aaatgggtggtaaattc--atctaagctaaatat--gcgagagaccgataagcgac-agtaccgtgagggaaagatgaaaagcac-ttggaaagagagttaaacagtacgtgaaattgttgaaagggaaacgcttgaagtcagtcgcgtcctgtggaactcagccttgc-------ttcgactggtgtactttctgca--ggacgggtcaacatcagttttggccggtggaaaaaggctaggggaatgtagcgcc---gtttcggcggcgtg-ttatagcccttcg-tcaaatacactggc-tgggactgaggactgcagca-c--gccctt----gtggccgggggt------t------cgccccacgtaacgtgcttaggatgttggcataatggctttaagcgacccgtcttgaaacacggaccaaggagtctaacatgcctgcaagtgttcgggtggaaaacccttgcgcgtaatgaaagtg-aaagttgggaacctccgcaagggggtgcaccgacgcccggccctgaagttctc----tgacggtgctgcggtagagcaagtatgttgggacccgaaagatggtgaactatgcctgaatagggcgaagccagaggaaactctggtggaggctcgtagcgattctgacgtgcaaatcgatcgtcaaatttgggtataggggcgaaagactaatcgaa-ccatctagtagctggttcctgccgaagtttccctcaggatagcagagactca-ta--tcagatttatgtggtaaagcgaatgattagaggccttggggt-tgaaacaaccttaacctattctcaaactttaaatatgtaagaacgggccgtctcttgactggac---cgctcgacgattg-agagtctctagtgggccatttttggtaagcagaactggcgatgcgggatgaaccgaacgcgaggttaaggtgccggaatgcacgctcatcagacaccacaaaaggtgttagttcatctagacagcaggacggtggccatggaagtcggaatccgctaaggagtgtgtaacaactcacctgccgaatgaactagccctgaaaatggatggcgctcaagcgtgctacccatacctcgccgtccgtgctgaagtgacg-tgcggacgagtaggcaggcgtggagg-tcagtgaagaagcc
>Haploporus monomitica Dai 24446
ccctagtaactgc-gagtgaagcgggaaaagctcaaatttaaaatctggcag-tctt---tggctgtct--gagttgtaatctggagaagtgttttctgtgctggaccatgtacaag-tctcttggaacagagcgtcatagagggtgagaatcccgtctttgacatggactaccag--tgc-tttgtgatgcactctcaaagagtcgagttgtttgggaatgcagctcaaaatgggtggtgaattccatctaaagctaaatattagcgagagaccgatagtgaacaagtaccgtgagggaaagatgaaaagcactttggaaagagagttaaacagtacgtgaaattgctgaaagggaaacacttgaagtcagtcacattgtttaggactcagccttgc-----tttttgcttggtgcattttctaaa--caatgggtcagcatcaattttgactgttggaaaagagctttggtaatgtggcacc---tct----gggtgtg-ttatagaccctag-ttgtatacagcagt-tgggattgaggaatgcagta-c--accata-----aggca-ggggt-----tt------ta-cccac-ttttgtgcttaggatgctggcataatggctttaaatgacccgtcttgaaacacggaccaaggagtctaacatacctgcaagtgtttgggtggtaaacccaagtgcataatgaaagta-aatgttgaga-cctctgtcatagagggcatcaatgcccggacctgacgttttc----tgaaggatccgtggtagagcatgtatgttgggacccgaaagatggtgaactatgcctgaatagggtgaagtcagaggaaactctggtggaggctcgtagcgattctgacgtgcaaatcgatcgtcaaatttgggtataggggcgaaagactaatcgaa-ccatctagtagctggttcctgccgaagtttccctcaggatagcagaaactca-tt--tcagatttatgtggtaaagcgaatgattagaggccttggggt-tgaaacaaccttaacctattctcaaactttaaatatgtaagaacaagctgtcacttaattggac---tgcttggtgattg-agagtttctagtgggccatttttggtaagcagaactggcgatgcgggatgaaccgaacgtgaggttaaggtgccggaatacacgctcatcagacaccacaaaaggtgttagttcatctagacagcaggacggtggccatggaagtcggaatccgctaaggagtgtgtaacaactcacctgccgaatgaactagccctgaaaatggatggcgctcaagcgtgttacccatacctcaccgtcagtgttaaagtgatg-cattgacgagtaggcaggcgtggagg-tcagtaaagaagcc
>HaploporuscrystallinusJV2208/36
ccctagtaactgc-gagtgaagcgggaaaagctcaaatttaaaatctggcgg-tc-t---tggccgtcc--gagttgtagtctggagaagtgctttccgcgctggaccgtgtacaag-tctcttggaacagagcgtcatagagggtgagaatcccgtctttgacacggactaccag--tgc-tttgtgatgcgctctcaaagagtcgagttgtttgggaatgcagctcaaaatgggtggtgaattccatctaaagctaaatattggcgagagaccgatagcgaacaagtaccgtgagggaaagatgaaaagcactttggaaagagagttaaacagtacgtgaaattgctgaaagggaaacgcttgaagtcagtcacgttgtctagaactcagccttgc------cttggcttggtgcattttctaga--tgacgggtcagcatcgattttgactgtcggaaaaaggctggagtaatgtggcacc---tcc----gggtgtg-ttatagacttcag-tcgcatacggcagt-tgggatcgaggaacgcagcg-c--gccgta-----aggca-ggggt------t------cg-cccac-tttcgcgcttaggatgctggcataatggctttaagcgacccgtcttgaaacacggaccaaggagtctaacatgcctgcgagtgtttgggtggaaaacccgagcgcgtaatgaaagtg-aaagttgaga-cctctgtcgtggagggcatcgacgcccggacctgacgttctc----tgacggatccgcggtagagcatgtatgttgggacccgaaagatggtgaactatgcctgaatagggtgaagccagaggaaactctggtggaggctcgtagcgattctgacgtgcaaatcgatcgtcaaatttgggtataggggcgaaagactaatcgaa-ccatctagtagctggttcctgccgaagtttccctcaggatagcagaaactcg-ta--tcagatttatgtggtaaagcgaatgattagaggccttggggt-tgaaacaaccttaacctattctcaaactttaaatatgtaagaacgagccgtctcttagttggac---cgctcggcgattg-agagtttctagtgggccatttttggtaagcagaactggcgatgcgggatgaaccgaacgcgaggttaaggtgccggaatacacgctcatcagacaccacaaaaggtgttagttcatctagacagcaggacggtggccatggaagtcggaacccgctaaggagtgtgtaacaactcacctgccgaatgaactagccctgaaaatggatggcgctcaagcgtgttacccatacctcgccgtcagcgttgaagtgacg-c----------------------------------------
>HaploporusnanosporusGA0639Gabon
---tagtaactgc-gagtgaagcgggaaaagctcaaatttaaaatctggcgg-tc-t---tggccgtcc--gagttgtagtctggagaagtgctttccgcgctggaccgtgtacaag-tctcttggaacagagcgtcatagagggtgagaatcccgtctttgacacggactaccag--tgc-tttgtgatgcgctctcaaagagtcgagttgtttgggaatgcagctcaaaatgggtggtgaattccatctaaagctaaatattggcgagagaccgatagcgaacaagtaccgtgagggaaagatgaaaagcactttggaaagagagttaaacagtacgtgaaattgctgaaagggaaacgcttgaagtcagtcgcgttgtctagaactcagccttgc------cttggcttggtgcattttctaga--tgacgggtcagcatcgattttgactgtcggaaaaaggctggagtaatgtggcacc---tcc----gggtgtg-ttatagacttcag-tcgcatacggcagt-tgggatcgaggaacgcagcg-c--gccgta-----aggca-ggggt------t------cg-cccac-tttcgcgcttaggatgctggcataatggctttaagcgacccgtcttgaaacacggaccaaggagtctaacatacctgcgagtgtttgggtggaaaacccgagcgcgtaatgaaagtg-aaagttgaga-cctctgtcgtggagggcatcgacgcccggacctgacgttctc----tgacggatccgcggtagagcatgtatgttgggacccgaaagatggtgaactatgcctgaatagggtgaagccagaggaaactctggtggaggctcgtagcgattctgacgtgcaaatcgatcgtcaaatttgggtataggggcgaaagactaatcgaa-ccatctagtagctggttcctgccgaagtttccctcaggatagcagaaactcg-ta--tcagatttatgtggtaaagcgaatgattagaggccttggggt-tgaaacaaccttaacctattctcaaactttaaatatgtaagaacgagccgtctcttagttgg----------------------------------------------------------------------------------------------------------------------------------------------------------------------------------------------------------------------------------------------------------------------------------------------------------------------------
>HaploporusbicolorDai19951
ccctagtaactgc-gagtgaagcgggaagagctc-gatttaaaatctggcgt-tc-t---cggtcgtcc--gagttgtagtctggagaagtgctttccgcgctggaccgtgtacaag-tctcttggaacagagcgtcatagagggtgagaatcccgtctttgacacggactaccag--tgc-tttgtgatgcgctctcaaagagtcgagttgtttgggaatgcagctcaaaatgggtggtgaattccatctaaagctaaatattggcgagagaccgatagcgaacaagtaccgtgagggaaagatgaaaagcactttggaaagagagttaaacagtacgtgaaattgctgaaagggaaacgcttgaagtcagtcgcgtcgttcggaactcagccttgc------ctcggcttggtgcactttccgaa--tgacgggtcagcatcgattttgaccgtcggaaaaaggccagagtaatgtggcacc---tcc----gggtgtg-ttatagactctgg-tcgcatacggcggt-tgggatcgaggaacgcagcg-c--gccgca-----aggca-ggggt------t------cg-cccac-tttcgcgcttaggatgctggcataatggctttaagcgacccgtcttgaaacacggaccaaggagtctaacatacctgcgagtgtttgggtggaaaacccgagcgcgcaatgaaagtg-aaagttgaga-cctctgtcgtggagggcatcgacgcccggacctgacgttctc----tgacggatccgcggtagagcatgtatgttgggacccgaaagatggtgaactatgcctgaatagggtgaagccagaggaaactctggtggaggctcgtagcgattctgacgtgcaaatcgatcgtcaaatttgggtataggggcgaaagactaatcgaa-ccatctagtagctggttcctgccgaagtttccctcaggatagcagaaactcg-ta--tcagatttatgtggtaaagcgaatgattagaggccttggggt-tgaaacaaccttaacctattctcaaactttaaatatgtaagaacgagccgtctcttgattggac---cgctcggcgattg-agagtttctagtgggccatttttggtaagcagaactggcgatgcgggatgaaccgaacgcgaggttaaggtgccggaatacacgctcatcagacaccacaaaaggtgttagttcatctagacagcaggacggtggccatggaagtcggaacccgctaaggagtgtgtaacaactcacctgccgaatgaactagccctgaaaatggatggcgctcaagcgtgttacccatacctcgccgtc---------------------------------------------------------
>HaploporusangustisporusDai10951
ccctagtaactgc-gagtgaagcgggaagagctcaaatttaaaatctggcgg-cc-t---tggtcgtcc--gagttgtagtctggagaagtgctttccgcgctggaccgtgtacaag-tctcttggaacagagcgtcatagagggtgagaatcccgtctttgacacggactaccag--tgc-tttgtgatgcgctctcaaagagtcgagttgtttgggaatgcagctcaaaatgggtggtgaattccatctaaagctaaatattggcgagagaccgatagcgaacaagtaccgtgagggaaagatgaaaagcactttggaaagagagttaaacagtacgtgaaattgctgaaagggaaacgcttgaagtcagtcgcgtcgttcggaactcagccttgc------ctcggcttggtgcactttccgaa--tgacgggtcagcatcgattttgaccgtcggaaaaaggccagagtaatgtggcacc---tcc----gggtgtg-ttatagactctgg-tcgcatacggcggt-tgggatcgaggaacgcagcg-c--gccgca-----aggca-ggggt------t------cg-cccac-tttcgcgcttaggatgctggcataatggctttaagcgacccgtcttgaaacacggaccaaggagtctaacatacctgcgagtgtttgggtggaaaacccgagcgcgcaatgaaagtg-aaagttgaga-cctctgtcgtggagggcatcgacgcccggacctgacgttctc----tgacggatccgcggtagagcatgtatgttgggacccgaaagatggtgaactatgcctgaatagggtgaagccagaggaaactctggtggaggctcgtagcgattctgacgtgcaaatcgatcgtcaaatttgggtataggggcgaaagactaatcgaa-ccatctagtagctggttcctgccgaagtttccctcaggatagcagaaactcg-ta--tcagatttatgtggtaaagcgaatgattagaggccttggggt-tgaaacaaccttaacctattctcaaactttaaatatgtaagaacgagccgtctcttgattggac---cgctcggcgattg-agagtttctagtgggccatttttggtaagcagaactggcgatgcgggatgaaccgaacgcgaggttaaggtgccggaatacacgctcatcagacaccacaaaaggtgttagttcatctagacagcaggacggtggccatggaagtcggaacccgctaaggagtgtgtaacaactcacctgccgaatgaactagccctgaaaatggatggcgctcaagcgtgttacccatacctcgccgtcagcgtttaagtgacg-cgctgacgagtaggcaggcgtggagg-tcagtgaagaagcc
>HaploporuspunctatusDai19628
ccctagtaactgc-gagtgaagcgggaagagctcaaatttaaaatctggcgg-cc-t---tggtcgtcc--gagttgtagtctggagaagtgctttccgcgctggaccgtgtacaag-tctcttggaacagagcgtcatagagggtgagaatcccgtctttgacacggactaccag--tgc-tttgtgatgcgctctcaaagagtcgagttgtttgggaatgcagctcaaaatgggtggtgaattccatctaaagctaaatattggcgagagaccgatagcgaacaagtaccgtgagggaaagatgaaaagcactttggaaagagagttaaacagtacgtgaaattgctgaaagggaaacgcttgaagtcagtcgcgtcgttcggaactcagccttgc------ctcggcttggtgcactttccgaa--tgacgggtcagcatcgattttgaccgtcggaaaaaggccagagtaatgtggcacc---tcc----gggtgtg-ttatagactctgg-tcgcatacggcggt-tgggatcgaggaacgcagcg-c--gccgca-----aggca-ggggt------t------cg-cccac-tttcgcgcttaggatgctggcataatggctttaagcgacccgtcttgaaacacggaccaaggagtctaacatacctgcgagtgtttgggtggaaaacccgagcgcgcaatgaaagtg-aaagttgaga-cctctgtcgtggagggcatcgacgcccggacctgacgttctc----tgacggatccgcggtagagcatgtatgttgggacccgaaagatggtgaactatgcctgaatagggtgaagccagaggaaactctggtggaggctcgtagcgattctgacgtgcaaatcgatcgtcaaatttgggtataggggcgaaagactaatcgaa-ccatctagtagctggttcctgccgaagtttccctcaggatagcagaaactcg-ta--tcagatttatgtggtaaagcgaatgattagaggccttggggt-tgaaacaaccttaacctattctcaaactttaaatatgtaagaacgagccgtctcttgattggac---cgctcggcgattg-agagtttctagtgggccatttttggtaagcagaactggcgatgcgggatgaaccgaacgcgaggttaaggtgccggaatacacgctcatcagacaccacaaaaggtgttagttcatctagacagcaggacggtggccatggaagtcggaacccgctaaggagtgtgtaacaactcacctgccgaatgaactagccctgaaaatggatggcgctcaagcgtgttacccatacctcgccgtcagcgtttaagtgacg-cgctgacgagtaggcaggcgtggagg-tcagtgaagaagcc
>HaploporussrilankensisDai19523
ccctagtaactgc-gagtgaagcgggaagagctcaaatttaaaatctggcgg-cc-t---cggtcgtcc--gagttgtagtctggagaagtgctttccgcgctggaccgtgtacaag-tctcttggaacagagcgtcatagagggtgagaatcccgtctttgacacggactaccag--tgc-tttgtgatgcgctctcaaagagtcgagttgtttgggaatgcagctcaaaatgggtggtgaattccatctaaagctaaatattggcgagagaccgatagcgaacaagtaccgtgagggaaagatgaaaagcactttggaaagagagttaaacagtacgtgaaattgctgaaagggaaacgcttgaagtcagtcgcgtcgttcggaactcagccttgc------ctcggcttggtgcactttccgaa--tgacgggtcagcatcgattttgaccgtcggaaaaaggccagagtaatgtggcacc---tcc----gggtgtg-ttatagactctgg-tcgcatacggcggt-tgggatcgaggaacgcagcg-c--gccgca-----aggca-ggggt------t------cg-cccac-tttcgcgcttaggatgctggcataatggctttaagcgacccgtcttgaaacacggaccaaggagtctaacatacctgcgagtgtttgggtggaaaacccgagcgcgcaatgaaagtg-aaagttgaga-cctctgtcgtggagggcatcgacgcccggacctgacgttctc----tgacggatccgcggtagagcatgtatgttgggacccgaaagatggtgaactatgcctgaatagggtgaagccagaggaaactctggtggaggctcgtagcgattctgacgtgcaaatcgatcgtcaaatttgggtataggggcgaaagactaatcgaa-ccatctagtagctggttcctgccgaagtttccctcaggatagcagaaactcg-ta--tcagatttatgtggtaaagcgaatgattagaggccttggggt-tgaaacaaccttaacctattctcaaactttaaatatgtaagaacgagccgtctcttgattggac---cgctcggcgattg-agagtttctagtgggccatttttggtaagcagaactggcgatgcgggatgaaccgaacgcgaggttaaggtgccggaatacacgctcatcagacaccacaaaaggtgttagttcatctagacagcaggacggtggccatggaagtcggaacccgctaaggagtgtgtaacaactcacctgccgaatgaactagccctgaaaatggatggcgctcaagcgtgttacccatacctcgccgtcagcgtttaagtgacg-cgctgacgagtaggcaggcgtggagg-tcagtgaagaagcc
>HaploporusalabamaeJV1704/75
ccctagtaactgc-gagtgaagcgggaagagctcaaatttaaaatctggcgg-cc-t---tggtcgtcc--gagttgtagtctggagaagtgctttccgcgccggaccgtgtacaag-tctcttggaacagagcgtcatagagggtgagaatcccgtctttgacacggactgccgg--tgc-tttgtgatgcgctctcaaagagtcgagttgtttgggaatgcagctcaaaatgggtggtgaattccatctaaagctaaatattggcgagagaccgatagcgaacaagtaccgtgagggaaagatgaaaagcactttggaaagagagttaaacagtacgtgaaattgctgaaagggaaacgcttgaagtcagtcgcgtcgttcggaactcagccttgc------ctcggcttggtgcactttctgaa--cgacgggtcagcatcgattttgaccgtcggaaaaaggccagggtaatgtggcacc---ctc----gggtgtg-ttatagactctgg-tcgcatacggcggt-tgggatcgaggaacgcagcg-c--gccgca-----aggca-ggggt------t------cg-cccac-tttcgcgcttaggatgctggcgtaatggctttaagcgacccgtcttgaaacacggaccaaggagtctaacatgcctgcgagtgtttgggtggaaaacccgagcgcgaaatgaaagtg-aaagttgaga-cctctgtcgtggagggcatcgacgcccggacctgacgttctc----tgaaggatccgcggtagagcatgtatgttgggacccgaaagatggtgaactatgcctgaatagggtgaagccagaggaaactctggtggaggctcgtagcgattctgacgtgcaaatcgatcgtcaaatttgggtataggggcgaaagactaatcgaa-ccatctagtagctggttcctgccgaagtttccctcaggatagcagaaactcg-ta--tcagatttatgtggtaaagcgaatgattagaggccttggggt-tgaaacaaccttaacctattctcaaactttaaatatgtaagaacgagccgtctcttgattggac---cgctcggcgattg-agagtttctagtgggccatttttggtaagcagaactggcgatgcgggatgaaccgaacgcgaggttaaggtgccggaatacacgctcatcagacaccacaaaaggtgttagttcatctagacagcaggacggtggccatggaagtcggaacccgctaaggagtgtgtaacaactcacctgccgaatgaactagccctgaaaatggatggcgctcaagcgtgttacccatacctcgccgtcagcgttgaagtgacg-cgctgacgagtaggcaggcgtggagg-tccgtgaagaagcc
>HaploporusodorusYuan2365
ccctagtaactgc-gagtgaagcgggaaaagctcaaatttaaaatctggcagccctt---tggttgtcc--gagttgtagtctggagaagtgctttctgtgctggaccgtgtataag-tctcttggaacagagcgtcatagagggtgagaatcccgtctttgacacggactgccag--tgc-tttgtgatgtgctctcaaagagtcgagttgtttgggaatgcagctcaaaatgggtggtgaattccatctaaagctaaatattggcgagagaccgatagtgaacaagtaccgtgagggaaagatgaaaagcactttggaaagagagttaaacagtacgtgaaattgctgaaagggaaacacttgaagtcagttgcattgtctggaactcaaccttgccta--tttttgcttggtgtattttctagattcaatgggccagcatcaattttgactgctggaaaagagctggggtaatgtggcacc---ttt----gggtgtg-ttatagactctgg-ttgcatacagcagt-tgggattgaggaacgcagca-t--gccgta-----aggca-ggggt-----tt------ta-cccac-tttcatgcttaggatgctggcataatggctttaaatgacccgtcttgaaacacggaccaaggagtctaacatacttgcgagtgtttgggtggtaaacccgagcgcataatgaaagta-aaagttgaga-cctctgtcatggagggcatcaatgcccggacctgatgttttc----tgaaggatccgcggtagagcatgtatgttgggacccgaaagatggtgaactatgcctgaatagggtgaagccagaggaaactctggtggaggctcgtagcgattctgacgtgcaaatcgatcgtcaaatttgggtataggggcgaaagactaatcgaa-ccatctagtagctggttcctgccgaagtttccctcaggatagcagaaactca-tt--tcagatttatgtggtaaagcgaatgattagaggccttggggt-tgaaacaaccttaacctattctcaaactttaaatatgtaagaacgagctgtcgcttgattggac---cgctcggtgattg-agagtttctagtgggccatttttggtaagcagaactggcgatgcgggatgaaccgaacgcgaggttaaggtgccggaatacacactcatcagacaccacaaaaggtgttagttcatctagacagcaggacggtggccatggaagtcggaatccgctaaggagtgtgtaacaactcacctgccgaatgaactagccctgaaaatggatggcgctcaagtgtgttacccatacctcgccgtcagcattaaagtgatg-tgctaacgagtaggcaggcgtggagg-tcagtgaagaagcc
>HaploporussubtrameteusKUC2012110236
ccctagtaactgc-gagtgaagcgggaaaagctcaaatttaaaatctggcag-cctt---tggttgtcc--gagttgtattctggagaagtgttttctgcgctggaccgtgtacaag-tctcttggaacagagcatcatagagggtgagaatcccgtctttgacatggactaccag--tgc-tttgtgatgcgctctcaaagagtcgagttgtttgggaatgcagctcaaaatgggtggtgaattccatctaaagctaaatattggcgagagaccgatagcgaacaagtaccgtgagggaaagatgaaaagcactttggaaagagagttaaacagtacgtgaaattgctgaaagggaaacgcttgaagtcagtcgtgttgtctgggactcagccttgc------ttttgcttggtgcattttccaga--tgacaggccagcatcaattttgactgttggaaaagggctagggtaatgtggcacc---tct----gggtgtg-ttatagactctgg-tcatatacagcagt-tgggattgaggaatgcagca-c--gccgca-----aggca-ggggt------t------cg-cccac-tttcgtgcttaggatgctggcataatggctttaaacgac-----------------------------------------------------------------------------------------------------------------------------------------------------------------------------------------------------------------------------------------------------------------------------------------------------------------------------------------------------------------------------------------------------------------------------------------------------------------------------------------------------------------------------------------------------------------------------------------------------------------------------------------------------------------------------------------------------------------------------------------------------------------------------------------------------
>HaploporuspirongiaDai18659
ccctagtaactgc-gagtgaagcgggaaaagctcaaatttaaaatctggcag-cctt---tggttgtcc--gagttgtattctggagaagtgttttctgtgctggaccatgtacaag-tctcttggaacagagcgtcatagagggtgagaatcccgtctttgacatggactaccag--tgc-tttgtgatgcgctctcaaagagtcgagttgtttgggaatgcagctcaaaatgggtggtgaattccatctaaagctaaatattggcgagagaccgatagcgaacaagtaccgtgagggaaagatgaaaaggactttggaaagagagttaaacagtacgtgaaattgctgaaagggaaacacttgaagtcagtcatgttgtttagaactcaaccttgct----tttttgcttggtgcattttctgaa--tgacaggccagtatcaattttgactgctggataagggctagggtaatgtggcacc---ttt----gggtgtg-ttatagactctag-tcgcatacagcaat-tgggattgaggatcgcagtg-c--gccgca-----aggcagggggt------t------ag-cccac-tttcgcacttaggatattggcataatggctttaaatgacccgtcttgaaacacggaccaaggagtctaacatacgtgcgagtgtttgggtggtaaacccgagcgcgtaatgaaagtg-aaagttgaga-cctctgtcgtggagggcatcaacgcccggacctgacgttttc----tgaaggatccgcggtagagcatgcatgttgggacccgaaagatggtgaactatgcctgaatagggtgaagccagaggaaactctggtggaggctcgtagcgattctgacgtgcaaatcgatcgtcaaatttgggtataggggcgaaagactaatcgaa-ccatctagtagctggttcctgccgaagtttccctcaggatagcagaaactca-tt--tcagatttatgtggtaaagcgaatgattagaggccttggggt-tgaaacaaccttaacctattctcaaactttaaatatgtaagaacgagccgtcgcttgattggac---cgctcggtgattg-agagtttctagtgggccatttttggtaagcagaactggcgatgcgggatgaaccgaacgcgaggttaaggtgccggaatacacgctcatcagacaccacaaaaggtgttagttcatctagacagcaggacggtggccatggaagtcggaatccgctaaggagtgtgtaacaactcacctgccgaatgaactagccctgaaaatggatggcgctcaagcgtgttacccatacctcgccgtcagcgttaaagtgatg-cgctgacgagtaggcaggcgtggagg-tcagtgaaga----
>HaploporuslatisporusDai11873
ccctagtaactgc-gagtgaagcgggaaaagctcaaatttaaaatctggcag-ccta---tagttgtcc--gagttgtattctggagaagtgttttccgtgctggaccgtgtacaag-tctcttggaacagagcgtcatagagggtgagaatcccgtctttgacacggattaccag--tgc-tttgtgatgcgctctcaaagagtcgagttgtttgggaatgcagctcaaaatgggtggtgaattccatctaaagctaaatattggcgagagaccgatagcgaacaagtaccgtgagggaaagatgaaaagcactttgaaaagagagttaaatagtaygtgaaattgctgaaagggaaacgcttgaagtcagtcgtgttgttcaggactcagccttgct----tttttgcttggtgcattttctgga--tgacaggccagcatcaattttgactgttggaaaagggctagggtaatgtggcacc---tcc----gggtgtg-ttatagactctag-tcacatacagcagt-tggaattgaggaacgcagca-c--gccgca-----aggca-ggggt------t------cg-cccac-tttcgtgcttaggatgctggcataatggctttaaaygacccgtcttgaaacacggaccaaggagtctaacatacatgcgagtgtttgggtggtaaacccgagcgcgtaatgaaagtg-aaagttgaga-cctctgtcatggagggcatcaacgcccggacctgacgttctc----tgaaggatccgcggtagagcatgyatgttgggacccgaaagatggtgaactatgcctgaatagggtgaagccagaggaaactctggtggaggctcgtagcgattctgacgtgcaaatcgatcgtcaaatttgggtataggggcgaaagactaatcgaa-ccatctagtagctggttcctgccgaagtttccctcaggatagcagaaactcg-ta--tcagatttatgtggtaaagcgaatgattagaggccttggggt-tgaaacaaccttaacctattctcaaactttaaatatgtaagaacgagccgtcacttgattggac---cgctcggcgattg-agagtttctagtgggccatttttggtaagcagaactggcgatgcgggatgaaccgaacgcgaggttaaggtgccggaatacacgctcatcagacaccacaaaaggtgttagttcatctagacagcaggacggtggccatggaagtcggaatccgctaaggagtgtgtaacaactcacctgccgaatgaactagccctgaaaatggatggcgctcaagcgtgttacccatacctcgccgtcagcgttaaagtgatg-cgctgacgagtaggcaggcgtggagg-tcagtgaagaagcc
>HaploporusgilbertsoniiJV1611/5J
ccctagtaactgc-gagtgaagcgggaaaagctcaaatttaaaatctggcag-ccct---tggttgtcc--gagttgtattctggagaagtgttttccgtgctggactgtgtacaag-tctcttggaacagagcgtcatagagggtgagaatcccgtctttgacacagactaccag--tgc-tttgtgatgcgctctcaaagagtcgagttgtttgggaatgcagctcaaaatgggtggtgaattccatctaaagctaaatattggcgagagaccgatagcgaacaagtaccgtgagggaaagatgaaaagcactttggaaagagagttaaacagtacgtgaaattgctgaaagggaaacgcttgaagtcagtcatgttgtctgggactcagccttgc-----tttttgcttggtgtattttctagg--taacaggccagcatcaattttgactgttggaaaagggctggggtaatgtggcacc---tcc----gggtgtg-ttatagactttgg-tcatatacagcagt-tgggattgaggaacgcagtg-c--gccgca-----aggca-ggggt------t------ag-cccac-tttcgcacttaggatgctggcataatggctttaaacgacccgtcttgaaacacggaccaaggagtctaacatacctgcgagtgtttgggtagtaaacccgagcgcgtaatgaaagtg-aaagttgaga-cctctgtcgtggagggcatcaacgcccggacctgacgttttc----tgaaggatccgcggtagagcatgtatgttgggacccgaaagatggtgaactatgcctgaatagggtgaagccagaggaaactctggtggaggctcgtagcgattctgacgtgcaaatcgatcgtcaaatttgggtataggggcgaaagactaatcgaacccatctagttgctt--------------------------------------------------------------------------------------------------------------------------------------------------------------------------------------------------------------------------------------------------------------------------------------------------------------------------------------------------------------------------------------------------------------------------------------------------------------------------------
>HaploporuslongisporusJV1906/C11J
ccctagtaactgctaagtgaagcgggaaaagctcaaatttaaaatctggcag-cctt---tggttgtcc--gagttgtattctggagaagtgttttccgtgctggaccgtgtacaag-tctcttggaatagagcgtcatagagggtgagaatcccgtctttgacacggactaccag--tgc-tttgtgatgcgctctcaaagagtcgagttgtttgggaatgcagctcaaaatgggtggtgaattccatctaaagctaaatattggcgagagaccgatagcgaacaagtaccgtgagggaaagatgaaaagcactttggaaagagagttaaacagtacgtgaaattgctgaaagggaaacgcttgaagtcagtcgtgttgtctggaactcagccttgct----tttttgcttggtgtactttctaga--cgacaggccagcatcaattttgactgttggaaaagggctggagtaatgtggcacc---tcc----gggtgtg-ttatagactctgg-ttatatacagcagt-tgggattgaggaacgcagtg-c--gccgca-----aggcaggggtt------t------aa-cccac-tttcgcacttgggatgctggcataatggctttaaacgacccgtcttgaaacacggaccaaggagtctaacatacctgcgagtgtttgggtggtaaacccgagcgcgtaatgaaagta-aaagttgaga-cctctgtcgtggagggcatcaacgcccggacctgacgttttc----tgaaggatctgcggtagagcatgcatgttgggacccgaaagatggtgaactatgcctgaatagggtgaagccagaggaaactctggtggaggctcgtagcgattctgacgtgcaaatcgatcgtcaaatttgggtataggggcgaaagactaatcgaa-ccatctagtagctggttcctgccgaagtttccctcaggatagcagaaactta-ta--tcagatttatgtggtaaagcgaatgattagaggccttggggt-tgaaacaaccttaacctattctcaaactttaaatatgtaagaacgagccgtcgcttgattggac---cgctcggtgattg-agagtttctagtgggccatttttggtaagcagaactggcgatgcgggatgaaccgaacgcgaggttaaggtgccggaatacacgctcatcagacaccacaaaaggtgttagttcatctagacagcaggacggtggccatggaagtcggaatccgctaaggagtgtgtaacaactcacctgccgaatgaactagccctgaaaatggatggcgctcaagcgtgttacccatacctcgccgtcagcgttaaagtgatg-cgctgacgagtaggcaggcgtggagg-tcagtgaagaagcc
>HaploporusdextrinoideusJV2106/45J
------------------gaagcgggaaaagctcaaatttaaaatctggcag-cctt---tggttgtcc--gagttgtattctggagaagtgttttccgtgctggaccgtgtacaag-tctcttggaacagagcgtcatagagggtgagaatcccgtctttgacacggactaccag--tgc-tttgtgatgcgctctcaaagagtcgagttgtttgggaatgcagctcaaaatgggtggtgaattccatctaaagctaaatattggcgagagaccgatagcgaacaagtaccgtgagggaaagatgaaaagcactttggaaagagagttaaacagtacgtgaaattgctgaaagggaaacgcttgaagtcagtcttgttgtctggaactcagccttgc------ttttgcttggtgtattttctaga--tggcaggccagcatcaattttgactgttggaaaagggctggggtaatgtggcacc---tcc----gggtgtg-ttatagactctgg-ttatatacagcagt-tgggattgaggaacgcagtg-c--gccgca-----aggcagggggt------t------aa-cccac-tttcgcactttggatgctggcataatggctttaaacgacccgtcttgaaacacggaccaaggagtctaacatacctgcgagtgtttgggtggtaaacccgagcgcgtaatgaaagtg-aaagttgaga-cctctgtcgtggagggcatcaacgcccggacctgacgttttc----tgaaggatccgcggtagagcatgcatgttgggacccgaaagatggtgaactatgcctgaatagggtgaagccagaggaaactctggtggaggctcgtagcgattctgacgtgcaaatcgatcgtcaaatttgggtataggggcgaaagactaatcgaa-ccatctagtagctggttcctgccgaagtttccctcaggatagcagaaactca-ta--tcagatttatgtggtaaagcgaatgattagaggccttggggt-tgaaacaaccttaacctattctcaaactttaaatatgtaagaacgagccgtcgcttgattggac---cgctcggtgattg-agagtttctagtgggccatttttggtaagcagaactggcgatgcgggatgaaccgaacgcgaggttaaggtgccggaatacacgctcatcagacaccacaaaaggtgttagttcatctagacagcaggacggtggccatggaagtcggaatccgctaaggagtgtgtaacaactcacctgccgaatgaactagccctgaaaatggatggcgctcaagcgtgttacccatacctcgccgtcagcgttaaagtgatg-cgctgacgagtaggcaggcg---------------------
>HaploporusgrandisporusKE16130
-cctagtaactgc-gagtgaagcgggaaaagctcaaatttaaaatctggcag-cctt---tggttgtcc--gagttgtattctggagaagtgttttccgtgctggaccgtgtacaag-tctcttggaatagagcgtcatagagggtgagaatcccgtctttgacatggactaccag--tgc-tttgtgatgcgctctcaaagagtcgagttgtttgggaatgcagctcaaaatgggtggtgaattccatctaaagctaaatattggcgagagaccgatagcgaacaagtaccgtgagggaaagatgaaaagcactttggaaagagagttaaacagtacgtgaaattgctgaaagggaaacgcttgaagtcagtcgtgttgtctggaactcagccttgct----tttttgcttggtgtactttctaga--tggcaggccagcatcaattttgactgttggaaaagggctggggtaatgtggcacc---tcc----gggtgtg-ttatagactctgg-ttatatacagcagt-tgggattgaggaacgcagtg-y--gccgca-----aggcaggggtt------t------aa-cccac-tttcgcactttggatgctggcataatggctttaaacgacccgtcttgaaacacggaccaaggagtctaacatacctgcgagtgtttgggtggtaaacccgagcgcgtaatgaaagtg-aaagttgaga-cctctgtcgtggagggcatcaacgcccggacctgacgttttc----tgaaggatccgcggtagagcatgcatgttgggacccgaaagatggtgaactatgcctgaatagggtgaagccagaggaaactctggtggaggctcgtagcgattctgacgtgcaaatcgatcgtcaaatttgggtataggggcgaaagactaatcgaa-ccatctagtagctggttcctgccgaagtttccctcaggatagcagaaactca-ta--tcagatttatgtggtaaagcgaatgattagaggccttggggt-tgaaacaaccttaacctattctcaaactttaaatatgtaagaacgagccgtcgctt----------------------------------------------------------------------------------------------------------------------------------------------------------------------------------------------------------------------------------------------------------------------------------------------------------------------------------
>Haploporus ecuadorensis JV1906/C10J
ccctagtaactgc-gagtgaagcgggaaaagctcaaatttaaaatctggcag-cctt---tggttgtcc--gagttgtattctggagaagtgttttccgtgctggaccgtgtacaag-tctcttggaatagagcgtcatagagggtgagaatcccgtctttgacacggactaccag--tgc-tttgtgatgcgctctcaaagagtcgagttgtttgggaatgcagctcaaaatgggtggtgaattccatctaaagctaaatattggcgagagaccgatagcgaacaagtaccgtgagggaaagatgaaaagcactttggaaagagagttaaacagtacgtgaaattgctgaaagggaaacgcttgaagtcagtcgtgttgtctggaactcagccttgc-----tttttgcttggtgtactttctaga--tggcaggccagcatcaattttgactgttggaaaagggctggagtaatgtggcacc---tcc----gggtgtg-ttatagactctgg-ttatatacagcagt-tgggattgaggaacgcagtg-c--gccgca-----aggcagggggt------t------aa-cccac-tttcgcactttggatgctggcataatggctttaaacgacccgtcttgaaacacggaccaaggagtctaacatacctgcgagtgtttgggtggtaaacccgagcgcgtaatgaaagtg-aaagttgaga-cctctgtcgtggagggcatcaacgcccggacctgacgttttc----tgaaggatccgcggtagagcatgcatgttgggacccgaaagatggtgaactatgcctgaatagggtgaagccagaggaaactctggtggaggctcgtagcgattctgacgtgcaaatcgatcgtcaaatttgggtataggggcgaaagactaatcgaa-c---------------------------------------------------------------------------------------------------------------------------------------------------------------------------------------------------------------------------------------------------------------------------------------------------------------------------------------------------------------------------------------------------------------------------------------------------------------------------------------------
>HaploporuseichelbaumiiKE17238
-cctagtaactgc-gagtgaagcgggaaaagctcaaatttaaaatctggcag-cctt---tggttgtcc--gagttgtattctggagaagtgttttccgtgctggaccgtgtacaag-tctcttggaatagagcgtcatagagggtgagaatcccgtctttgacacggactaccag--tgc-tttgtgatgcgctctcaaagagtcgagttgtttgggaatgcagctcaaaatgggtggtgaattccatctaaagctaaatattggcgagagaccgatagcgaacaagtaccgtgagggaaagatgaaaagcactttggaaagagagttaaacagtacgtgaaattgctgaaagggaaacgcttgaagtcagtcgtgttgtctggaactcagccttgct----tttttgcttggtgtactttctaga--tggcaggccagcatcaattttgactgttggaaaagggctggggtaatgtggcacc---tcc----gggtgtg-ttatagactctgg-ttatatacagcagt-tgggattgaggaacgcagtg-c--gccgca-----aggcagggggt------t------ta-cccac-ttttgcactttggatgctggcataatggctttaaacgacccgtcttgaaacacggaccaaggagtctaacatacctgcgagtgtttgggtggtaaacccgagcgcgtaatgaaagtg-aaagttgaga-cctctgtcgtggagggcatcaacgcccggacctgacgttttc----tgaaggatccgcggtagagcatgcatgttgggacccgaaagatggtgaactatgcctgaatagggtgaagccagaggaaactctggtggaggctcgtagcgattctgacgtgcaaatcgatcgtcaaatttgggtataggggcgaaagactaatcgaa-ccatctagtagctggttcctgccgaagtttccctcaggatagcagaaactca-ta--tcagatttatgtggtaaagcgaatgattagaggccttggggt-tgaaacaaccttaacctattctcaaactttaaatatgtaagaacgagccgtcgct-----------------------------------------------------------------------------------------------------------------------------------------------------------------------------------------------------------------------------------------------------------------------------------------------------------------------------------
>Haploporustuberculosus15559
ccctagtaactgc-gagtgaagcgggaaaagctcaaatttaaaatctggcag-cctt---tggttgtcc--gagttgtattctggagaagtgttttccgtgctggaccgtgtacaag-tctcttggaacagagcgtcatagagggtgagaatcccgtctttgacacggactaccag--tgc-tttgtgatgcgctctcaaagagtcgagttgtttgggaatgcagctcaaaatgggtggtgaattccatctaaagctaaatattggcgagagaccgatagcgaacaagtaccgtgagggaaagatgaaaagcactttggaaagagagttaaacagtacgtgaaattgctgaaagggaaacgcttgaagtcagtcgtgttgtccgggactcagccttgc------ttttgcttggtgcattttccggt--tgacaggccagcatcaattttgactgttggaaaagggccagggtaatgtggcacc---ttc----gggtgtg-ttatagactttgg-tcacatacagcagt-tgggattgaggaacgcagtg-c--gccgca-----aggca-ggggt------t------cg-cccac-tttcgcacttaggatgctggcataatggctttaaacgacccgtcttgaaacacggaccaaggagtctaacatacctgcgagtgtttgggtggtaaacccgagcgcgtaatgaaagtg-aaagttgaga-cctctgtcgtggagggcatcaacgcccggacctgacgttctc----tgaaggatccgcggtagagcatgcatgttgggacccgaaagatggtgaactatgcctgaatagggtgaagccagaggaaactctggtggaggctcgtagcgattctgacgtgcaaatcgatcgtcaaatttgggtataggggcgaaagactaatcgaa-ccatctagtagctggttcctgccgaagtttccctcaggatagcagaaactca-tt--tcagatttatgtggtaaagcgaatgattagaggccttggggt-tgaaacaaccttaacctattctcaaactttaaatatgtaagaacgagccgtcgcttgattggac---cgctcggtgattg-agagtttctagtgggccatttttggtaagcagaactggcgatgcgggatgaaccgaacgcgaggttaaggtgccggaatacacgctcatcagacaccacaaaaggtgttagttcatctagacagcaggacggtggccatggaagtcggaatccgctaaggagtgtgtaacaactcacctgccgaatgaactagccctgaaaatggatggcgctcaagcgtgttacccatacctcgccgtcagcgttaaagtgatg-cgctgacgagtaggcaggcgtggagg-tcagtgaagaagcc
>HaploporuscylindrosporusDai15664
ccctagtaactgc-gagtgaagcgggaaaagctcaaatttaaaatctggcag-cctt---tggttgtcc--gagttgtattctggagaagtgttttccgtgctggaccgtgtacaag-tctcttggaacagagcgtcatagagggtgagaatcccgtctttgacacggactaccag--tgc-tttgtgatgcgctctcaaagagtcgagttgtttgggaatgcagctcaaaatgggtggtgaattccatctaaagctaaatattggcgagagaccgatagcgaacaagtaccgtgagggaaagatgaaaagcactttggaaagagagttaaacagtacgtgaaattgctgaaagggaaacgcttgaagtcagtcgtgttgtacagaactcagccttgc------ttttgcttggtgcattttctgaa--tgacaggccagcatcaattttgactgttggaaaagggctggggtaatgtggcacc---tcc----gggtgtg-ttatagaccctgg-tcacatacagcagt-tgggattgaggaacgcagtg-c--gccgta-----aggca-ggggt------t------cg-cccac-tttcgcactttggatgctggcataatggctttaaacgacccgtcttgaaacacggaccaaggagtctaacatacctgcgagtgtttgggtggtaaacccgagcgcgtaatgaaagtg-aaagttgaga-cctctgtcrtggagggcatcaacgcccggacctgacgttttc----tgaaggatccgcggtagagcatgcatgttgggacccgaaagatggtgaactatgcctgaatagggtgaagccagaggaaactctggtggaggctcgtagcgattctgacgtgcaaatcgatcgtcaaatttgggtataggggcgaaagactaatcgaa-ccatctagtagctggttcctgccgaagtttccctcaggatagcagaaactca-tt--tcagatttatgtggtaaagcgaatgattagaggccttggggt-tgaaacaaccttaacctattctcaaactttaaatatgtaagaacgagccgtcgcttgattggac---cgctcggtgattg-agagtttctagtgggccatttttggtaagcagaactggcgatgcgggatgaaccgaacgcgaggttaaggtgccggaatacacgctcatcagacaccacaaaaggtgttagttcatctagacagcaggacggtggccatggaagtcggaatccgctaaggagtgtgtaacaactcacctgccgaatgaactagccctgaaaatggatggcgctcaagcgtgttacccatacctcgccgtcagcgttaaagtgatg-cgctgacgagtaggcaggcgtggagg-tcagtgaagaagcc
>HaploporusnepalensisDai12937
ccctagtaactgc-gagtgaagcgggaaaagctcaaatttaaaatctggcag-cctt---tggttgtcc--gagttgtattctggagaagtgttttccgtgctggaccgtgtacaag-tctcttggaacagagcgtcatagagggtgagaatcccgtctttgacacggactaccag--tgc-tttgtgatgcgctctcaaagagtcgagttgtttgggaatgcagctcaaaatgggtggtgaattccatctaaagctaaatattggcgagagaccgatagcgaacaagtaccgtgagggaaagatgaaaagcactttggaaagagagttaaacagtacgtgaaattgctgaaagggaaacgcttgaagttagtcgtgttgtacagaactcagccttgc------ttttgcttggtgcattttctgaa--tgacaggccagcatcaattttgactgttggaaaagggctggggtaatgtggcacc---tcc----gggtgtg-ttatagaccctgg-tcacatacagcagt-tgggattgaggaacgcagtg-c--gccgta-----aggca-ggggt------t------cg-cccac-tttcgcactttggatgctggcataatggctttaaacgacccgtcttgaaacacggaccaaggagtctaacatacctgcgagtgtttgggtggtaaacccgagcgcgtaatgaaagtg-aaagttgaga-cctctgtcgtggagggcatcaacgcccggacctgacgttttc----tgaaggatccgcggtagagcatgcatgttgggacccgaaagatggtgaactatgcctgaatagggtgaagccagaggaaactctggtggaggctcgtagcgattctgacgtgcaaatcgatcgtcaaatttgggtataggggcgaaagactaatcgaa-ccatctagtagctggttcctgccgaagtttccctcaggatagcagaaactca-tt--tcagatttatgtggtaaagcgaatgattagaggccttggggt-tgaaacaaccttaacctattctcaaactttaaatatgtaagaacgagccgtcgcttgattggac---cgctcggtgattg-agagtttctagtgggccatttttggtaagcagaactggcgatgcgggatgaaccgaacgcgaggttaaggtgccggaatacacgctcatcagacaccacaaaaggtgttagttcatctagacagcaggacggtggccatggaagtcggaatccgctaaggagtgtgtaacaactcacctgccgaatgaactagccctgaaaatggatggcgctcaagcgtgttacccatacctcgccgtcagcgttaaagtgatg-cgctgacgagtaggcaggcgtggagg-tcagtgaagaagcc
>HaploporusthindiiCui9373
ccctagtaactgc-gagtgaagcgggaaaagctcaaatttaaaatctggcag-cctt---tggttgtcc--gagttgtattctggagaagtgttttccgtgctggaccgtgtacaag-tctcttggaacagagcgtcatagagggtgagaatcccgtctttgacacggactaccag--tgc-tttgtgatgcgctctcaaagagtcgagttgtttgggaatgcagctcaaaatgggtggtgaattccatctaaagctaaatattggcgagagaccgatagcgaacaagtaccgtgagggaaagatgaaaagcactttggaaagagagttaaacagtacgtgaaattgctgaaagggaaacgcttgaagtcagtcgtgttgtacagaactcagccttgc------ttttgcttggtgcattttctgaa--tgacaggccagcatcaattttgactgttggaaaagggctggggtaatgtggcacc---tcc----gggtgtg-ttatagaccctgg-tcacatacagcagt-tgggattgaggaacgcagtg-c--gccgta-----aggca-ggggt------t------cg-cccac-tttcgcactttggatgctggcataatggctttaaacgacccgtcttgaaacacggaccaaggagtctaacatacctgcgagtgtttgggtggtaaacccgagcgcgtaatgaaagtg-aaagttgaga-cctctgtcgtggagggcatcaacgcccggacctgacgttttc----tgaaggatccgcggtagagcatgcatgttgggacccgaaagatggtgaactatgcctgaatagggtgaagccagaggaaactctggtggaggctcgtagcgattctgacgtgcaaatcgatcgtcaaatttgggtataggggcgaaagactaatcgaa-ccatctagtagctggttcctgccgaagtttccctcaggatagcagaaactca-tt--tcagatttatgtggtaaagcgaatgattagaggccttggggt-tgaaacaaccttaacctattctcaaactttaaatatgtaagaacgagccgtcgcttgattggac---cgctcggtgattg-agagtttctagtgggccatttttggtaagcagaactggcgatgcgggatgaaccgaacgcgaggttaaggtgccggaatacacgctcatcagacaccacaaaaggtgttagttcatctagacagcaggacggtggccatggaagtcggaatccgctaaggagtgtgtaacaactcacctgccgaatgaactagccctgaaaatggatggcgctcaagcgtgttacccatacctcgccgtcagcgttaaagtgatg-cgctgacgagtaggcaggcgtggagg-tcagtgaagaagcc
>HaploporusseptatusCui4100
ccctagtaactgc-gagtgaagcgggaaaagctcaaatttaaaatctgacag-cgtt---tggttgtcc--gagttgtaatctggagaagtgttttccgtgctggaccgtgtacaag-tctcttggaacagagcgtcatagagggtgagaatcccgtctttgacacggactaccag--tgc-tttgtgatgcgctctcaaagagtcgagttgtttgggaatgcagctcaaaatgggtggtgaattccatctaaagctaaatattggcgagagaccgatagcgaacaagtaccgtgagggaaagatgaaaagcactttggaaagagagttaaacagtacgtgaaattgctgaaagggaaacgcttgaagtcagtcgcattatttggaactcagccttgcata-ttatttgcttggtgcattttctaaa--tgatgggccagcatcaattttgactgttggaaaaaggctagggtaatgtggcacc---ctt----gggtgtg-ttatagactctag-ttgaatacaatggt-tgggattgaggaccgcacca-c--gccgcc-----aaggccggggg------tattttata-cttac-tttcgtgcttaggatgctggcataatggctttaaacgacccgtcttgaaacacggaccaaggagtctaacatgcctgcgagtgtttgggtggaaaacccgagcgcgtaatgaaagtgaaaagttgaga-cctttgtcatgaagggcatcaacgcccggacctgacgttttc----tgaaggatccgcggtagagcatgtatgttgggacccgaaagatggtgaactatgcctgaatagggtgaagccagaggaaactctggtggaggctcgtagcgattctgacgtgcaaatcgatcgtcaaatttgggtataggggcgaaagactaatcgaa-ccatctagtagctggttcctgccgaagtttccctcaggatagcagaaactca-tatctcagatttatgtggtaaagcgaatgattagaggccttggggt-tgaaacaaccttaacctattctcaaactttaaatatgtaagaacgagccgtcgcttgattggac---cgctcggtgattg-agagtttctagtgggccatttttggtaagcagaactggcgatgcgggatgaaccgaacgcgaggttaaggtgccggaatacacgctcatcagacaccacaaaaggtgttagttcatctagacagcaggacggtggccatggaagtcggaatccgctaaggagtgtgtaacaactcacctgccgaatgaactagccctgaaaatggatggcgctcaagcgtgttacccatacctcgccgtcagcgttaaagtgacg-cgctgacgagtaggcaggcgtggaggtttagtgaagaagct
>HaploporuspapyraceusDai10778
ccctagtaactgc-gagtgaagcgggaaaagctcaaatttaaaatctggcag-cctc---tggttgtcc--gagttgtaatctggagaagtgttttccgtgctggaccgtgtacaag-tctcttggaacagagcgtcatagagggtgagaatcccgtctttgacacggactaccag--tgc-tttgtgatgcgctctcaaagagtcgagttgtttgggaatgcagctcaaaatgggtggtgaattccatctaaagctaaatattggcgagagaccgatagcgaacaagtaccgtgagggaaagatgaaaagcactttggaaagagagttaaacagtacgtgaaattgctgaaagggaaacgcttgaagtcagtcgcattgtttggaactcagccttgc------ttttgcttggtgcattttctgaa--tgatgggccagcatcaattttgactgttggaaaaaggctggagtaatgtggcacc---tct----gggtgtg-ttatagactctgg-ttgcatacagcagt-tgggattgaggaccgcagca-c--gccgca-----aggca-ggggt--gtaat------tg-cccac-tttcgtgcttaggatgctggcataatggctttaaacgacccgtcttgaaacacggaccaaggagtctaacatgcctgcgagtgtttgggtggaaaacccgagcgcgtaatgaaagtgaaaagttgaga-cctctgtcgtggagggcaccaacgcccggacctgacgttttc----tgaaggatccgcggtagagcatgtatgttgggacccgaaagatggtgaactatgcctgaatagggtgaagccagaggaaactctggtggaggctcgtagcgattctgacgtgcaaatcgatcgtcaaatttgggtataggggcgaaagactaatcgaa-ccatctagtagctggttcctgccgaagtttccctcaggatagcagaaactca-ta--tcagatttatgtggtaaagcgaatgattagaggccttggggt-tgaaacaaccttaacctattctcaaactttaaatatgtaagaacgagccgtcgcttgattggac---cgctcggtgattg-agagtttctagtgggccatttttggtaagcagaactggcgatgcgggatgaaccgaacgcgaggttaaggtgccggaatacacgctcatcagacaccacaaaaggtgttagttcatctagacagcaggacggtggccatggaagtcggaatccgctaaggagtgtgtaacaactcacctgccgaatgaactagccctgaaaatggatggcgctcaagcgtgttacccatacctcgccgtcagcgttaaagtgacg-cgctgacgagtaggcaggcgtggaggttcagtgaagaagcc
>HaploporuscrassusDai13580
ccctagtaactgc-gagtgaagcgggaaaagctcaaatttaaaatctggcag-ccta---tggttgtcc--gagttgtaatctggagaagtgttttccgtgctggaccgtgtacaag-tctcttggaacagagcgtcatagagggtgagaatcccgtctttgacacggactaccag--tgc-tttgtgatgcgctctcaaagagtcgagttgtttgggaatgcagctcaaaatgggtggtgaattccatctaaagctaaatattggcgagagaccgatagcgaacaagtaccgtgagggaaagatgaaaagcactttggaaagagagttaaacagtacgtgaaattgctgaaagggaaacgcttgaagtcagtcgcattgttcggaactcagccttgc------atttgcttggtgcattttctgaa--tgatgggccagcatcaattttgactgttggaaaaaggctggagtaatgtggcacc---cct----gggtgtg-ttatagactctgg-ttgcatacagcagt-tgggattgaggaccgcagca-c--gccgca-----aggca-ggggtgagtaat------tg-cccac-tttcgtgcttaggatgctggcataatggctttaaacgacccgtcttgaaacacggaccaaggagtctaacatgcctgcgagtgtttgggtggaaaacccgagcgcgtaatgaaagtg-aaagttgaga-cctctgtcatggagggcaccaacgcccggacctgacgttttc----tgaaggatccgcggtagagcatgtatgttgggacccgaaagatggtgaactatgcctgaatagggtgaagccagaggaaactctggtggaggctcgtagcgattctgacgtgcaaatcgatcgtcaaatttgggtataggggcgaaagactaatcgaa-ccatctagtagctggttcctgccgaagtttccctcaggatagcagaaactca-ta--tcagatttatgtggtaaagcgaatgattagaggccttggggt-tgaaacaaccttaacctattctcaaactttaaatatgtaagaacgagccgtcgcttgattggac---cgctcggtgattg-agagtttctagtgggccatttttggtaagcagaactggcgatgcgggatgaaccgaacgcgaggttaaggtgccggaatacacgctcatcagacaccacaaaaggtgttagttcatctagacagcaggacggtggccatggaagtcggaatccgctaaggagtgtgtaacaactcacctgccgaatgaactagccctgaaaatggatggcgctcaagcgtgttacccatacctcgccgtcagcgttaaagtgacg-cgctgacgagtaggcaggcgtggaggttcagtgaagaagcc
>HaploporussubpapyraceusDai9324
ccctagtaactgc-gagtgaagcgggaaaagctcaaatttaaaatctggcag-ccta---tggttgtcc--gagttgtaatctggagaagtgttttccgtgctggaccgtgtacaag-tctcttggaacagagcgtcatagagggtgagaatcccgtctttgacacggactaccag--tgc-tttgtgatgcgctctcaaagagtcgagttgtttgggaatgcagctcaaaatgggtggtgaattccatctaaagctaaatattggcgagagaccgatagcgaacaagtaccgtgagggaaagatgaaaagcactttggaaagagagttaaacagtacgtgaaattgctgaaagggaaacgcttgaagtcagtcgcattgttcggaactcagccttgc------atttgcttggtgcattttctgaa--tgatgggccagcatcaattttgactgttggaaaaaggctggagtaatgtggcacc---cct----gggtgtg-ttatagactctgg-ttgcatacagcagt-tgggattgaggaccgcagca-c--gccgca-----aggca-ggggtgagtaat------tg-cccac-tttcgtgcttaggatgctggcataatggctttaaacgacccgtcttgaaacacggaccaaggagtctaacatgcctgcgagtgtttgggtggaaaacccgagcgcgtaatgaaagtg-aaagttgaga-cctctgtcatggagggcaccaacgcccggacctgacgttttc----tgaaggatccgcggtagagcatgtatgttgggacccgaaagatggtgaactatgcctgaatagggtgaagccagaggaaactctggtggaggctcgtagcgattctgacgtgcaaatcgatcgtcaaatttgggtataggggcgaaagactaatcgaa-ccatctagtagctggttcctgccgaagtttccctcaggatagcagaaactca-ta--tcagatttatgtggtaaagcgaatgattagaggccttggggt-tgaaacaaccttaacctattctcaaactttaaatatgtaagaacgagccgtcgcttgattggac---cgctcggtgattg-agagtttctagtgggccatttttggtaagcagaactggcgatgcgggatgaaccgaacgcgaggttaaggtgccggaatacacgctcatcagacaccacaaaaggtgttagttcatctagacagcaggacggtggccatggaagtcggaatccgctaaggagtgtgtaacaactcacctgccgaatgaactagccctgaaaatggatggcgctcaagcgtgttacccatacctcgccgtcagcgttaaagtgacg-cgctgacgagtaggcaggcgtggaggttcagtgaagaagcc
>Dacryopinax_spathularia_AFTOL_454
--ctagt-actgc-gat---gaacgggaaagctcaaatttaaaatcc----------------cttcgg--gagttgtaatctagagacgtgttttcggtcgttg-cctcggacaag-tcccttggaacagggcgtcatagagggtgagaatcccgtacttgccg-agctcccaac--gac-tatgtgatacacgttcgaagagtcgagttgtttgggaatgcagctcaaaatgggtggtaaactccatctaaagctaaatattggcgagagaccgatagcgaacaagtaccgtgagggaaagatgaaaagcactttggaaagagagttaaacagtacgtgaaattgttgaaagggaagcgcttgaagtcagtcgcgtt-gcagggactcagccgt-------------caaggtgcatttctctg---caacgggtcaacatcaatttcggccgcgggaaaagggcttggggaatgtggcagc---ttc----ggctgtg-ttataggctcttg-tcgtacaccgtggc-cgggattgaggactgctatt--------------------------------------------------------acaggatgttgacaaaatggctttaagcgacccgtcttgaaacacggaccaaggagtctaacatgtctgcgagtgttcgggtgtcaaacccgtgcgcgtaatgaaagta-aacgt--agg-tgggaggcttcggccgcaccatcgaccgatccggatctcttg----tgatggatttgagtaagagcatatatgttgggacccgaaagatggtgaactatgcctgaatagggcgaagccagaggaaactctggtggaggctcgtagcgattctgacgtgcaaatcgatcgtcaaatttgggtataggggcgaaagactaatcgaa-ccatctagtagctggttcctgccgaagtttccctcaggatagcagaagctca-ta--tcagttttatgaggtaaagcgaatgattagaggccttggggt-tgaaacaaccttaacctattctcaaactttaaatatgtaagaagtccctgttacttaattgaacgcggacattacgaatg-agagcttctagtgggccatttttggtaagcagaactggcgatgcgggatgaaccgatcgcgaggttaaggtgccggaatacacgctcatcagacaccacaaaaggtgttagttcatctagacagcaggacggtggccatggaagtcggaacccgctaaggagtgtgtaacaactcacctgccgaatgaactagccctgaaaatggatggcgctcaagcgtgttacccatacctcgccgttaacgttgaagtgacgccgttaacgagta-----------------------------
>Neurospora_crassa_OR74A
ccctagtaacggc-gagtgaagcggcaacagctcaaatttgaaatctggc-----------ttcggccc--gagttgtaatttgtagaggaagcttttg-gtgaggcaccttctgag-tcccctggaacggggcgccatagagggtgagagccccgtata----gtcggatgccga--tcc-aatgtaaagctccttcgacgagtcgagtagtttgggaatgctgctcaaaatgggaggtaaatttcttctaaagctaaataccggccagagaccgatagcgcacaagtagagtgatcgaaagatgaaaagcactttgaaaagagggttaaatagcacgtgaaattgttgaaagggaagcgtttgtgaccagacttgcgccgttccgatcatccggt------gttctcaccggtgcactcgggacg--gctcaggccagcatcggttttggcggggggataaaggtccggggaacgtagctcc---tcc----gggagtg-ttatagccccggg-cgtaatgccctcgc-cgggaccgaggttcgcgcat-c-------------------------------------tg---------------caaggatgctggcgtaatggtcatcaacgacccgtcttgaaacacggaccaaggagtcaaggttttgcgcgagtgtttgggtgtaaaacccgcacgcgtaatgaaagtg-aacgtaggtg-agagctt----cggcgcatcatcgaccgatcctgatgtattc----ggatggatttgagtaagagcgttaagccttggacccgaaagatggtgaactatgcttggatagggtgaagccagaggaaactctggtggaggctcgcagcggttctgacgtgcaaatcgatcgtcaaatctgagcatgggggcgaaagactaatcgaa-ccatctagtagctggttaccgccgaagtttccctcaggatagcagtgttgtt-ct--tcagttttatgaggtaaagcgaatgattagggactcgggggcgctttttacccttcatccattctcaaactttaaatatgtaggaagcccttgttacttaattgaacgtgggcattcgaatgt-accaacactagtgggccatttttggtaagc---------------------------------------------------------------------------------------------------------------------------------------------------------------------------------------------------------------------------------------------------------------------------
>Ustilago_maydis_AFTOL_505
ccctagtaacggc-gagtgaagagggaagagcccaagattgaaagctggcgt-cttc-----ggcgtcc--gcattgtaatctcaagaagtgttttccgcttcggaccatgcctaag-tcccttggaaaagggcatcatagagggtgataatcccgtacatggcatggagcgcccgt-agc-tttgtgatacgctttctaagagtcgagttgtttgggaatgcagctcaaaatgggtggtaaatgccatctaaggctaaatattggggagagaccgatagcgaacaagtacagtgatggaaagatgaaaagaactttgaaaagagagttaaacagtacgtgaaattgccaaaagggaagggtaggaggtcagagatgcgtcttgggattcagccttgc------ttttgcctggtgtttttcccaag--ctgcaggccaacgtcggttttgggcactggagaagggtaggaggaacgtggcacc---tctc--ggggtgtg-ttatagcctccta-ctggatacagcgac-cgagaccgaggaacgcagcg-t--actcgt----aagagcgggcct------t------tt-ggcac-ctttacgcttagggcgttggcataatggccctctaccacccgtcttgaaacacggaccaaggagtctaacatgtatgcgagtctttgggtggcaaacccataggcgcaatgaaagtg-aa--ttcagg-tgggatccgcaaggtgcaccatcgaccgatcctcacgtcttttaagtcgtggatttgagtaagagcatacctgttgggacccgaaagatggtgaactatgcctgaatagggtgaagccagaggaaactctggtggaggctcgtagcggttctgacgtgcaaatcgatcgtcaaatttgggtataggggcgaaagactaatcgaa-ccatctagtagctggttcctgccgaagtttccctcaggatagcagaaactca-ca--tcagttttatgaggtaaagcgaatgattagaggccttgggga-agtaacttccttaacctattctcaaactttaaatgtgtaagaagcccttgttactttagtgaacga-gggcatgcgaatg-agagtttctagtgggccatttttggtaagc---------------------------------------------------------------------------------------------------------------------------------------------------------------------------------------------------------------------------------------------------------------------------
>Onnia_tomentosa_Dai_22935
-----------gc-gagtgaagcgggaagagctcaaatttaaaatctggcgg-tcttc--tggccgtcc--gagttgtaacctggagaagtgttttccgcgtcggaccgtgtacaag-tctcctggaacggagcgtcatagagggtgagaatcccgtccatgacacggaccaccga--tgc-tttgtgatacgctctcgaagagtcgagttgtttgggaatgcagctcaaaatgggtggtaaattccatctaaagctaaatattggcgagagaccgatagcgaacaagtaccgtgagggaaagatgaaaagcactttggaaagagagttaaacagtacgtgaaattgttgaaagggaaacgcttgaagtcagtcgcgtctcacggaactcagccttgc------ttcggcttggtgtactttctgtg-tggacgggtcaacgtcaattttggtcggcggagaaaggttgagggaatgtggcgcc---gtttcggcgacgtg-ttatagccctctt-ccgcatacgtcggc-tgggattgaggaccgcagcg-c--gccttt---aatggccgggggt------t------cgccctacgtaccgcgcttaggatgttggcataatggctttaagcgacccgtcttgaaacacggaccaaggagtctaacatgcttgcgagtgttcgggtggaaaacccttgcgcgtaatgaaagtg-aaagttgggagcctccgtaagggggtgcaccgacgcccggccctgaagttctc----tgacggtgctgcggtagagcacgtatgttgggacccgaaagatggtgaactatgcctgaatagggcgaagccagaggaaactctggtggaggctcgtagcgattctgacgtgcaaatcgatcgtcaaatttgggtataggggcgaaagactaatcgaa-ccatctagtagctggttcctgccgaagtttccctcaggatagcagaaactcg-ta--tcagatttatgtggtaaagcgaatgattagaggccttggggt-tgaaacaaccttaacctattctcaaactttaaatatgtaagagcgggcggtctcttagttggac---cgctcgacgattg-agagtttctagtgggccatttttggtaagcagaactggcgatgcgggatgaaccgaacgcgaggttaaggtgccggaatgcacgctcatcagacaccacaaaaggtgttagttcatctagacagcaggacggtggccatggaagtcggaatccgctaaggagtgtgtaacaactcacctgccgaatgaactagccctgaaaatggatggcgctcaagcgtgctacccatacctcgcc------------------------------------------------------------
>Coltricia_perennis_Cui_10318
ccctagtaactgc-gagtgaagagggaagagctcaaatttaaaatctggcag-ctct-----gctgtcc--gagttgtaatctgtagaagcattttctgcattggaccgtgtacaag-tctcttggaagagagcgtcatagagggtgagaatcccgtccatgacacggactaccaa--tgc-tctgtgatatgctctcaaagagtcgagttgtttgggaatgcagctcaaaatgggtggtaaattccatctaaagctaaatacaggcgagagaccgatagcgaacaagtaccgtgagggaaagatgaaaagcactttggaaagagagttaaacagtatgtgaaattgttgaaagggaaacacttgaagtcagtcacgtcctgcaggactcagccttgccttttattaggcctggtgtatttcctgca--ggatgggtcaacatcaattttggtcagtggataaaggaggagggaatgtggcacc---cttg--tgggtgtg-ttatagccctcct-tcatatgtactgac-tgggattgaggactgcagca-a--gtcctt---------------------tt---------------ggacttgcttaggatgttgacaaaatggctttaagtgacccgtcttgaaacacggaccaaggagtctaacatgcctgcaagtgtttgggtggaaaacccttgcgcacaatgaaagtg-aaagttgggaacctccgcaagggggtgcactgacacccagccctgatgtttac----tgacggtgctgcggtagagcatgtatgttgggacccgaaagatggtgaactatgcctgaatagggtgaagccagaggaaactctggtggaagctcgtagcgattctgacgtgcaaatcgatcgtcaaatttgggtataggggcgaaagactaatcgaa-ccatctagtagctggttcctgccgaagtttccctcaggatagcagaaactca-ta--tcagatttatgtggtaaagcgaatgattagaggccttggggt-tgaaacaaccttaacctattctcaaactttaaatatgtaagaacgagctgtcactttgttggac---tgctcgacgattg-agagtttctagtgggccatttttggtaagcagaactggcgatgcgggatgaaccgaacgtgaggttaaggtgccggaatacacactcatcagacaccacaaaaggtgttagttcatctagacagcaggacggtggccatggaagtcggaatccgctaaggagtgtgtaacaactcacctgccgaatgaactagccctgaaaatggatggcgctcaagtgtgttacccatacctcaccatccatgttgaagtgaag-cgtggatgagtaggcaggcgtggagg-tttgtgaagaagcc
>Sanghuangporus_sanghuang_Cui_14419
-------------------------gaagagctcaaatttaaaatctggcgg-ccttc--tggacgtcc--gagttgtagtctggagaagtgttatccgcgtcggaccgtgtacaag-tctcctggaacggagcgtcatagagggtgagaatcccgtccatgacacggacgcccga--tgc-tatgtgaggcactctcgaagagtcgagttgtttgggaatgcagctcaaaatgggtggtaaattccatctaaagctaaatattggcgagagaccgatagcgaacaagtaccgtgagggaaagatgaaaagcactttggaaagagagttaaacagtacgtgaaattgttgaaagggaaacgcttgaagtcagtcgcgtcccgtggaactcagcctggt------ttcgacctggtgtactttccatg-tggacgggtcaacatcaatttcggccggtggacaagggcgaggggaatgtagcgtt---gcttcggcgacgtg-ttatagccccccg-tcgcatacactggc-tgggattgaggaccgcagca-c--gccctt---gtggccggggggt------t------cgccccacgtaacgtgcttaggatgttggcataatggctttaagcgacccgtcttgaaacacggaccaaggagtctaacatgcttgcgagtgttcgggtggaaaacccttgcgcgtaatgaaagtg-aaagttgggaacctccgcgagggggtgcaccgacgcccggccctgacgttctc----tgacggtgccgcggtagagcacgtatgttgggacccgaaagatggtgaactatgcctgaatagggcgaagccagaggaaactctggtggaggctcgtagcgattctgacgtgcaaatcgatcgtcaaatttgggtataggggcgaaagactaatcga------------------------------------------------------------------------------------------------------------------------------------------------------------------------------------------------------------------------------------------------------------------------------------------------------------------------------------------------------------------------------------------------------------------------------------------------------------------------------------------------
>Boletopsis_leucomelaena_AFTOL-ID_1527
ccctagtaactgc-gagtgaagcgggaaaagctcaaatttaaaatctggcgtgcctt---tggcygtcc--gagttgtagtctggagaagtgttttctgtgccggaccgtgtacaag-tcccttggaacagggcctcatagagggtgagaatcccgtctttgacacggactaccgg--tgc-tctgtgatgcgctctcaacgagtcgagttgtttgggaatgcagctcaaaatgggtggtaaattccatctaaagctaaatataggcgagagaccgatagcgaacaagtaccgtgagggaaagatgaaaagcactttggaaagagagttaaacagtacgtgaaattgctgaaagggaaacgcttgaagtcagtcatgtctgctaggactcagccttgca----tttttgcttggtgcactttctggt--tgacaggccagcatygattttgaccgttggagaaaggtggaggaaatgtggcatc---ttty--gaggtgtg-ttatagtcctctg-ctgtatgcaatggt-tgggatcgaggaccgcagca-t--gccttt----atggcc-ggggg------t----caca-cccacgttacgtgcttaggatgctggcttaatggctttaagcgacccgtcttgaaacacggaccaaggagtctaacttgcctgcgagtgtttgggtggaaaacccaagcgcgcaatgaaagtg-atagttgaga-cctctgtcatggagggcatcgacgcccggacctgatctacgg----agacggttctgcggtagagcatgcatgttgggacccgaaagatggtgaactatgcctgaatagggtgaagccagaggaaactctggtggaggctcgtagcgattctgacgtgcaaatcgatcgtcaaatttgggtataggggcgaaagactaatcgaa-ccatctagtagctggttcctgccgaagtttccctcaggatagcagaaactcg-ta--tcagatttatgtggtaaagcgaatgattagaggccttggggt-tgaaacaaccttaacctattctcaaactttaaatatgtaagaacgagccgtcacttgattggac---cgctcggtgattg-agagtttctagtgggccatttttggtaagcagaactggcgatgcgggatgaaccgaacgtgaggttaaggtgccggaatgtacgctcatcagacaccacaaaaggtgttagttcatctagacagcaggacggtggccatggaagtcggaacccgctaaggagtgtgtaacaactcacctgccgaatgaactagccctgaaaatggatggcgctcaagcgtgctacccatacctcaccgtcagtgttgaagtgaca-tgctgacgagtaggcaggcgtggagg-tttgtgaagaagcc
>Gloeophyllum_sepiarium_Wilcox-3BB
ccctagtaactgc-gagtgaagcgggatgagctcaaatttaaaatctggcgg-tctc---tggccgtcc--gagttgtattctggagaagtgctttccgcgctggaccgtgtataag-tctcttggaacagagcgtcatagagggtgagaatcccgtctttgacacggactaccag--tgc-tttgtgatgcgctctcaaagagtcgagttgtttgggaatgcagctcaaaatgggtggtaaattccatctaaagctaaatattggcgagagaccgatagcgaacaagtaccgtgagggaaagatgaaaagcactttggaaagagagttaaacagtacgtgaaattgttgaaagggaaacgcttgaagtcagtcgcgttggccgggactcagccttgc-----cttccgcttggtgtattttccggt--cgacgggccaacatcgattttgactgctggacaagggctagcggaatgtggcacc---ttc----gggtgtg-ttatagccgctgg-tcgtatacagtagt-tgggatcgaggaccgcagc---------------------------------------------------ttcggcttaggatgttggcataatggctttaaacgacccgtcttgaaacacggaccaaggagtctaacatgcctgcgagtgtttgggtggaaaacccgagcgcgtaatgaaagtg-aaagttgaga-cctctgtcgtggagggcatcgacgcccggacctgatcttcgg----tgacggatctgcggtagagcatgtatgttgggacccgaaagatggtgaactatgcctgaatagggtgaagccagaggaaactctggtggaggctcgtagcgattctgacgtgcaaatcgatcgtcaaatttgggtataggggcgaaagactaatcgaa-ccatctagtagctggttcctgccgaagtttccctcaggatagcagaaactcg-ta--tcagatttatgtggtaaagcgaatgattagaggccttggggt-tgaaacaaccttaacctattctcaaactttaaatatgtaagaacgagccgtcacttaattggac---cgctcggcgattg-agagtttctagtgggccatttttggtaagcagaactggcgatgcgggatgaaccgaacgcgaggttaaggtgccggaatgcacgctcatcagacaccacaaaaggtgttagttcatctagacagcaggacggtggccatggaagtcggaatccgctaaggagtgtgtaacaactcacctgccgaatgaactagccctgaaaatggatggcgctcaagcgtgctacccatacctcgccgtcagcgttgaagtgacg-cgctgacgagtaggcaggcgtggagg-tcagtgaagaagcc
>Jaapia_argillacea_CBS_252_74
ccctagtaactgc-gagtgaagcgggaaaagctcaaatttaaaatctggcgg-tctt---tggccgtcc--gagttgtaatttagagaagtgttatccgtgctggaccgtgtacaag-tctcctggaacggggcgtcatagagggtgagaatcccgtatatgacacggactaccag--tgc-tctgtgatgcgctctcgaagagtcgagttgtttgggaatgcagctcaaaatgggtggtaaattccatctaaagctaaatattggcgagagaccgatagcgcacaagtaccgtgagggaaaggtgaaaagaactttgaaaagagagttaaacagtacgtgaaattgttgaaagggaaacgcttgaagtcagtcgcgtctgccggaactcagcctagc------ctcggcttggtgtattttctggt--tgacgggccagcatcaattttgactgtcggacaaaggctgggggaatgtggcacc---tcc----gggtgtg-ttatagaccctgg-tcgtatacgatagt-tgggattgaggaccgcagc--------------------------------------------------ttcgtgcttaggatgctggcataatggctttaaacgacccgtcttgaaacacggaccaaggagtctaacatgcctgcaagtgtttgggtggaaaacccgagcgcgtaacgaaagtg-aaagttgaga-cctctgtcgtggagggcatcgacgcccggacctgatcttcgg----tgacggatctgcggtggagcatgtatgttgggacccgaaagatggtgaactatgcctgaatagggtgaagccagaggaaactctggtggaagctcgtagcgattctgacgtgcaaatcgatcgtcgaatttgggtataggggcgaaagactaatcgaa-ccatctagtagctggttcctgccgaagtttccctcaggatagcagaaactcg-taaatcagatttatgtggtaaagcgaatgattagaggaattggggt-tgaaacgaccttgacctattctcaaactttaaatatgtaagaacgagccgtctcttgattggac---cgctcggcgattg-agagtttctagtgggccatttttggtaagcagaactggcgatgcgggatgaaccgaacgtgaggttaaggtgccggaatttacgctcatcagacaccacaaaaggtgttggttcatctagacagcaggacggtggccatggaagtcggaacccgctaaggagtgtgtaacaactcacctgccgaatgaactagccctgaaaatggatggcgctcaagcgtaatacccatacctcaccgtcagcgttgaagtgacg-cgctgacgagtaggcaggcgtggagg-tcagtgaagaagcc
>Callistosporium_graminicolor_AFTOL-ID_978
ccctagtaactgc-gagtgaagcgggaagagctcaaatttaaaatctggcag--ttt---tgactgtcc--gagttgtaatctagagaagtgctatccgtgctggaccgtgtacaag-tctcctggaatggagcgtcatagagggtgagaatcccgtctctgacacggactcccag--tgc-attgtgatgtgctctcaaagagtcgagttgtttgggaatgcagctctaaatgggtggtaaattccatctaaagctaaatattggcgagagaccgatagcgaacaagtaccgtgagggaaagatgaaaagaactttggaaagagagttaaacagtacgtgaaattgttgaaagggaaacgcttgaagtcagtcgcgtcgactgaggatcaaccttgc------ttctgctcggtgtacttctcagc--cgatgggccagcatcaattttaaccagtggataaaggtcgagggaatgtggcatc---tct----ggatgtg-ttatagcctttga-ttgtatacattggt-tgggattgaggaactcagca-c--gccgca-----aggcc-gggtt-----tt------ta-accac-gttcgtgcttaggatgctggcataatggctttaatcgacccgtcttgaaacacggaccaaggagtctaacatgcctgcgagtatttgggtggaaaacccatgtgcgcaatgaaagtg-aagatcagga-tccctgtcgtggggagcactgatgcccggaccagagcttttg----tgacggatctgcggtagagcatgcatgttgggacccgaaagatggtgaactatgcctgaatagggtgaagccagaggaaactctggtggaggctcgtagcgattctgacgtgcaaatcgatcgtcaaatttgggtataggggcgaaagactaatcgaa-ccatctagtagctggttcctgccgaagtttccctcaggatagcagaaactca-ta--tcagatttatgtggtaaagcgaatgattagaggccttggggt-tgcaacaaccttaacctattctcaaactttaaatatgtaagaacaagccgtctcttgattggac---cgcttggcgattg-agagtttctagtgggccatttttggtaagcagaactggcgatgcgggatgaaccgaacgcgaggttaaggtgccggaattcacgctcatcagacaccacaaaaggtgttagttcatctagacagcaggacggtggccatggaagtcggaatccgctaaggagtgtgtaacaactcacctgccgaatgaactagccctgaaaatggatggcgcttaagcgtgatacccatacctcgccgtcagtgttgaagtgacg-cactgacgagtaggcaggcgtggagg-tcagtgaagaagcc
>Agaricus_campestris_LAPAG370_
ccctagtaactgc-gagtgaagcgggaaaagctcaaatttaaaatctggcgg-tctc---tggccgtcc--gagttgtaatctagagaagtaatgcccgtgctggaccgtgtataag-tctcctgggatggagcgtcatagagggtgagaatcccgtctttgacacggactaccag--tgc-attgtggtatgctctcaaagagtcgagttgtttgggaatgcagctcaaaatgggtggtaaattccatctaaagctaaatattggcgagagaccgatagcgaacaagtaccgtgagggaaagatgaaaagaactttggaaagagagttaaacagtacgtgaaattgctgaaagggaaacgcttgaagtcagtcgcgttggccagggatcagccttgc------ttttgcatggtgtactttctggt--tgacgggtcagcatcaattttgaccgctggaaaagggcctggggaatgtggcagc---ttc----ggctgtg-ttatagcccctgg-tcgcatacagtggt-tgggattgaggaactcagca-c--gccgca-----aggcc-gggtt------t------cg-accac-gttcgtgcttaggatgctggcataatggctttaagcgacccgtcttgaaacacggaccaaggagtctaacatgcctgcgagtatttgggtggaaaacccaagtgcgtaatgaaagtg-aaagttgaga-tccctgtcgtggggagcatcgacgcccggaccagaacttttg----ggacggatccgcggtggagcatgtatgttgggacccgaaagatggtgaactatgcctgaatagggtgaagccagaggaaactctggtggaggctcgtagcgattctgacgtgcaaatcgatcgtcaaatttgggtataggggcgaaagactaatcg-------------------------------------------------------------------------------------------------------------------------------------------------------------------------------------------------------------------------------------------------------------------------------------------------------------------------------------------------------------------------------------------------------------------------------------------------------------------------------------------------
>Aphanobasidium_pseudotsugae_CFMR:HHB_822
ccctagtaactgc-gagtgaagcgggaaaagctcaaatttaaaatctggcgg-tttc-----accgtcc--gagttgtaatttagagaagcgtcatccgtgccggaccgtgtacaag-tctcctggaacggagcgtcatagagggtgagaatcccgtatatgacacggactaccgg--tgc-attgtgatgcgctctcaaagagtcgagttgtttgggaatgcagctcaaaatgggtggtaaattccatctaaagctaaatataggcgagagaccgatagcgaacaagtaccgtgagggaaagatgaaaagaactttggaaagagagttaaacagtacgtgaaattgttgaaagggaaacgcttgaagtcagtcgcatcgttcggggatcaaccttgct----cttttgcttggggtacttcccgtc--cgatgggtcagcatcagttttgaccgccggaaaaagttcacgggaatgtggcatc---ttc----ggatgtg-ttatagcctgtgt-ccgtatacggcggt-tgggactgaggaattcagca-c--gccgca-----aggcc-gggtg-----tt------cgcaccac-gtacgtgcttaggatgctggcataatggctttaatcgacccgtcttgaaacacggaccaaggagtctaacatgcctgcgagtgtttgggtggaaaacccgagcgcgtaatgaaagtgaaaagttgaga-tccctgtcgcggggagcatcgacgcccggaccagacgttttc----tgacggatccgcggtagagcatgtatgttgggacccgaaagatggtgaactatgcctgaatagggtgaagccagaggaaactctggtggaggctcgtagcgattctgacgtgcaaatcgatcgtcgaatttgggtataggggcgaaagactaatcgaa-ccatctagtagctggttcctgccgaagtttccctcaggatagcagaaactca-tg--tcagatttatgtggtaaagcgaatgattagaggccttggggt-tgaaacaaccttaacctattctcaaactttaaatatgtaagaacgagccgtctcttgattggac---cgctcggcgattg-agagtttctagtgggccatttttggtaagcagaactggcgatgcgggatgaaccgaacgcgaggttaaggtgccggaattcacgctcatcagacaccacaaaaggtgttagttcatctagacagcaggacggtggccatggaagtcggaatccgctaaggagtgtgtaacaactcacctgccgaatgaactagccctgaaaatggatggcgctcaagcgtgatacccatacctcgccgtcagcgttgaagtgacg-cgctgacgagtaggcaggcgtggagg-tcggtgaagaagcc
>Schizophyllum_radiatum_AFTOL-ID-516
ccctagtaactgc-gagtgaagcgggaaaagctcaaatttaaaatctggcgg-tctc---cggccgtcc--gagttgtaatttagagaagcgttatccgtgctggaccgtgtataag-tctcctggaatggagcgtcatagagggtgagaatcccgtctttgacacggactaccag--tgc-attgtgatgcgctctcgacgagtcgagttgtttgggaatgcagctcaaaatgggtggtaaatgccatctaaagctaaatattggcgagagaccgatagcgaacaagtaccgtgagggaaagatgaaaagaactttggaaagagagttaaacagtacgtgaaattgtcgaaagggaaacggttgcagtcagtcgcgtccgccggggatcaaccttgc------ttttgcttggcgtatttcccggt--ggatgggtcagcatcagttttgaccgcagttgaaaggctggaggaatgtggcacc---ttc----gggtgtg-ttatagcctcctg-tcatatgctgcggt-tgggactgaggaactcagca-c--gccgaa-----aggcc-gggat------t------cg-tccac-gttcgtgcttaggatgctggcataatgtctgtaaccgacccgtcttgaaacacggaccaaggagtctaacatgcacgcgagtgtttgggtggcaaacccgagcgcgtaatgaaagtg-aaagttgaga-cctctgtcgtggagggcatcgacgcccggaccagaacttttg----ggacggatccgcggtagagcgtgtatgttgggacccgaaagatggtgaactatgcctgaatagggcgaagccagaggaaactctggtggaggctcgtagcgattctgacgtgcaaatcgatcgtcgaatttgggtataggggcgaaagactaatcgaa-ccatctagtagctggttcctgccgaagtttccc-------------------------------------------------------------------------------------------------------------------------------------------------------------------------------------------------------------------------------------------------------------------------------------------------------------------------------------------------------------------------------------------------------------------------------------------------------------
>Amylocorticium_cebennense_CFMR:HHB_2808
ccctagtaactgc-gagtgaagcgggacaagctcaaatttaaaatctggcaa-tctt---tggttgtcc--gagttgtaatctggagaagtgctttccgcgccagaccgtgtaaaagttcctttggaatgaggcgtcatagagggtgagaatcccgtctttgacacggacaactgg--ggcttttgtgatgcgctctcgaagagtcgagttgtttgggaatgcagctcaaaatgggtggtaaattccatctaaagctaaatattggcgagagaccgatagcgaacaagtaccgtgagggaaagatgaaaagcactttggaaagagagttaaacagtacgtgaaattgttgaaagggaaacgcttgaagtcagtcacatctgctaaggatcaaccttgct----tttttgcttggtgcatttcttagt-ttgatgggtcagcatcaattttgactgctggataaagggcagaggaatgtggcatccttttt----gggtgtg-ttatagcctttgc-tcacatgcagcggt-tgggattgaggagctcagca-t--gccttt----atggtc-ggggt------t------ctacccacgtaacatgcttaggatgctggcgtaatggctttaagcgacccgtcttgaaacacggaccaaggagtctaacatgcccgcgagtatttgggtggaaaacccagatgcgcaatgaaagtg-aaagttgaga-cctctgtcgtggagggcatcgacgcccggaccagaccttctg----tgacggctccgcggtagagcgtgtatgttgggacccgaaagatggtgaactatgcctgaatagggtgaagccagaggaaactctggtggaggctcgtagcgattctgacgtgcaaatcgatcgtcaaatttgggtataggggcgaaagactaatcgaa-ccatctagtagctggttcctgccgaagtttccctcaggatagcagaagctca-ta--tcagatttatgtggtaaagcgaatgattagaggccttggggt-tgaaacaaccttaacctattctcaaactttaaatatgtaagaacgagccgtcacttgattggac---cgctcggcgattgtagagtttctagtgggccatttttggtaagcagaactggcgatgcgggatgaaccgaacgcgaggttaaggtgccggagtacacgctcatcagacaccacaaaaggtgttagttcatctagacagcaggacggtggccatggaagtcggaatccgctaaggagtgtgtaacaactcacctgccgaatgaactagccctgaaaatggatggcgctcaagcgtgtcacccatacctcgccgtcaatgttgaagtgatg-cgttgacgagtaggcaggcgtggggg-tctgtgaagaagcc
>Athelia_epiphylla_CFMR_FP_100564
ccctagtaactgc-gagtgaagcgggaaaagctcaaatttaaaatctggccg-tctc---cgatggtcc--gagttgtaatctggagaagcgttttccgcgtcggaccgtgtacaag-tcttctggaatggagcgtcatagagggtgagaatcccgtctctgacacggactaccga--tgcttttgtgatgcgctctcgaagagtcgagttgtttgggaatgcagctcaaaatgggtggtaaattccatctaaagctaaatattggcgagagaccgatagcgaacaagtaccgtgagggaaagatgaaaagcactttggaaagagagttaaacagtacgtgaaattgttgaaagggaaacgcttgaagtcagtcgcgttggccgagactcagcctggc--------ttgccaggtgtacttctcggt--tgacgggtcagcatcagttttgaccgccggataaaggttggaggaatgtggcatc---cctc--gggatgtg-ttatagcctctgattcgcatacggcgat-tgggactgaggaactcagca-c--gccttt----atggtc-ggggt------t------cg-cccacgtaacgtgcttaggatgctggcataatggctttaagcgacccgtcttgaaacacggaccaaggagtctaacatgcccgcgagtgtttgggtgtcaaacccgagcgcgtaatgaaagtg-aaaattgaga-tccctgtcgtggggagcatcgatgcccggaccagaccttctg----tgacggatctgcggtagagcgtgtatgttgggacccgaaagatggtgaactatgcctgaatagggtgaagccagaggaaactctggtggaggctcgtagcgattctgacgtgcaaatcgatcgtcgaatttgggtataggggcgaaagactaatcgaa-ccatctagtagctggttcctgccgaagtttccctcaggatagcagaaactcg-ta--tcagatttatgtggtaaagcgaatgattagaggccttggggt-tgaaacaaccttaacctattctcaaactttaaatatgtaagaacgagccgtctcttagttggac---cgctcggcgattg-agagtttctagtgggccatttttggtaagcagaactggcgatgcgggatgaaccgaacgtgaggttaaggtgccggaattcacgctcatcagacaccacaaaaggtgttagttcatctagacagcaggacggtggccatggaagtcggaatccgctaaggagtgtgtaacaactcacctgccgaatgaactagccctgaaaatggatggcgctcaagcgtgatacccatacctcaccgttggcgttgaagtgacg-cgccaacgagtaggcaggcgtgggggttgagtgaagaa---
>Boletus_edulis_HMJAU4637
-----------------------gggaaaagctcaaattttgaatctggcag-tctttgcaggccgtcc--gagttgtaatctagagaagcgtcttccgcgccggcctgtgtacaag-tctcctggaagggagcgtcatagagggtgagaatcccgtctctgacacggaccaccgg--tgc-tatgtgatgcgctctcgacgagtcgagttgtttgggaatgcagctcaaaaagggtggtaaactccatctaaagctaaatattggcgagagaccgatagcgaacaagtaccgtgagggaaagatgaaaaggactctggaaagagagttaaacagtacgtgaaattgctgaaagggaaacgctcgatgtcagtcgcgtcggctgggggtcaaccttgcg----gtttcgctgggtgtatttcctggt--cgacgggtcagcatcagtttcggtcgtcgtacaagggccaagggaaagtggcacc---cttccgggggtgtg-ttatagcctttcggtcgtatgtggcggctcgggactgaggagactcggtgt-------------------gggct------t------cg-------gcttacactagagatgctggcataatggccttgagcgacccgtcttgaaacacggaccaaggagtctaacatgtctgcgagtgtttgggtggcaaacccgatcgcgaaatgaaagtg-aaagtcgagatctccatccacggagtgcaccgacgcccggatccatcgtcttt--gacaatggatctgcggtagagcatgcatgttgggacccgaaagatggtgaactatgcctgaatagggtgaagccagaggaaactctggtggaggctcgtagcgattctgacgtgcaaatcgatcgtcgaatttgggtataggggcgaaagacta-----------------------------------------------------------------------------------------------------------------------------------------------------------------------------------------------------------------------------------------------------------------------------------------------------------------------------------------------------------------------------------------------------------------------------------------------------------------------------------------------------
>Lactarius_deceptivus_AFTOL-ID_682
ccctagtaactgc-gagtgaagcgggaaaagctcaaatttaaaatctggcgg-tcct---cgatcgtcc--gagttgtaatttagagaagcgtcttccgcgccgaaccgtgcacaag-tctcctggaatggagcgtcatagagggtgagaatcccgtctttggcacggaatccccggtgct-tctgtgatgcgctctcgaagagtcgagttgtttgggaatgcagctcaaaatgggtggtgaactccatctaaagctaaatattggcgagagaccgatagcgaacaagtaccgtgagggaaagatgaaaagcactttggaaagagagtgaaacagtacgtgaaattgttgaaagggaaacgcttggagtcagtcgcgttggccgagactcagcctcgc------cttggcttggtgtacttctcggc--tgacgggccagcatcgattttgcccctcagataatggcaagggaaaggtggcacc---tttg--cgggtgtg-ttatagtctcctg-tcgcatgcgagggg-tgggatcgaggaactcagca-c--gcacctcttggtgtcg-gggct------t------cggcccacgttacgtgcttaggatgttggcgtaatggctctaaacgacccgtcttgaaacacggaccaaggagtctaacatgcccgcgagtgttcgggtggaaaacccgtgcgcgaaatgaaagtg-aaagttggga-cctctgtcgtggagggcaccgacgcccggaccagaccttctg----tgacggatctgcggtagagcgtgcatgtcgggacccgaaagatggtgaactatgcctgaatagggtgaagccagaggaaactctggtggaggctcgtagcgattctgacgtgcaaatcgatcgtcaaatttgggtataggggcgaaagactaatcgaa-ccatctagtagctggttcctgccgaagtttccctcaggatagcagaaactca-tg--tcagatttatgtggtaaagcgaatgattagaggccttgggga-tgaaacatccttaacctattctcaaactttaaatatgtaagaacgagccgtcgcttgattggac---cgctcggcgattg-agagtttctagtgggccatttttggtaagcagaactggcgatgcgggatgaaccgaacgcgaggttaaggtgccggaatgcacgctcatcagacaccacaaaaggtgttagttcatctagacagcaggacggtggccatggaagtcggaatccgctaaggagtgtgtaacaactcacctgccgaatgaactagccctgaaaatggatggcgctcaagcgtgctacccatacctcgccgtcggcgttgaagtgacg-tgccgacgagtaggcaggcgtggagg-tccgtgaagaagcc
>Picipes_submelanopus_Dai_13294
ccctagtaactgc-gagtgaagcgggaaaagctcaaatttaaaatctggcgg-tgct---taccccctccagagttgtagtctggagaagtgctttccgcgctggaccgtgtataag-tctcttggaacagagcgtcatagagggtgagaatcccgtctttgacacggactaccag--tgc-tttgtgatgcgctctcaaagagtcgagttgtttgggaatgcagctcaaaatgggtggtaaattccatctaaagctaaatattggcgagagaccgatagcgaacaagtaccgtgagggaaagatgaaaagcactttggaaagagagttaaacagtacgtgaaattgctgaaagggaaacgcttgaagtcagtcgcgtcgtttggaactcagccttgct----tttttgcttggtgcactttctgaa--cgacgggccagcatcaattttgactgtcggaaaagggctgggggaatgtggcacc---tcc----gggtgtg-ttatagccttcgg-tcgcatacggcggt-tgggattgaggatcgcagcg-c--gccgca-----aggca-ggggt------t------cg-cccac-tttcgcgcttaggatgctggcgtaatggctttaaacgacccgtcttgaaacacggaccaaggagtctaacatgcctgcgagtgtttgggtggaaaacccgagcgcgtaatgaaagtg-aaagttgaga-cctctgtcgtggagggcatcgacgcccggacctgacgttctc----tgacggatccgcggtagagcatgtatgttgggacccgaaagatggtgaactatgcctgaatagggtgaagccagaggaaactctggtggaggctcgtagcgattctgacgtgcaaatcgatcgtcaaatttgggtataggggcgaaagactaatcgaa-ccatctagtagctggttcctgccgaagtttccctcaggatagcagaaactca-ta--tcagatttatgtggtaaagcgaatgattagaggccttggggt-tgaaacaaccttaacctattctcaaactttaaatatgtaagaacgagccgtcgcttgattggac---cgctcggcgattg-agagtttctagtgggccatttttggtaagcagaactggcgatgcgggatgaaccgaacgcgaggttaaggtgccggaatacacgctcatcagacaccacaaaaggtgttagttcatctagacagcaggacggtggccatggaagtcggaatccgctaaggagtgtgtaacaactcacctgccgaatgaactagccctgaaaatggatggcgctcaagcgtgttacccatacctcgccgtcagcgtttaagtgacg-cgctgacgagtaggcaggcgtggagg-tccgtgaagaagcc
>Picipes_atratus_Dai_13375
ccctagtaactgc-gagtgaagcgggaaaagctcaaatttaaaatctgacag-tt-t---tggctgtcc--gagttgtagtctggagaagtgctttccgtgctggaccgtgtacaag-tctcttggaacagagcgtcatagagggtgagaatcccgtctttgacacggactaccag--cgc-tttgtgatgcgctctcaaagagtcgagttgtttgggaatgcagctcaaaatgggtggtaaattccatctaaagctaaatattggcgagagaccgatagcgaacaagtaccgtgagggaaagatgaaaagcactttggaaagagagttaaacagtacgtgaaattgctgaaagggaaacgcttgaagtcagtcgcgtcgttcagaactcagccttgc------ttttgcttggtgtactttctgag--cgacgggccagcatcaatttcgaccgtcggaaaagggctgagggaatgtggcacc---tcc----gggtgtg-ttatagccttcgg-tcgcacacggcggt-tgggattgaggcacgcagcg-c--gccgaa-----aggca-ggggt------t------cg-cccac-tttcgcgcttaggatgctggcataatggctttaaacgacccgtcttgaaacacggaccaaggagtctaacatgcctgcgagtgtttgggtggaaaacccgagcgcgtaatgaaagtg-aaagttgaga-cctctgtcgtggagggcatcgacgcccggacctgacgttctc----tgacggatccgcggtggagcatgtatgttgggacccgaaagatggtgaactatgcctgaatagggtgaagccagaggaaactctggtggaggctcgtagcgattctgacgtgcaaatcgatcgtcaaatttgggtataggggcgaaagactaatcgaa-ccatctagtagctggttcctgccgaagtttccctcaggatagcagaaactcg-ta--tcagatttatgtggtaaagcgaatgattagaggccttggggt-tgtaacaaccttaacctattctcaaactttaaatatgtaagaacgagccgtcgcttgattggac---cgctcggtgattg-agagtttctagtgggccatttttggtaagcagaactggcgatgcgggatgaaccgaacgcgaggttaaggtgccggaatacacgctcatcagacaccacaaaaggtgttagttcatctagacagcaggacggtggccatggaagtcggaacccgctaaggagtgtgtaacaactcacctgccgaatgaactagccctgaaaatggatggcgctcaagcgtgttacccatacctygccgtcagcgtttaagtgacg-cgctgacgagtaggcaggcgtggagg-tcagtgaagaagcc
>Polyporus_auratus_Dai_13665
ccctagtaactgc-gagtgaagcgggaagagctcaaatttaaaatctggcgg-cctt---tggctgccc--gagttgtagtctggagaagtgctttctgcgctggaccgtgtataag-tctcttggaacagagcgtcatagagggtgagaatcccgtctttgacacggactgccag--tgc-tctgtgatgcgctctcaaagagtcgagttgtttgggaatgcagctcaaaatgggtggtaaattccatctaaagctaaatattggcgagagaccgatagcgaacaagtaccgtgagggaaagatgaaaagcactttggaaagagagttaaacagtacgtgaaattgctgaaagggaaacacttgaagtcagtcgtgtcgtgcggaactcagccttgct----tttttgcttggtgcactttctgta--cgacgggccagcatcgattttgaccgtcggaaaagggccaggggaatgtggcacc---ttc----gggtgtg-ttatagcctttgg-tcgtacgcggcggt-tgggatcgaggaacgcagcg-c--gccgca----taggca-ggggt------t------tg-cccac-tttcgcgcttaggatgctggcataatggctttaagcgacccgtcttgaaacacggaccaaggagtctaacatgcctgcgagtgtttgggtggaaaacccgagcgcgtaatgaaagtg-aaagttgaga-cctctgtcgtggagggcatcgacgcccggacctgacgttctc----tgacggatccgcggtagagcatgtatgttgggacccgaaagatggtgaactatgcctgaatagggtgaagccagaggaaactctggtggaggctcgtagcgattctgacgtgcaaatcgatcgtcaaatttgggtataggggcgaaagactaatcgaa-ccatctagtagctggttcctgccgaagtttccctcaggatagcagaaactcg-ta--tcagatttatgtggtaaagcgaatgattagaggccttggggt-tgaaacaaccttaacctattctcaaactttaaatatgtaagaacgagccgtcgcttgattggac---cgctcggtgattg-agagtttctagtgggccatttttggtaagcagaactggcgatgcgggatgaaccgaacgcgaggttaaggtgccggaatgcacgctcatcagacaccacaaaaggtgttagttcatctagacagcaggacggtggccatggaagtcggaatccgctaaggagtgtgtaacaactcacctgccgaatgaactagccctgaaaatggatggcgctcaagcgtgttacccatacctcgccgtcagcgtttaagtgatg-cgctgacgagtaggcaggcgtggagg-tcagtgaagaagcc
>Polyporus_umbellatus_Pen_13513
ccctagtaactgc-gagtgaagcgggaaaagctcaaatttaaaatctggcgg-tcttg--tggctgtcc--gagttgtagtctggagaagtgttttccgcgctgggccgtgtataag-tctcttggaacagagcgtcgtagagggtgagaatcccgtctttgacacggactaccag--tgc-tttgtgatgcactctcaaagagtcgagttgtttgggaatgcagctcaaaatgggtggtaaattccatctaaagctaaatattggcgagagaccgatagcgaacaagtaccgtgagggaaagatgaaaagcactttggaaagagagttaaacagtacgtgaaattgctgaaagggaaacgcttgaagtcagtcgtgttgcttggaactcagccttgc------ttttgcttggtgcactttccaag--tgacaggccagcatcgattttgaccgtcggaaaaagtcttgaagaatgtggcacc---ttc----gggtgtg-ttatagcttcgagttcacatacgatggt-tgggatcgaggaacgcagcg-cgtgccgta-----aggca-ggggg-----tt----tatg-cccac-tttcgtgcttaggatgctggcataatggctttaaacgacccgtcttgaaacacggaccaaggagtctaacatacctgcgagtgtttgggtggaaaacccgagcgcgtaatgaaagtg-aaagttgaga-cctctgtcatggagggcatcaatgcccggacctgatgttttc----tgatggatccgcggtagagcatgtatgttgggacccgaaagatggtgaactatgcctgaatagggtgaagccagaggaaactctggtggaggctcgtagcgattctgacgtgcaaatcgatcgtcaaatttgggtataggggcgaaagactaatcgaa-ccatctagtagctggttcctgccgaagtttccctcaggatagcagaaactca-ta--tcagatttatgtggtaaagcgaatgattagaggccttggggt-tgaaacaaccttaacctattctcaaactttaaatatgtaagaacgagccgtcgcttgattggac---cgctcggtgattg-agagtttctagtgggccatttttggtaagcagaactggcgatgcgggatgaaccgaacgtgaggttaaggtgccggaatacacgctcatcagacaccacaaaaggtgttagttcatctagacagcaggacggtggccatggaagtcggaatccgctaaggagtgtgtaacaactcacctgccgaatgaactagccctgaaaatggatggcgctcaagcgygttacccatacctcaccgtcagcgttgaagtgacg-cgctgacgagtaggcaggcgtggagg-tcagtgaagaagcc
>Pseudofavolus_cucullatus_Dai_13584A
ccctagtaactgc-gagtgaagcgggaaaagctcaaatttaaaatctggcgg-tctt---tggtcgtcc--gagttgtagtctggagaagtgctttccgcgctggaccgtgtataag-tctcttggaatagagcgtcatagagggtgagaatcccgtctttgacacggactaccag--tgc-tttgtgatgcgctctcaaagagtcgagttgtttgggaatgcagctcaaaatgggtggtaaattccatctaaagctaaatattggcgagagaccgatagcgaacaagtaccgtgagggaaagatgaaaagcactttggaaagagagttaaacagtacgtgaaattgctgaaagggaaacacttgaagtcagtcgcgtcgcttggaactcatcctggc-------tttgcctggtgcactttctgag--tgacgggccagcatcaattttgaccgttggaaaaaggctggaggaatgtggcacc---ttc----gggtgtg-ttatagactctgg-tcacatacaacggt-tgggattgaggaccgcagcg-c--gccgca-----aggca-ggggt------t------cg-cccac-tttcgcgcttaggatgctggcataatggctttaaatgacccgtcttgaaacacggaccaaggagtctaacatacctgcgagtgtttgggtggaaaacccgagcgcgtaatgaaagtg-aaagttgaga-cctctgtcgtggagggcatcgacgcccggacctgacgttctc----tgacggatccgcggtagagcatgtatgttgggacccgaaagatggtgaactatgcctgaatagggtgaagccagaggaaactctggtggaggctcgtagcgattctgacgtgcaaatcgatcgtcaaatttgggtataggggcgaaagactaatcgaa-ccatctagtagctggttcctgccgaagtttccctcaggatagcagaaactca-ta--tcagatttatgtggtaaagcgaatgattagaggccttggggt-tgaaacaaccttaacctattctcaaactttaaatatgtaagaacgagccgtcgcttgattggac---cgctcggcgattg-agagtttctagtgggccatttttggtaagcagaactggcgatgcgggatgaaccgaacgcgaggttaaggtgccggaatacacgctcatcagacaccacaaaaggtgttagttcatctagacagcaggacggtggccatggaagtcggaatccgctaaggagtgtgtaacaactcacctgccgaatgaactagccctgaaaatggatggcgctcaagcgtgttacccatacctcgccgtcagcgtttcagtgatg-cgctgacgagtaggcaggcgtggagg-tcagtgaagaagcc
>Datronia_stereoides_Holonen
ccctagtaactgc-gagtgaagcgggaaaagctcaaatttaaaatctggcgg-tctt---tggccgtcc--gagttgtagtctggagaagtgttttccgcgctggaccgtgtataag-tctcttggaatagagcgtcatagagggtgagaatcccgtctttgacacggactaccag--tgc-tttgtgatgcgctctcaaagagtcgagttgtttgggaatgcagctcaaaatgggtggtaaattccatctaaagctaaatattggcgagagaccgatagcgaacaagtaccgtgagggaaagatgaaaagcactttggaaagagagttaaacagtacgtgaaattgctgaaagggaaacgattgaagtcagtcgcgttgtttggaactcagccttgc------ttttgcttggtgcactttctgaa--cgacgggccagcatcaatttcagccgttggaaaaaggttagaggaatgtggcacc---ttc----gggtgtg-ttatagcctctgg-tcacatacaacggt-tgggattgaggaccgcagcg-c--gccgca-----aggca-gggga------t----aaaa-cccac-tttcgcgcttaggatgctggcataatggctttaaacgacccgtcttgaaacacggaccaaggagtctaacatgcctgcgagtgtttgggtggaaaacccgagcgcgtaatgaaagtg-aaagttgaga-cctctgtcgtggagggcatcgacgcccggacttgaagttttc----tgatggatccgcggtagagcatgtatgttgggacccgaaagatggtgaactatgcctgaatagggtgaagccagaggaaactctggtggaggctcgtagcgattctgacgtgcaaatcgatcgtcaaatttgggtataggggcgaaagactaatcgaa-ccatctagtagctggttcctgccgaagtttccctcaggatagcagaaactca-ta--tcagatttatgtggtaaagcgaatgattagaggccttggggt-tgaaacaaccttaacctattctcaaactttaaatatgtaagaacgagccgtcgcttgattggac---cgctcggcgattg-agagtttctagtgggccatttttggtaagcagaactggcgatgcgggatgaaccgaacgcgaggttaaggtgccggaatacacgctcatcagacaccacaaaaggtgttagttcatctagacagcaggacggtggccatggaagtcggaatccgctaaggagtgtgtaacaactcacctgccgaatgaactagccctgaaaatggatggcgctcaagcgtgttacccatacctcgccgtcagcgtttcagtgacg-cgctgacgagtaggcaggcgtggagg-tcagtgaagaagcc
>Datronia_mollis_RLG6304sp
ccctagtaactgc-gagtgaagcgggaaaagctcaaatttaaaatctggcgg-tctt---tggctgtcc--gagttgtagtctggagaagtgttttccgcgctggaccgtgtataag-tctcttggaatagagcgtcatagagggtgagaatcccgtctttgacacggactaccag--tgc-tttgtgatgcgctctcaaagagtcgagttgtttgggaatgcagctcaaaatgggtggtaaattccatctaaagctaaatattggcgagagaccgatagcgaacaagtaccgtgagggaaagatgaaaagcactttggaaagagagttaaacagtacgtgaaattgctgaaagggaaacgattgaagtcagtcgcgttgtttggaactcagccttgc------ttttgcttggtgcactttctgaa--tgacgggccagcatcaatttcagccgttggaaaaaggctgggggaatgtggcacc---ttc----gggtgtg-ttatagcctctgg-tcacatacaacggt-tgggattgaggaccgcagcg-c--gccgta-----aggca-ggggg------t------tt-cccac-tttcgcgcttaggatgctggcataatggctttaaacgacccgtcttgaaacacggaccaaggagtctaacatgcctgcgagtgtttgggtggaaaacccgagcgcgtaatgaaagtg-aaagttgaga-cctctgtcatggagggcatcgacgcccggacttgaagttttc----tgatggatccgcggtagagcatgtatgttgggacccgaaagatggtgaactatgcctgaatagggtgaagccagaggaaactctggtggaggctcgtagcgattctgacgtgcaaatcgatcgtcaaatttgggtataggggcgaaagactaatcgaa-ccatctagtagctggttcctgccgaagtttccctcaggatagcagaaactca-ta--tcagatttatgtggtaaagcgaatgattagaggccttggggt-tgaaacaaccttaacctattctcaaactttaaatatgtaagaacgagccgtcgcttgattggac---cgctcggcgattg-agagtttctagtgggccatttttggtaagcagaactggcgatgcgggatgaaccgaacgcgaggttaaggtgccggaatacacgctcatcagacaccacaaaaggtgttagttcatctagacagcaggacggtggccatggaagtcggaatccgctaaggagtgtgtaacaactcacctgccgaatgaactagccctgaaaatggatggcgctcaagcgtgttacccatacctcgccgtcagcgtttcagtgacg-cgctgacgagtaggcaggcgtggagg-tcagtgaagaagcc
>Favolus_niveus_Cui_11129
ccctagtaactgc-gagtgaagcgggaaaagctcaaatttaaaatctggcgg-tctt---tggccgtcc--gagttgtagtctggagaagtgctttccgcgctggaccgtgtacaag-tctcttggaatagagcgtcatagagggtgagaatcccgtctttgacacggactaccag--tgc-tttgtgatgcgctctcaaagagtcgagttgtttgggaatgcagctcaaaatgggtggtaaattccatctaaagctaaatattggcgagagaccgatagcgaacaagtaccgtgagggaaagatgaaaagcactttggaaagagagttaaacagtacgtgaaattgctgaaagggaaacgcttgaagtcagtcgcgtcgtgcgggactcaaccttgc------ttttgcttggtgcacttcctgta--tgacgggccagcatcaattttgaccgccggataagggtcgagggaatgtggcacc---tcc----gggtgtg-ttatagccctcgg-ccgcatacggtggt-cgggattgaggaacgcagcgtt--gccgca-----aggtg-acgtt------------------------------tgaggatgctggcataatggctttaaacgacccgtcttgaaacacggaccaaggagtctaacatgcctgcgagtgtttgggtggaaaacccgagcgcgtaatgaaagtg-aaagttgaga-cctctgtcgtggagggcatcgacgcccggaccagacgttttc----tgacggatccgcggtagagcatgtatgttgggacccgaaagatggtgaactatgcctgaatagggtgaagccagaggaaactctggtggaggctcgtagcgattctgacgtgcaaatcgatcgtcaaatttgggtataggggcgaaagactaatcgaa-ccatctagtagctggttcctgccgaagtttccctcaggatagcagaaactca-ta--tcagatttatgtggtaaagcgaatgattagaggccttggggt-tgaaacaaccttaacctattctcaaactttaaatatgtaagaacgagccgtcgcttgattggac---cgctcggcgattg-agagtttctagtgggccatttttggtaagcagaactggcgatgcgggatgaaccgaacgcgaggttaaggtgccggaatacacgctcatcagacaccacaaaaggtgttagttcatctagacagcaggacggtggccatggaagtcggaatccgctaaggagtgtgtaacaactcacctgccgaatgaactagccctgaaaatggatggcgctcaagcgtgttacccatacctcgccgtcagtgtttaagtgaag-cactgacgagtaggcaggcgtggagg-tcagtgaagaagcc
>Favolus_acervatus_Dai_10749b
ccctagtaactgc-gagtgaagcgggaaaagctcaaatttaaaatctggcgg-tctt---tggccgtcc--gagttgtagtctggagaagtgctttccgcgccggaccgtgtacaag-tctcttggaatagagcgtcatagagggtgagaatcccgtctttgacacggactaccgg--tgc-tttgtgatgcgctctcaaagagtcgagttgtttgggaatgcagctcaaaatgggtggtaaattccatctaaagctaaatattggcgagagaccgatagcgaacaagtaccgtgagggaaagatgaaaagcactttggaaagagagttaaacagtacgtgaaattgctgaaagggaaacgcttgaagtcagtcgcgtcgtgcagaactcaaccttgc------tttcgcttggtgcactttctgta--cgacgggccagcatcaattttgaccgtcggataaaggccgaaggaatgtggcacc-cgtty----gggtgtg-ttatagccttcgg-tcgcatacggcggt-tgggattgaggaacgcagcg-c--gccgya-----aggtg-gggct------t-----cgg-cctac-tttcgcgcttaggatgctggcataatggctttaaacgacccgtcttgaaacacggaccaaggagtctaacatgcctgcgagtgtttgggtggaaaacccgagcgcgtaatgaaagtg-aaagttgaga-cctctgtcgtggagggcatcgacgcccggaccagacgtttac----tgacggatccgcggtagagcatgtatgttgggacccgaaagatggtgaactatgcctgaatagggtgaagccagaggaaactctggtggaggctcgtagcgattctgacgtgcaaatcgatcgtcaaatttgggtataggggcgaaagactaatcgaa-ccatctagtagctggttcctgccgaagtttccctcaggatagcagaaactca-ta--tcagatttatgtggtaaagcgaatgattagaggccttggggt-tgaaacaaccttaacctattctcaaactttaaatatgtaagaacgagccgtcgcttgattggac---cgctcggtgattg-agagtttctagtgggccatttttggtaagcagaactggcgatgcgggatgaaccgaacgcgaggttaaggtgccggaatacacgctcatcagacaccacaaaaggtgttagttcatctagacagcaggacggtggccatggaagtcggaatccgctaaggagtgtgtaacaactcacctgccgaatgaactagccctgaaaatggatggcgctcaagcgtgttacccatacctcgccgtcagtgtttaagtgaag-cactgacgagtaggcaggcgtggagg-tcagtgaagaagcc
>Neofavolus_mikawai_Cui_11152
ccctagtaactgc-gagtgaagcgggatgagctcaaatttaaaatctgacgt-tt--------acgtcc--gagttgtagtctggagaagtgctttccgcgctggaccgtgtataag-tctcttggaacagagcgtcatagagggtgagaatcccgtctttgacacggactaccag--tgc-tttgtgatgcgctctcaaagagtcgagttgtttgggaatgcagctcaaaatgggtggtaaattccatctaaagctaaatattggcgagagaccgatagcgaacaagtaccgtgagggaaagatgaaaagcactttggaaagagagttaaacagtacgtgaaattgctgaaagggaaacgcttgaagtcagtcgcgtcgtgcggaactcagcctggc------ttttgcctggtgcactttctgta--cgacgggccagcatcgattttgaccgctggaaaagggttgggggaatgtggcacc---ttc----gggtgtg-ttatagcccctgg-tcgcatacggcggt-tgggatcgaggaacgcagcg-c--gccgca-----aggca-ggggt------t------cg-cccac-tttcgcgcttaggatgctggcataatggctttaaacgacccgtcttgaaacacggaccaaggagtctaacatacctgcgagtgtttgggtggaaaacccgagcgcgtaatgaaagtg-aaagttggga-cctctgtcgtggagggcaccgacgcccggagctgacgttctc----tgacgcatccgcggttgagcatgtatgttgggacccgaaagatggtgaactatgcctgaatagggtgaagccagaggaaactctggtggaggctcgtagcgattctgacgtgcaaatcgatcgtcaaatttgggtataggggcgaaagactaatcgaa-ccatctagtagctggttcctgccgaagtttccctcaggatagcagaaactca-ta--tcagatttatgtggtaaagcgaatgattagaggccttggggt-tgaaacaaccttaacctattctcaaactttaaatatgtaagaacgagccgtcgcttgattggac---cgctcggcgattg-agagtttctagtgggccatttttggtaagcagaactggcgatgcgggatgaaccgaacgcgaggttaaggtgccggaatacacgctcatcagacaccacaaaaggtgttagttcatctagacagcaggacggtggccatggaagtcggaatccgctaaggagtgtgtaacaactcacctgccgaatgaactagccctgaaaatggatggcgctcaagcgtgttacccatacctcgccgtcagcgttgaagtgacg-cgctgacgagtaggcaggcgtggagg-tcagtgaagaagcc
>Neofavolus_alveolaris_Dai_11290
ccctagtaactgc-gagtgaagcgggaaaagctcaaatttaaaatctggcgg-tttc-----accgtcc--gagttgtagtctggagaagtgctttccgcgctggaccgtgtataag-tctcttggaacagagcgtcatagagggtgagaatcccgtctttgacacggactaccag--tgc-tttgtgatgcgctctcaaagagtcgagttgtttgggaatgcagctcaaaatgggtggtaaattccatctaaagctaaatattggcgagagaccgatagcgaacaagtaccgtgagggaaagatgaaaagcactttggaaagagagttaaacagtacgtgaaattgctgaaagggaaacgcttgaagtcagtcgcgttgtatggaactcagcctcgc------tcttgcgtggtgcattttcc-ta--cgacgggccagcatcgattttgaccgtcggataagggttgaaggaatgtggcacc---ttc----gggtgtg-ttatagccttcag-tcgcatacggcggt-tgggatcgaggaacgcagcg-c--gccgca-----aggca-ggggt------t------cg-cccac-tttcgcgcttaggatgctggcataatggctttaaacgacccgtcttgaaacacggaccaaggagtctaacatacctgcgagtgtttgggtggaaaacccgagcgcgtaatgaaagtg-aaagttggga-cctctgtcgtggagggcaccgacgcccggagcagacgttctc----tgacgcatccgcggttgagcatgtatgttgggacccgaaagatggtgaactatgcctgaatagggtgaagccagaggaaactctggtggaggctcgtagcgattctgacgtgcaaatcgatcgtcaaatttgggtataggggcgaaagactaatcgaa-ccatctagtagctggttcctgccgaagtttccctcaggatagcagaaactca-ta--tcagatttatgtggtaaagcgaatgattagaggccttggggt-tgaaacaaccttaacctattctcaaactttaaatatgtaagaacgagccgtcgcttgattggac---cgctcggcgattg-agagtttctagtgggccatttttggtaagcagaactggcgatgcgggatgaaccgaacgcgaggttaaggtgccggaatacacgctcatcagacaccacaaaaggtgttagttcatctagacagcaggacggtggccatggaagtcggaatccgctaaggagtgtgtaacaactcacctgccgaatgaactagccctgaaaatggatggcgctcaagcgtgttacccatacctcgccgtcagcgttgaagtgacg-cgctgacgagtaggcaggcgtggagg-tcagtgaagaagcc
>Lentinus_substrictus_Wei_1582
ccctagtaactgc-gagtgaagcgggaaaagctcaaatttaaaatctggcgg-tctt---tggccgtcc--gagttgtagtctggagaagtgctttccgcgctggaccgtgtataag-tctcttggaacagagcgtcatagagggtgagaatcccgtctttgacacggactaccag--tgc-tttgtgatgcgctctcaaagagtcgagttgtttgggaatgcagctcaaaatgggtggtgaattccatctaaagctaaatattggcgagagaccgatagcgaacaagtaccgtgagggaaagatgaaaagcactttggaaagagagttaaacagtacgtgaaattgctgaaagggaaacgcttgaagtcagtcgcgtcttccggaactcagccttcc------ttttggttggtgcactttccggt--tgacgggccagcatcaatttcgaccgtcggaaaagggctggggaaatgtggcacc---tttc--ggggtgtg-ttatagtcctcag-tcgcatacgtcggt-cgggattgaggatcgcagcg-c--gccgca-----aggcagggggt------t------ag-cccac-tttcgcgcttaggatgctggcataatggctttaaacgacccgtcttgaaacacggaccaaggagtctaacaaacctgcgagtgtttgggtggaaaacccgagcgcgtaatgaaagtg-aaagttgaga-cctctgtcgtggagggcatcgacgcccggacctgacgttctc----tgacggatccgcggtagagcatgtttgttgggacccgaaagatggtgaactatgcctgaatagggtgaagccagaggaaactctggtggaggctcgtagcgattctgacgtgcaaatcgatcgtcaaatttgggtataggggcgaaagactaatcgaa-ccatctagtagctggttcctgccgaagtttccctcaggatagcagaaactca-ta--tcagatttatgtggtaaagcgaatgattagaggccttggggt-tgaaacaaccttaacctattctcaaactttaaatatgtaagaacgagccgtcgcttgattggac---cgctcggtgattg-agagtttctagtgggccatttttggtaagcagaactggcgatgcgggatgaaccgaacgcgaggttaaggtgccggaatacacgctcatcagacaccacaaaaggtgttagttcatctagacagcaggacggtggccatggaagtcggaatccgctaaggagtgtgtaacaactcacctgccgaatgaactagccctgaaaatggatggcgctcaagcgtgttacccatacctygccgtcagcgttgaagtgacg-cgctgacgagtaggcaggcgtggagg-tcagtgaagaagcc
>Lentinus_arcularius_Cui_10998
ccctagtaactgc-gagtgaagcgggaaaagctcaaatttaaaatctggcgg-tctt---tggccgtcc--gagttgtagtctggagaagtgctttccgcgctggaccgtgtataag-tctcttggaacagagcgtcatagagggtgagaatcccgtctttgacacggactaccag--tgc-tttgtgatgcgctctcaaagagtcgagttgtttgggaatgcagctcaaaatgggtggtgaattccatctaaagctaaatattggcgagagaccgatagcgaacaagtaccgtgagggaaagatgaaaagcactttggaaagagagttaaacagtacgtgaaattgctgaaagggaaacgcttgaagtcagtcgcgtcttccggaactcagccttcc------ttttggttggtgcactttccggt--agacgggccagcatcgatttcgaccgtcggaaaagggctggggaaatgtggcacc---tttc--ggggtgtg-ttatagtcctcag-tcgcatacgtcggt-tgggatcgaggatcgcagcg-c--gccgca-----aggca-ggggt------t------cg-cccac-tttcgcgcttaggatgctggcataatggctttaaacgacccgtcttgaaacacggaccaaggagtctaacaaacctgcgagtgtttgggtggaaaacccgagcgcgtaatgaaagtg-aaagttgaga-cctctgtcgtggagggcatcgacgcccggacctgacgttctc----tgacggatccgcggtagagcatgtttgttgggacccgaaagatggtgaactatgcctgaatagggtgaagccagaggaaactctggtggaggctcgtagcgattctgacgtgcaaatcgatcgtcaaatttgggtataggggcgaaagactaatcgaa-ccatctagtagctggttcctgccgaagtttccctcaggatagcagaaactca-ta--tcagatttatgtggtaaagcgaatgattagaggccttggggt-tgaaacaaccttaacctattctcaaactttaaatatgtaagaacgagccgtcgcttgattggac---cgctcggcgattg-agagtttctagtgggccatttttggtaagcagaactggcgatgcgggatgaaccgaacgcgaggttaaggtgccggaatacacgctcatcagacaccacaaaaggtgttagttcatctagacagcaggacggtggccatggaagtcggaatccgctaaggagtgtgtaacaactcacctgccgaatgaactagccctgaaaatggatggcgctcaagcgtgttacccatacctcgccgtcagcgttgaagtgacg-cgctgacgagtaggcaggcgtggagg-tcagtgaagaagcc
>Antrodia_tanakae_Cui_9743
ccctagtaactgc-gagtgaagcgggaaaagctcaaatttaaaatctggcgg-tctt---tggccgtcc--gagttgtagtctggagaagtgctttccgcgctggaccgtgtacaag-tctcttggaacagagcgtcatagagggtgagaatcccgtctttgacacggactaccag--tgc-tttgtgatgcgctctcaaagagtcgagttgtttgggaatgcagctcaaaatgggtggtaaattccatctaaagctaaatattggcgagagaccgatagcgaacaagtaccgtgagggaaagatgaaaagcactttggaaagagagttaaacagtacgtgaaattgctgaaagggaaacgcttgaagtcagtcgcgttggccaggactcagccttgc------tttagcttggtgcattttctggt--tgacgggccagcatcgattttggttgtcggataaaggcagggggaatgtggcatc---ttc----ggatgtg-ttatagccctcag-tcacatacgacggc-tgggatcgaggaccgcagca-c--gccttt----atggcc-ggggt------t------cg-cccac-gttcgtgcttaggatgctggcataatggctttaaacgacccgtcttgaaacacggaccaaggagtctaacatgcctgcgagtgtttgggtggaaaacccgagcgcgtaatgaaagtg-aaagttgaga-tccctgtcgcggggagcatcgacgcccggacctgaccttctg----tgatggatctgcggtagagcatgtatgttgggacccgaaagatggtgaactatgcctgaatagggtgaagccagaggaaactctggtggaggctcgtagcgattctgacgtgcaaatcgatcgtcaaatttgggtataggggcgaaagactaatcgaa-ccatctagtagctggttcctgccgaagtttccctcaggatagcagaaactcg-ta--tcagatttatgtggtaaagcgaatgattagaggccttggggt-tgaaacaaccttaacctattctcaaactttaaatatgtaagaacaacccgtcgcttgattggac---cggttggcgattg-agagtttctagtgggccatttttggtaagcagaactggcgatgcgggatgaaccgaacgcgaggttaaggtgccggaatacacgctcatcagacaccacaaaaggtgttagttcatctagacagcaggacggtggccatggaagtcggaatccgctaaggagtgtgtaacaactcacctgccgaatgaactagccctgaaaatggatggcgctcaagcgtgttacccatacctcgccgt----------------------------------------------------------
