# Supplementary material for: ﻿Outline, phylogenetic and divergence times analyses of the genus Haploporus (Polyporales, Basidiomycota): two new species are proposed
Source: MycoKeys. 2023 Jul 24;98:233–52. doi: 10.3897/mycokeys.98.105684 (PMC10390986; doi:10.3897/mycokeys.98.105684)
Supplement: Supplementary material 1 — The supplementary materilas in this study [file mycokeys-98-233-s001.zip › Supplementary Materials/File S1/Figure2-its.fasta]

>Haploporus monomitica Dai 24446
cggaaggatcattattgag--------ttttgaaa-------------agagttgtaggctg-------------------g-tcctttt---------aaaggac-a-----tgtgcac---------actctg-----------------------ctc-aa--------tcc-----a---ctctacacc------tgtgcatyta-----------------------ctgtaagcttttggat---------------------------------------agtaaaag---------------------caggctttgtta------ag-----------------------------cttgtataa-----------------catcttagagtttatg-----------ttttt---at-----taaccccttt------caagtattagaatgt-t------tac---------------------------tatg------------at-gttacacatc------tttatataactttcagcaacggatctcttggctctcgcatcgatgaagaacgcagcgaaatgcgataagtaatgtgaattgcaga-attcagtgaatcatcgagtttttgaacgcaccttgcgctccttgg-----tattccgaggagcatacctgtttgagtgtcatgaaattc--tcaaaccttataatctttatcaggatt--------------------tgtagggtttgga---ttttggagg---cttgttggctttat---------------------agtcagcttctct-taaatgcattagcttgattcc-tt-----ataaatc------------agc---tctcagtgtaata------atatctatgc-tgt----------------ggttg-ta------------------------------aaa-tatt---------tggcaagcttctaa---------tggttt-cttatt-----------------------------------gagacattagt------------tgatctatttgacctcaaatcaggtaggactacccgctgaacttaagcat-----
>HaploporusodorusYuan2365
-----atggtcttatcagt--------tttagaaa-------------ggggttgta-gctg-------------------g-tctcttac--------aggaggc-a-----tgtgcac---------actctg-----------------------ctc-aa--------tcc-----a---ctttacacc------tgtgcactta-----------------------ctgtaggctttagatg-----------------------------------------tggaaag-cac----aa----------taagttttt----------------------------------------tgtgttttga---------------agtatttgaagcttatg-----------tttat--tat-----aaaccct---------aaagtattaaaatgt-t------tat---------------------------tatg------------at-gtgacatacatc--tttatatacaactttcagcaacggatctcttggctctcgcatcgatgaagaacgcagcgaaatgcgataagtaatgtgaattgcaga-attcagtgaatcatcgaatctttgaacgcaccttgcgctccttag-----tattctgaggagcatgcctgtttgagtgtcatgatattc--tcaacctataaagct-tttgtt-------------------------ttataggattgga---cttgaaggt----gtgttgggt---------------------taatattcagctccttt-taaatgcattagcttggtttc-tt-----atggatc------------agc---tcttggtgtgataa----atgttctatat-cat----------------ggctg-tg------------------------------aag-tgtt---------tgacaagctttaaa---------ctgtct-ttgtgatatacata---------------------------aagatattttt-----aat----gactttctctgacctcaaatcaggtaggactacccgctgaacttaagcatatcaa
>HaploporuspirongiaDai18659
tgcggaggacattatcgag--------ttttgaaa------------tggagttgta-gctg-------------------g-cctttt-------------aggc-a-----tgtgcac---------acccta-----------------------ttc-aa------ttccc-----a---ttttacccc------tgtgcactta-----------------------ctgtaggctctagatg---------------------------------------gctgaaaag-caa----gg----------cagctttgttgg-------------------------------------tttgctttga----------------aacatttaggcttatg-----------tttat--tat-----caacccttt-------gaagtattagaatgt-t------gat---------------------------tatg------------at-gtaacacatctt----tatatataactttcagcaacggatctcttggctctcgcatcgatgaagaacgcagcgaaatgcgataagtaatgtgaattgcaga-attcagtgaatcatcgaatctttgaacgcaccttgcgctccttgg-----tattccgaggagcatgcctgtttgagtgtcatgaaattc--tcaacctacaaagcc-tttgcgggatt--------------------tgtaaggattgga---tttggaggtct--ttgttggttgcat--------------------aaactgactcctct-taaatatattagcttgattcc-tt-----atggatc------------agc---tcctggtgtgatac----tatgtgtacac-cat----------------ggctg-tg------------------------------aagttgtgctt------gggcaagcttatag---------ctgtct-ctcttg-----------------------------------tgagaccattt-----gtt-----gatctctctgacctcaaatcaggtaggactacccgctgaacttaagcatatcaa
>HaploporuslatisporusDai11873
ctgcggagacattatcgag--------ttttgaa--------------tgggttgga-gctg-------------------g-tctcttt--------actgaggc-a-----tgtgctt---------gccctg-----------------------ctc-aa--------tcc-----a---ctctacacc------tgtgcattta-----------------------ctgtaggctttggatg--------------------------------------ttggaaagg---------------------caagctttgtgg-------------------------------------cttgtttgga---------------agcttctggggcttatg-----------tttat--tat-----caacccttta----ttaaagtatcagaatgt-t------tat---------------------------tatgat----------gt-aacacacatc------tttatacaactttcagcaacagatctcttggttctcgcatcgatgaagaacgcagcgaaatgcgataagtaatgtgaattgcaga-attcagtgaatcatcgaatttttgaacgcaccttgcgctccttgg-----tattccgaggagcatgcctgtttgagtgtcatgaaattc--tcaacctaacaaacc-tttgcgggattt-------------------gtttaggattgga---cttggaggatt--ttgttggttgttg---------------ttatataactgactcctct-taaatgtattagcttgatttc-tt-----actgatc------------agc---tttcggtgtgata------aagtctatgc-cgt----------------tactg-tg------------------------------aag-tgctt--------tggcaagcttctaa---------ctgtga-tcttta-----------------------------------atgagacactt-----tat-----gatctctttgacctcaaatcaggtaggactacccgctgaacttaagcatatcaa
>HaploporuslongisporusJV1906/C11J
--------------tcgag------ttttttgaaa-------------ggggttgtc-gctg-------------------g-tctctagt-----------agac-a----ttgtgcac---------actctg-----------------------ctcaaa--------tcc-----a---ctctacacc------tgtgcattta-----------------------ctgtaagctttggatg-----------------------------------------ctgaag---------------------ggcgcgtt-----------------------------------------tgtgcttgga----------------agtgtctgggcttatg-----------tttat--tac-----caacccttga------aaagtattagaatgt-t------cat----------------------------------------------atcatatat-------ataatataactttcagcaacggatctcttggctctcgcatcgatgaagaacgcagcgaaatgcgataagtaatgtgaattgcaga-attcagtgaatcatcgaatctttgaacgcaccttgcgctccttgg-----tattccgaggagcatgcctgtttgagtgtcatgatattc--tcaatcttacagttc-ttgattggact--------------------tgataggattgga---cttggagggtt--ttgtcagttgt----------------------taactggctcctct-taaatacattagcttg------------cgcagatc------------agc---tgttggtgtgatat----aatgtctacgc-cgcgc--------------aactg-ta------------------------------aag-tgt------------gttagcttctaa---------ccatca-tctcatgat--------------------------------gataaa----------tat----gaaactctctgacctcaaatcaggt------------------------------
>HaploporusdextrinoideusJV2106/45J
cggaaggatcattatcgag--------ttttgaaa-------------ggagttgtc-gctg-------------------g-tctcttt--------attgagac-a----tcgtgcac---------gctctg-----------------------ctcaaa--------tcc-----a---ctctacccc------tgtgcattta-----------------------ctgtaagctctggatg-----------------------------------------ttgaga---------------------ggtg---------------------------------------------tttgctttga----------------agcatctgggcttatg-----------tttat--tac-----aaacccttga------aaagtatttgaatgt-t------caa---------------------------tgtgatgttcatacacac-atatattata------tctatataactttcagcaacggatctcttggctctcgcatcgatgaagaacgcagcgaaatgcgataagtaatgtgaattgcaga-attcagtgaatcatcgaatctttgaacgcaccttgcgctccttgg-----tattccgaggagcatgcctgtttgagtgtcatgaaattc--tcaaccttacagtcc-ttgatgggatt--------------------tgttaggattgga---tttggaggctt--ttgttggttgtt------------------catcagctggctcctct-aaaatacattagcttggattg-tt-----acagatc------------agc---tgttggtgtgata------atgtctacgc-cgc----------------aactg-tg------------------------------aag-tgt------------gccagcttctaa---------ccatca-tcttaggat--------------------------------gataaa----------tat-----aaactctctgacctcaaatcaggtaggactacccgctgaac-------------
>Haploporus ecuadorensis JV1906/C10J
cggaaggatcattatcgag--------ttttgaaa-------------ggagttgtc-gctg-------------------g-tctcttt--------actgagac-a----ttgtgcac---------actctg-----------------------ctcaaa--------tcc-----a---ctctacacc------tgtgcattta-----------------------ctgtaagccctggatg---------------------------------------------------------------------------------------------------------------------tttggttcaa----------------agcatctgggcttatg-----------tttat--tac-----aaacccttga------aaagtatttgaatgt-t------caa---------------------------tg------------------tatattata------tctatataactttcagcaacggatctcttggctctcgcatcgatgaagaacgcagcgaaatgcgataagtaatgtgaattgcaga-attcagtgaatcatcgaatctttgaacgcaccttgcgctccttgg-----tattccgaggagcatgcctgtttgagtgtcatgaaattc--tcaacct----------cgacggtatt--------------------agttaggatcgga---ttcggaggctt--ttgtcagttgtgt---------------gttatcaactggctcctct-taaatgcattagcttggattg-tt-----acagaty------------agc---tgttggtgtgata------atgtctacgc-cgc----------------aactg-tg------------------------------aag-tgt------------gccagcttctaa---------tcatca-tctttgkat--------------------------------gataaata--------tat-----gaactctctgacctcaaatcaggtaggactacccgctgaacttaagcatatcat
>HaploporusgrandisporusKE16130
cggaaggatcattatcgag--------ttttgaaa-------------ggagttgtc-gctg-------------------g-tctctgt--------actgagac-a----ttgtgcac---------actctg-----------------------ctcaaa--------tcc-----a---ctctacact------tgtgcattca-----------------------ctgtaagccctggatg---------------------------------------------------------------------------------------------------------------------tttgcttcaa----------------agcatctgggcttatg-----------tttat--tac-----aaatccttaa------aaagtatttgaatgt-t------caa---------------------------tg------------------taaattata------tctatataactttcagcaacggatctcttggctctcgcatcgatgaagaacgcagcgaaatgcgataagtaatgtgaattgcaga-attcagtgaatcatcgaatctttgaacgtaccttgcgctccttgg-----tattccgaggagcatgcctgtttgagtgtcatgaaattc--tcaacct------------gcgggatt--------------------agttaggattgga---cttggaggctt--ttgtcagttgt-------------------tatcaaccggctcctct-taaatgtattagcttggattg-tt-----acagatc------------agc---tgatggtgtgata------atgtctacgc-cgc----------------aactg-tg------------------------------aag-tgt------------gccagcttctaa---------tcatca-tctttggat--------------------------------gataaa----------tat-----gaactctctgacctcaaatcaggtaggactacccgctgaacttaagcatat---
>HaploporuseichelbaumiiKE17238
cggaaggatcattatcgag--------ttttgaaa-------------ggagttgtc-gctg-------------------g-tctctgt--------actgagac-a----ttgtgcac---------actctg-----------------------ctcaaa--------tcc-----a---ctctacact------tgtgcattta-----------------------ctgtaagccctggatg---------------------------------------------------------------------------------------------------------------------tttgcttcaa----------------agcatctgggcttatg-----------tttat--tac-----aaatccttaa------aaagtatttgaatgt-t------caa---------------------------tg------------------tatattata------tctatataactttcagcaacggatctcttggctctcgcatcgatgaagaacgcagcgaaatgcgataagtaatgtgaattgcaga-attcagtgaatcatcgaatctttgaacgcaccttgcgctccttgg-----tattccgaggagcatgcctgtttgagtgtcatgaaattc--tcaacct-----------gacgggatt--------------------agttaggattgga---cttggaggctt--ttgtcagttgt-------------------tatcaactggctcctct-taaatgtattagcttggattg-tt-----acagatc------------agc---tgttggtgtgata------atgtctacgc-cgc----------------aactg-tg------------------------------aag-tgt------------gccagcttctaa---------ccatca-tctttggat--------------------------------gataaa----------tat-----gaactctctgacctcaaatcaggtaggactacccgctgaacttaagcatat---
>HaploporusseptatusCui4100
------gatgacttaggga--------gtttatat-------------ggagttgta-gctg-------------------g-ccttttat-----atataaaggc-a-----tgtgcac---------actctg-----------------------ttcact------ctctc-----t---ctttacccc------tgtgcattta-----------------------ttgtaggccttgtatg-----------------------------------------tgaaga---------------------tagacttgagtg-------------------------------------tctgttgga-----------------tacatcctggcttatg-----------tttttattat-----caactcttat-----aaaagtatcagaatgtca------tat---------------------------tatgatgttt---------aatacacatc------tttatacaactttcagcaacggatctcttggctctcgcatcgatgaagaacgcagcgaaatgcgataagtaatgtgaattgcaga-attcagtgaatcatcgaatctttgaacgcaccttgcgctccttgg-----tattccgaggagcatgcctgtttgagtgtcatgatattc--tcaacctgtaacaaa-tttgtttttg---------------------ttcaatggttgga---tttggagggtt--ttgtcagttgca------------------tatgaattgactcctct-taaatgcattagcttgattttgtt-----atagatc------------agc---tcttggtgtgataataaaagtgtctacac-catata-----------agagttg-tg------------------------------aaa-tatatat------gggcaagcttctaacataat-aatagtct-tcttatag---------------------------------aggacatttat-----ttt-----gatcactctgacctcaaatcaggtaggactacccgctgaacttaagcatatcaa
>HaploporusbicolorDai19951
-----------------------------gagata-------------tgggttgta-gctg-------------------g-cctttt----------attaggc-a-----tgtgcac---------actctg-----------------------ctcaaatttcc-ttctc-----t---ctctacccc------tgtgcattta-----------------------ttgtaggccttgtatg-----------------------------------------tgaaga---------------------tagacttgattg-------------------------------------tctgttgga-----------------tacatcttggcttatg-----------tttttattat-----caactcttat------aaagtattagaatgt-t------tat---------------------------tatgatgttt---------aatacacatc------tttatacaactttcagcaacggatctcttggctctcgcatcgatgaagaacgcagcgaaatgcgataagtaatgtgaattgcaga-attcagtgaatcatcgaatctttgaacgcaccttgcgctccttgg-----tattccgaggagcatgcctgtttgagtgtcatgaaattc--tcaacctgtacg-ga-tttgtttct----------------------gtaaatggttgga---cttggagggat-attgtcagttg--------------------catgaactggctcctct-taaatgtattagcttggtttgttt-----atggacc------------agc---tcttggtgtgatagtaaaaatgtctacgc-catata-------------aactg-tg------------------------------aga-tatatat--------acaagcttctaa---------tatact-ctattataa--------------------------------------------------------------------------------------------------------------
>HaploporuspapyraceusDai10778
tgcggatgacattatcgaat----catttgagaag-------------tgggttgta-gctg-------------------g-cctctag---------tagaggc-a-----tgtgcac---------accctg-----------------------ctcaaaa-------ttc-----t---ctctacccc------tgtgcattta-----------------------ttgtaggccttgtatg-----------------------------------------agaaga---------------------tagacttgattg-------------------------------------tctgttgga-----------------tacatcttggcttatg-----------tttttttcttattatcaactct------------gtatcagaatgtcc------tat---------------------------tatgatgttt---------aatacacatc------tttatacaactttcagcaacggatctcttggctctcgcatcgatgaagaacgcagcgaaatgcgataagtaatgtgaattgcaga-attcagtgaatcatcgaatctttgaacgcaccttgcgctccttgg-----tattccgaggagcatgcctgtttgagtgtcatgaaattc--tcaacctgtaca-aa-tttgtttttgt--------------------aagagtggttgga---cttggagggat--ttgtcagttg--------------------catgaactggctcctct-taaatatattagcttggttca-tt-----atggatc------------agc---tcttggtgtgatagtaaaaatgtctacgc-catga------------ggggctg-tg------------------------------aaa-aaaatat-----atgacaagcttctaa---------tagtct-tt---------------------------------------agagacttttt-----att-----gatcactctgacctcaaatcaggtaggactacccgctgaacttaagcatac---
>HaploporuscrassusDai13580
--------------tcgaat----tctttgagaac-------------tgggttgta-gctg-------------------g-cttctt----------aggaggc-a-----tgtgcac---------accctg-----------------------ctcaaaaaaattccttc-----t---ctctacccc------tgtgcattta-----------------------ttgtaggccttgtatg-----------------------------------------agaaga---------------------tggacttgattg-------------------------------------tctgttggat----------------tacatcttggcttatg-----------tttttcttattatatcaactct------------gtatcagaatgtcc------tat---------------------------tatgatgttt---------aatacacatc------tttatacaactttcagcaacggatctcttggctctcgcatcgatgaagaacgcagcgaaatgcgataagtaatgtgaattgcaga-attcagtgaatcatcgaatctttgaacgcaccttgcgctccttgg-----tattccgaggagcatgcctgtttgagtgtcatgaaattc--tcaacctgtaca-aa-tttgttttt----------------------gtagagggttgga---cttggagggat--ttgtcggttgca------------------tatgaactggctcctct-taaatgcattagcttggttca-tt-----atggatca----------gagc---tcttggtgtgatagtaaaaatgtctacgc-catgga-----------ggggctg-tg------------------------------aa--------------------------------------------------------------------------------------------------------------------------------------------------------------------
>HaploporussubpapyraceusDai9324
------gatgtcttaggact----tctttgagaag-------------tgggttgta-gctg-------------------g-cttctt----------aggaggc-a-----tgtgcac---------accctg-----------------------ctcaaaaaaattccttc-----t---ctctacccc------tgtgcattta-----------------------ttgtaggccttgtatg-----------------------------------------agaaga---------------------tggacttgattg-------------------------------------tctgttggat----------------tacatcttggcttatg-----------tttttcttattatatcaactct------------gtatcagaatgtcc------tat---------------------------tatgatgttt---------aatacacatc------tttatacaactttcagcaacggatctcttggctctcgcatcgatgaagaacgcagcgaaatgcgataagtaatgtgaattgcaga-attcagtgaatcatcgaatctttgaacgcaccttgcgctccttgg-----tattccgaggagcatgcctgtttgagtgtcatgaaattc--tcaacctgtaca-aa-tttgttttt----------------------gtagagggttgga---cttggagggat--ttgtcggttgca------------------tatgaactggctcctct-taaatgcattagcttggttca-tt-----atagatca----------gagc---tcttggtgtgatagtaaaaatgtctacgc-catgga-----------ggggctg-tg------------------------------aaa--aaaaat-----atgacaagcttctaa---------tagtct-tt---------------------------------------agagactttttt--tcatt-----gatcactctgacctcaaatcaggtaggactacccgctgaacttaagcatatcaa
>HaploporussubtrameteusKUC2012110236
cggaaggatcattatcgag-------tttttgaaa-------------agggttgta-gctg-------------------g-tctttt----------aggaggc-a-----tgtgcac---------accctg-----------------------ctc-aa--------ttca---ta---ctttacccc------tgtgcactta-----------------------ctgtaggccttgtatg-----------------------------------------tgaaga---------------------tgggcattattg-------------------------------------tctattgga-----------------tgcatcttggcttatg-----------tctat--tat-----aaacccttt-------aaagtgatagaatga-a------tat---------------------------tatg----------atgt-gtaacacatc------tttatacaactttcagcaacggatctcttggctctcgcatcgatgaagaacgcagcgaaatgcgataagtaatgtgaattgcaga-attcagtgaatcatcgaatctttgaacgcaccttgcgctccttgg-----tattccgaggagcatgcctgtttgagtgtcatgaaattc--tcaacctacaaa-cc-tttgcaggatt--------------------tgtaaggattgga---cttggaggttt--ttgtcggttgcat---------------------gatcggctcctct-taaatgcattagcttggttcc-tt-----atggatc------------agc---tgtcagtgtgata------atgtctacgc-tgc----------------aactg-tg------------------------------aag-tgttt--------tggcaagcttctaa---------cagtct-cttat-------------------------------------ggagacatta-----att-----gatctctctgacctcaaatcaggtaggactacccgctgaacttaagcatat---
>HaploporusgilbertsoniiJV1611/5J
cggaaggatcattatcgag--------ttttgaaa-------------ggggttgta-gctg-------------------g-tcttt---------------gac-a-----tgtgcac---------accttg-----------------------ctc-aa--------tcc-----a---ctctacacc------tgtgcattta-----------------------ttgtaggccttgtatg-----------------------------------------tgaaga---------------------tggactttattg-------------------------------------tctgttgga-----------------ctcatcttggcttatg-----------tttat--tac-----aaactcatta-----aaaagtattagaatgt-t------tat---------------------------catg------------at-gtaatacatc--------tatataactttcagcaacggatctcttggctctcgcatcgatgaagaacgcagcgaaatgcgataagtaatgtgaattgcaga-attcagtgaatcatcgaatctttgaacgcaccttgcgctccttgg-----tattccgaggagcatgcctgtttgagtgtcatgaaattc--tcaaccttacaatcc-tttgtgggatt--------------------tgttaggattgga---cttggaggctt--ttgtcagttgtat--------------------agactggctcctct-taaatatattagcttaattcc-tc-----rcggatc------------agc---tgttggtgtgata------atgtctacgc-tgc----------------aactg-tg------------------------------aag-tattctg------gtgtgagcttctaa---------tgagtc-tcttatggg--------------------------------agacaatttga-----tat-----aatgtctctgacctcaaatcaggtaggactacccgctgaacttaagcatatcat
>Haploporustuberculosus15559
tgcggaggacattatcgag--------ttttgaa--------------ggggttgta-gctg-------------------g-tctttt-----------taagac-a-----tgtgcac---------accctg-----------------------ctc-aa--------tcc-----a---ctctacacc------tgtgcactta-----------------------ttgtaggccttgtatg-----------------------------------------tgaaga---------------------tggactttattg-------------------------------------tctgttgga-----------------ttcatcttggcttatg-----------tttat--tac-----aaactcatta-----aaaagtattagaatgt-c------tat---------------------------tatg------------at-gtaacacatctt--tatatatataactttcagcaacggatctcttggctctcgcatcgatgaagaacgcagcgaaatgcgataagtaatgtgaattgcaga-attcagtgaatcatcgaatctttgaacgcaccttgcgctccttgg-----tattccgaggagcatgcctgtttgagtgtcatgaaattc--tcaacctaatgatcc-tttgtgggatt--------------------tgttaggattgga---cttggaggcta-tttgtcggttgcat---------------------gactggctcctct-taaatgcattagcttgattcc-tt-----gtggatc------------ggc---tgttggtgtgata------atgtctacgc-cgc----------------aaccg-tg------------------------------aaa-cgttttt------ggacaagcttctaa---------tggtct-cttactatg--------------------------------gggacactttt-----aat-----gatctctctgacctcaaatcaggtaggactacccgctgaacttaagcatatcaa
>HaploporuscylindrosporusDai15664
ttttgagactatcacctcg--------tatcgaag-------------tgacctgaa-tctg-------------------gttctttt-------------agac-a-----tgtgcac---------actctg-----------------------ctc-aa--------tcc-----a---ctctacacc------tgtgcactta-----------------------ttgtaggccttgtatg-----------------------------------------tgaaga---------------------tgggcattaatg-------------------------------------tctgttgga-----------------atcatcttggcttatg-----------tttat--tat-----aaactcatta-----taaagtattagaatgt-c------tat---------------------------tatg---------gatgt-gtaatgcatctt--tatatatataactttcagcaacggatctcttggctctcgcatcgatgaagaacgcagcgaaatgcgataagtaatgtgaattgcaga-attcagtgaatcatcgaatctttgaacgcaccttgcgctccttgg-----tattccgaggagcatgcctgtttgagtgtcatgaaattc--tcaacctatcat-cc-tttgcgggatt--------------------tgttaggattgga---cttggaggcat--ttgtcggttgcat---------------------gactggctcctct-taaatgcattagcttgattcc-tt-----gtggatt------------ggc---tgttggtgtgata------atgtctacgc-cgc----------------aacca-ta------------------------------aaa-cattttt------ggataagcttctaa---------ttgtgt-cttt---------------------------------------gatactttt-----aat-----gatctctctgacctcaaatcaggtaggactacccgctgaacttaagcatatcaa
>HaploporusnepalensisDai12937
tgcggaggacattatcgag--------ttttgaaa-------------ggggttgta-gctg-------------------g-tctttt-------------agac-a-----tgtgcac---------accctg-----------------------ctc-aa--------tcc-----a---ctctacacc------tgtgcactta-----------------------ttgtaggccttgtatg-----------------------------------------tgaaga---------------------tggactttaatg-------------------------------------tctgttgga-----------------atcatcttggcttatg-----------tttat--tat-----aaactcataa-----taaagtattagaatgt-c------tat---------------------------tatg---------gatgt-a-aatgcatctt--tatatatataactttcagcaacggatctcttggctctcgcatcgatgaagaacgcagcgaaatgcgataagtaatgtgaattgcaga-attcagtgaatcatcgaatctttgaacgcaccttgcgctccttgg-----tattccgaggagcatgcctgtttgagtgtcatgaaattc--tcaacctatcat-cc-tttgcgggatt--------------------tgttaggattgga---cttggaggcat--ttgtcggttgcat---------------------gactggctcctct-taaatgcattagcttgattcc-tt-----gtggatt------------ggc---tgttggtgtgata------atgtctacgc-cgc----------------aacca-ta------------------------------aaa-cattttt------ggataagcttctaa---------ttgtgt-cttt---------------------------------------gacactttt-----aat-----gatctctctgacctcaaatcaggtaggactacccgctgaacttaagaaaa----
>HaploporusthindiiCui9373
agacggaggtcttatcgag--------ttttgaaa-------------ggggttgta-gctg-------------------g-tctttt-------------agac-a-----tgtgcac---------actctg-----------------------ctc-aa--------tcc-----a---ctctacacc------tgtgcactta-----------------------ttgtaggccttgtatg-----------------------------------------tgaaga---------------------tgggcattaatg-------------------------------------tctgttgga-----------------atcatcttggcttatg-----------tttat--tat-----aaactcatta-----taaagtattagaatgt-c------tat---------------------------tatg---------gatgt-gtaatgcatctt--tatatatataactttcagcaacggatctcttggctctcgcatcgatgaagaacgcagcgaaatgcgataagtaatgtgaattgcaga-attcagtgaatcatcgaatctttgaacgcaccttgcgctccttgg-----tattccgaggagcatgcctgtttgagtgtcatgaaattc--tcaacctatcat-cc-tttgcgggatt--------------------tgttaggattgga---cttggaggcat--ttgtcggttgcat---------------------gactggctcctct-taaatgcattagcttgattcc-tt-----gtggatt------------ggc---tgttggtgtgata------atgtctacgc-cgc----------------aacca-ta------------------------------aaa-cattttt------ggataagcttctaa---------ttgtgt-cttt---------------------------------------gatactttt-----aat-----gatctctctgacctcaaatcaggtaggactacccgctgaacttaagcatatcaa
>HaploporuspunctatusDai19628
tgcggaggtcattatcgag--------tttttgaa-------------ggagttgta-gctg-------------------g-ccttta----------gcgaggc-atat-ttgtgcac---------gctccg------------------------ttcaa--------tcc-----a---ctctacacc------tgtgcacttt-----------------------ctgtaggtcttggagc-----------------------------------------gggaag---------------------caggcccttttttggagggg-----------------------------tctgcctaac------------------gttttgggcctgcg-----------tttgttttac-----aaaacctta-------caagtatcagagcgt-gt-----tgt---------------------------tgcg------------at-gtaacgcatc------caaatacaactttcagcaacggatctcttggctctcgcatcgatgaagaacgcagcgaaatgcgataagtaatgtgaattgcaga-attcagtgaatcatcgaatctttgaacgcaccttgcgctccttgg-----tattccgaggagcatgcctgtttgagtgtcatgaaattc--tcaacttacaag-cc-tttgcgggcc---------------------atgtaagattgga---tttggaggc---tttgccggcggtt----------------ttatgcagtcggctcctct-taaaagcattagctcggttcc-tt-----gcggattc-----------ggc---tctcagtgtgataa-----ttgtctacgc-tgt----------------ggccgttg------------------------------aag-cgtttta-----taacagagcttctaaa--------tcgtct-gcctccctttgctggg----------------------atgacgacatcttt------------tttgacctctgacctcaaatcagg-------------------------------
>HaploporusangustisporusDai10951
accggaggtc-ttatcgag-------tttttgaaa-------------ggagctgta-gctg-------------------g-ccttta----------gcgaggc-atat-ttgtgcac---------gctccg-----------------------tttcaa--------tcc-----a---ctctacacc------tgtgcacttt-----------------------ctgtaggtcttggagc-----------------------------------------gggaag---------------------cgggcccttttt----tgggt---------------------------ctctgcctaac------------------gttttgggcctgcg-----------tttgttttac-----aaaacctta-------caagtatcagagcgt-gt-----tgt---------------------------tgcg------------at-gtaacgcatc------caaatacaactttcagcaacggatctcttggctctcgcatcgatgaagaacgcagcgaaatgcgataagtaatgtgaattgcaga-attcagtgaatcatcgaatctttgaacgcaccttgcgctccttgg-----tattccgaggagcatgcctgtttgagtgtcatgaaattc--tcaacttacaag-cc-tttgcgggcc---------------------atgtaagattgga---tttggaggc---tttgtcggcggtt----------------tcatgcagtcggctcctct-taaaagcattagctcggttcc-tt-----gcggattc-----------ggc---tctcagtgtgataa-----ttgtctacgc-tgt----------------ggccgttg------------------------------aag-cgtttta-----caacagagcttctaaa--------tcgtct-gtctccctttgctggg----------------------acgacaacatcttt------------tttgacctctgacctcaaatcaggtaggactacccgctgaacttaagcatatcaa
>HaploporussrilankensisDai19523
--------------------------------gaa-------------ggagctgta-gctg-------------------g-ccttta----------gcgaggc-atat-ttgtgcac---------gctccg-----------------------tttcaa--------tcc-----a---ctctacacc------tgtgcacttt-----------------------ctgtaggtcttggagc-----------------------------------------gggaagt--------------------cgggcccttttc----tggg-----------------------------tctgcctaac------------------gttttgggcctgcg-----------tttgttttac-----aaaacctta-------caagtatcagagcgt-gt-----tgt---------------------------tgcg------------at-gtaacgcatc------caaatacaactttcagcaacggatctcttggctctcgcatcgatgaagaacgcagcgaaatgcgataagtaatgtgaattgcaga-attcagtgaatcatcgaatctttgaacgcaccttgcgctccttgg-----tattccgaggagcatgcctgtttgagtgtcatgaaattc--tcaacttacaag-cc-tttgcgggcc---------------------atgtaagattgga---tttggaggc---cttgtcggcggtt----------------ttatgcggtcggctcctct-taaaagcattagctcggttcc-tt-----gcggattc-----------ggc---tctcagtgtgataa-----ttgtctacgc-tgt----------------ggccgttg------------------------------aag-cgtttta-----tgacagagcttctaaa--------tcgtctggactccctttgctggg----------------------acgacgacatcttt------------tttgac-------------------------------------------------
>HaploporusalabamaeJV1704/75
cggaaggatcattatcgag-------tttttgaaa-----------gcggagttgta-gctg-----------------gcg-ccttta----------acgaggc-gcat-ttgtgcac---------gctccg-----------------------tttcaa--------tcc-----acactcttacacc------tgtgcacttt-----------------------ctgtaggtcttaagaa--------------------------------------ggcgggaaag--------------------cgggctgttaac----acgg-----------------------------cctgcccaac--------------gtttttttggggcctgcg-----------tttgt-ttac-----aaaacctta-------caagtatcaaagcgt-gt-----tgt---------------------------tgcg------------at-gtaacgcatc------ctaatacaactttcagcaacggatctcttggctctcgcatcgatgaagaacgcagcgaaatgcgataagtaatgtgaattgcaga-attcagtgaatcatcgaatctttgaacgcaccttgcgctccttgg-----tattccgaggagcatgcctgtttgagtgtcatgaaattc--tcaacttacacg-cc-tttgcgggccg--------------------tgttaagattgga---ttgggaggc---tttgtcggtggcctt-------------tctgtgcggccggctcctct-taaaagcattagctcgattcc-tt-----gcggattc-----------ggc---tctcggtgtgttaa-----ttgtctacgc-cgt----------------ggctgttg------------------------------aag-cgttttt-----tgaaagagcttataaaa-------tcgtc--cgtctcctttgctg---------------------------agacgacatct------------tttgacatctgacctcaaatcaggtaggactacccatcg----------------
>HaploporusmicrosporusDai12147
acggaggatcattatcgag-------ttttttgaa-------------ggggttgta-gctg-------------------g-ccttta----------cggaggc-atgt-tagtgcac---------gccccg-----------------------ctc-aa--------tcc-----actctcttacacc------tgtgcactcc----------------------tccgtaggtctttacaa--------------------------------------ggtggaagg---------------------tgggctctcttt----tggga---------------------------ccctgcccgaa--------------gctttctgggggcttacg-----------gtcgt-ttac-----aaacaccttt------aaagtatcagaacgc-gt-----tgtt----------------------tgcatgcg------------at-gcgtcgcatctt----attatacaactttcagcaacggatctcttggctctcgcatcgatgaagaacgcagcgaaatgcgataagtaatgtgaattgcaga-attcagtgaatcatcgaatctttgaacgcaccttgcgctccttgg-----tattccgaggagcatgcctgtttgagtgtcatgaaattc--tcaattccgcaagct-tttgt--------------------------ttgtggacttgga---tttggaggc---cttgtcggatcact---------------tgaagtgttcggctcctct-caaaagcattagcttggctcc-tt-----gcgcattc-----------ggc---tttcggtgtgataa-----atgtctacgc-cgt----------------ggtcg-tttg---------------------------aaag-ctgctgt-----cggacaagcttctagttgaacgcgacgttt-tcttgcctttaccccg-------------------gcgagagagcggttgtcg--ttttt----tgatctttctgacctcaaatcaggtaggactacccgctgaacttaagcatatcaa
>HaploporusnanosporusGA0639Gabon
cggaaggatcattatcgag--------tcttgaaa-------------ggggttgta-gctg-------------------g-cctt------------ccgaggc-a--t-ttgtgcac---------gccctg-----------------------ctc-aa--------tcc-----a---ctctacacc------tgtgcacttt----------------------attgtaggtctttaaaa--------------------------------------atgaagggc---------------------ggggctatcttga------------------------------------cccgcttgaa---------------gtttttgggggcttacg-----------ttgtt--tac-----aaacgccttt------aaagtattagaacgt-gt-----tgtt-------------------------ttgcg------------at-gtaacgcatt------tttatacaactttcagcaacggatctcttggctctcgcatcgatgaagaacgcagcgaaatgcgataagtaatgtgaattgcaga-attcagtgaatcatcgaatctttgaacgcaccttgcgctccttgg-----tattccgaggagcatgcctgtttgagtgtcgtgaaattc--tcaactcacaagctt-ttttgt-------------------------ttgtgggcttgga---tttggaggc---cttgtcggtccctagta-----------ataatggggtcgactcctct-taaaagcattagcttgattcc-tt-----gcggattc-----------agct--tttcggtgtgataa-----atgtctacgc-cgt----------------ggctg-tttg----------------------------aag-cagctgt-----tggacgagcttccaaat-------aggtct-ttgctcttttgc--------------------------aaggaccaattgtt------------attgacctctgacctcaaatcaggtaggactacccgctgaacttaag--------
>HaploporuscrystallinusJV2208/36
cggaaggatcattatcgag--------tcttgaaa-------------ggggttgta-gctg-------------------g-cctt------------ccgaggc-at-t-ttgtgcac---------gccctg-----------------------ctc-aa--------tcc-----ac-tctctacacc------tgtgcacttc----------------------attgtaagtctttaaaa--------------------------------------atgaaaggc---------------------ggggctatcttgg------------------------------------tccgcttgaa----------------gtttttggggcttatg-----------ttgtt--tac-----aaacgccttt------aaagtattagaacgt-gt-----tgtt-------------------------ttgcg------------at-gtaacgcatt------tttatacaactttcagcaacggatctcttggctctcgcatcgatgaagaacgcagcgaaatgcgataagtaatgtgaattgcaga-attcagtgaatcatcgaatctttgaacgcaccttgcgctccttgg-----tattccgaggagcatgcctgtttgagtgtcgtgaaattc--tcaactcacaagctt-ttttgt-------------------------ttgtgggcttgga---tttggaggct--tttgtcggtcccctagt-----------aatatggggtcggctcctct-taaaagcattagcttgattcc-tt-----gcggattc-----------agc---tttcggtgtgataa-----atgtctacgc-cgt----------------ggctg-tttg----------------------------aag-cagctgt-----tggacgagcttccaagca------aggtct-ttgcttttttgc--------------------------aaggacaaattgtt------------attgacctctgacctcaaatcaggtaggactacccgctgaacttaagcatatcaa
>Dacryopinax_spathularia_AFTOL_454
cggaaggatcattattgaa----------------------------------------------------------------------------------------ac-------------------------------------------------ttctaag-------ttt---------taacacacc------tgtgaacctg-----------------------------------------------------------------------------------------------------------------------------------------------------------------tacat-----------tcccttcgg---ggtcttaca------------------cac-----aaactct-------------------agtgt--------cgt--------------------------ctatg---------tatgtctagttatatcat--aacaagtataactttcaacaacggatctcttggctctcgcatcgatgaagaacgcagcgaaatgcgataagtaatgtgaattgcaga-at--agtgaatcatcgaatctttgaacgcaccttgcgccc--------------cgacggggcatgccggtttgagcgcctgttcatcc--tgcactagtggattt-ttctactagagc-----------------------------------gatgtgagt---gttgctggc----------------------cttgttccagctcgctc-tgaatgcattagcagcagtga---------------------------agcttgtgacaacgtgataagt--------------cgt----------------cgttg---------------------------------aagcaatgc----tgagccgccgctccctaa---------tcgtct-tcggacaattaa-----------------------------------------------------ccaatgctaggcatcaaagc----------------------------------
>Neurospora_crassa_OR74A
cgggagga-cattacagag--------ttgcaaac--------tcccacaaaccatc-gcga-------------------a-tctt--------------------ac---ccgtacgg-------ttgcctcggcgctggcgg-------------tccggaaagg--ccttcgg---gccctcccggatc-c---tcgggtctccc---------------------gctcgcgggaggctgccc---------------------------------------gccggagtgccga-----------------------------------------------------------------------------------------------------------------------------aact----aaactcttga-----------------------------tattttat---------------gtctctctgag------------taaacttttaaat------aagtcaaaactttcaacaacggatctcttggttctggcatcgatgaagaacgcagcgaaatgcgataagtaatgtgaattgcaga-attcagtgaatcatcgaatctttgaacgcacattgcgctcgccag-----tattctggcgagcatgcctgttcgagcgtcatttcaacc-atcaagctctgcttgc------------------------------------------------gttggggatcc-gcggctgtccgcgg-----------------------------tccct-caaaatcagtggcgggctcgc--------------------------tagtcacaccgagcgtagtaa----ctctacatcgc-tat----------------ggtcg-tg-----------------------------------------------cggcgggttcttgccgt--aaaacccccc-----------------------------------------------------------------attctaaggtgacctcggatc----------------------------------
>Ustilago_maydis_AFTOL_505
cagatggatcatt-------------ttgatgaaaaaccttttttttctgaggtgtg-gctc-------------------g-cacctgtccaactaaacctgagctaccttttttatataacacggttgcatcggtcgg--------------------------------tct---------gtcgaaacca-----gtagcgctca-----------------------tagcgagcagcgtctg---------------------------------------gggaaaga------------------------------------------------------------------------------------------------------cgggtcggcg-----------cttct--tac-ca--acacttttgaacactaggattggaaggacaa-aaat---catttttttgatgatggaagcgactggtaatgcg------------gtcgtctaaattg------aaaaaacaacttttggcaacggatctcttggttctcccatcgatgaagaacgcakcgaattgcgataagtaatgtgaattgcaga-----agtgaatcatcgaatctttgaacgcaccttgcgctcccggcagatttaatctggggagcatgcctgtttgagggccgcgaattgt-ttcgaacgacagcttttttttcttgttgagaa------------agagctggcggatcggt---agtgagggtc--tctgcca------------------------tttaccgtggctccctc-gaaatgcattagcgcatccat-tg-----gaaggcggaaagacggacgaaag--ctcgagttttttkgccctcgcttccctgc-cgggttttgataatgtcaggactt-cggaggcgaagagagggcgggagctggacgcaacgacttttctgctgtttggcgtgcttctga------accccgccc--------------------------------------------------------------atgcctctgctttaaccacaga--ggaagggatttatttttcaattca------tcgg
>Onnia_tomentosa_Dai_22935
--------------gtgag-----------------------------ggctttgat-gctg-------------------g---------------cacggaaac-gtgc-atgtgctcggg------tccttg-----------------------tgctaaa-------tcc-----ac-tcttaacacc------tgtgcacctt-----------------------tcgaagtcagtagttggttcctcatttgctcggatggcctcttacttagtagcgttttgttga---------------------tggtcttcattgactttatc-----------------------------ttgacgtgaacgtaacgttgtctccttatgctgggatcggcgaacactttgactttat--tat-----aaacctttac-----ttgtcttgtagaatgt--------aat-----------------------gctccttg---------------tgggcgaaat------gaaatacaactttcaacaacggatctcttggctctcgcatcgatgaagaacgcagcgaaatgcgataagtaatgtgaattgcaga-attcagtgaatcatcgaatctttgaacgcaccttgcgccccttgg-----tattccgaggggcatgcctgtttgagtgtcatgttaatc--tcaatctcctcgtct-tttgttactttcttaactgaaaggaaaagggacttggggttgga---cttggaggt---cttgctggccctatc--------------ttttgtggtcggctcctct-taaatgcattagctggacttt-----ggttcgcgtga-----------tgt---tgtcggtgtaatag-----ttttattcac-tgc----------------tgttc-cg----------------------------------cgcttgcc-taatgggttcgcttctaa---------ttgt--------------------------------------------------------------------------------------------------------------------------
>Coltricia_perennis_Cui_10318
----------atccttgaagtaggaattcgcaatc-----tcttgccctgagatgcactctgatgctggcaacaagaataca-ctcttgttgc--------------a-----tgtgctcagtgatattatcagggcaagagagagcgaaat------ttcctgc-------ttcatcatgctctttaacacc------tgtgcaccacataaaagcagagtttcaatgtttctctgagttagtgtta-------------------------gtgaattataataggttaggggtaccaccccggggggtccaatatggatctgctgggtgtgtgta---tgcactatgtatatgcttctgggaggcacttggaagaaa-----------tatgggtggttttgcc-----------tttaacataca----aaactcttaaa---aatgtcatgtagaatga--------gat-----------------------gctccagg------------agtgagctaaaaa------tatatacaactttcaacaatggatctcttggctctcgcatcgatgaagaacgcagcgaaatgcgataagtaatgtgaattgcaga-attcagtgaatcatcgaatctttgaacacaccttgtgctccttggg----tcacctatggagcatgcctgtttgagtgtcatattgaat--caactcccctcaggt-ttttcgttctgaaaag--------cctgttcaggtggagttgga---tttggaggttt-catgcaggtcccccc--------------ttgggggatcagctcctct-taaatacattagcttatagga-tg-----aagcaaaaa----------ggct--ctttagcattgttc----attggctatgg-tgt----------------aataa-------------------------------------------------------------------------------------------------------------------------------------------------------------------------------------------------------
>Sanghuangporus_sanghuang_Cui_14419
---------------------------------------------------------------------------------------------------------c-a-----tgtgcacgg-------tcttcg---------------------cgctcaaa--------tcc-----aa-ctcaaacccc------tgtgcaccttat------------------atatcgcgagtcgaagttagtagcctgaggtcttgcaag------taattagtagaagggcgaaag---------------------cgagtcttgctcgttaggta-----------------------------gcctttcgaaaatgaaagcgagtgcgtcgggtgaagacttcgg----cttgtcgttac--aaa-----acaccttata-----ttgtctttgtgaatgt--------aat-----------------------gctccttg---------------tgggcgaaaa------taaatacaactttcaacaacggatctcttggctctcgcatcgatgaagaacgcagcgaaatgcgataagtaatgtgaattgcaga-attcagtgaatcatcgaatctttgaacgcaccttgcgccccttgg-----tattccgaggggcatgcctgtttgagtgtcatgtttatc--tcaaaccgctcgtct-ttcttaatt----------------gaagggcttgaggtttgga---cttggaggttt-actgctggcgcc-tt--------------tcgaggggtcggctcctct-taaatacattagctgggcttt-----ggctcgc----------------gt---ttacggtgtaatag-----ttgattccattcac----------------caacg-ag----------------------------------cgcttgcc-tgacgagcttgcttctag---------ccgtc-------------------------------------------------------------------------------------------------------------------------
>Boletopsis_leucomelaena_AFTOL-ID_1527
--------------atgaaac---aaagcatgtga-------------agggttgta-gctg-------------------g-cctctcttc-------tggaggc-a-----tgtgcac---------acctggatca-------------------ttcatc--------ccc--------ttcacacacc------tgtgcacaac-----------------------ctgtagcttgggatga--------------------------------------tcacggaga---------------------ccgtctttctggc------------------------------------ggtgccgaat--------------------gccctcgctatg---------atcttttgatac-----acaccttcat--------------ataacgt-------tcat----------------------gttgatgag------------attattttgaatg------gaaatacaactttcagcaacggatctcttggctctcgcatcgatgaagaacgcagcgaaatgcgataagtaatgtgaattgcaga-attcagtgaatcatcgaatctttgaacgcaccttgcgctccttgg-----tattccgaggagcatgcctgtttgagtgtcatgaaattc--tcaactgccttggct-ttttttttgccaa------------------aagtgaagttggat--tttggaggttttgttgctggcattggagcgtctgattgatgcttgcttgttggctcctcc-taaaagcat--gcagagcttg--------gcaaagcga----------------tgtcgatgtgataa-----ttatctacgt-tgt----------------cgtcr---------------------------------aag---------tgtgaagatctgctgttgg------gtgtggccttttgaacaat--------------------------------------------------------------------------------------------------------------
>Gloeophyllum_sepiarium_Wilcox-3BB
cggaaggatcattaacgag--------taaacarg-------------ggagttgta-gctg-------------------g-cc--------------gcaaggc-a-----tgtgcac---------gctctc---------------------tactcaat--------cca-----a---ccttacacc------tgtgcaccta-----------------------ttgtaggtcgagtggc--------------------------------------------------------------------tgga---------------------------------------------cttgttctgg------------------tcgctcttcctatg-----------tttta--cac-----atacactt--------gtagtctcagaatgt--------aat--------------------------ccgcg-------t-------ataacgcatt------ataaaacaactttcaacaacggatctcttggctctcgcatcgatgaagaacgcagcgaaatgcgataagtaatgtgaattgcaga-attcagtgaatcatcgaatctttgaacgcaccttgcgctccttgg-----tattccgaggagcatgcctgtttgagtgtcatgaatatc--tcaactcatccggtt-tttattaactg--------------------tggtgggcttgga---cttggaggt----atgctggct---------------------gactagtcggctcctctctaaatgtattagctggacctg-tt-----acggatc------------agt---actcggtgtgataa-----ttgtctacgc-cgt----------------gtctg-tg------------------------------aag-tgcttga----atggactagcttctaa---------ccgtct-tcggacaactac-----------------------------------------------------tgacattttgacctcaaatcaggtaggattacccgctgaacttaagcata----
>Jaapia_argillacea_CBS_252_74
cggaaggatcattaatgaa-----------taaac-------------cgggttgta-gctg-------------------g-cc--------------gaaaggc-a-----tgtgcac---------gcccttaa---------------------accaaa--------------------ccaaccacc------tgtgcacctt-----------------------ttgtaggttgggtctt--------------------------------------------------------------------cgggccc----------------------------------------------------------------------------ttcctatg-----------tatca--cac-----aaaccaaayg-----tatgtctattgaatgt--------aat--------------------------ccraagcgtggc--aacac-gttttaaaac------ttaaaacaactttcaacaacggatctcttggctctcgcatcgatgaagaacgcagcgaaatgcgataactaatgtgaattgcaga-attcagtgaatcatcgagtttttgaacgcaccttgcgctccttgg-----tattccttggagcatgcctgtttgagtgtcatgaaattc--tcaactcttccaacc-tttgckggtct--------------------ggtcgagcttgga---cttggaggtat-attgctggcc---------------------gcaaggtcggctcctct-tgaattcattagctgaacccg-ca-----gtggatc------------ggtt--gctcggtttgataac---aatgtctatgc-cgt----------------cttccgtg------------------------------aag-cctcgaa--agtgggattcgcttccaa---------tcgtct-tcggacattgcc--------------------------ttygggcgatcatt-------------gaccattttgacctcaaatcaggtaggactacccgctgaacttaagcatatca-
>Callistosporium_graminicolor_AFTOL-ID_978
--------------gcgaa------taaacttggt-------------caagctgtt-gctg-------------------g-tcct------------tagggac-a-----tgtgcac---------gctcga-----------------------ctctcg--------ttt---------ctaaccacc------tgtgcacctt-----------------------ttgtagacctggagtc---------------------------------------tttgaaac----------------ctttttggtttcgcaagggga---------------------------------tttgcgttag-------ctttccctgtaccctccggtctatgt--------tttttat--tat-----atacccctaa------aaatgtaaagaatgt-g------tat---------------------------cgggctttttc-----aagcctataaaaa------tatatacaactttcaacaacggatctcttggctctcgcatcgatgaagaacgcagcgaaatgcgataagtaatgtgaattgcaga-attcagtgaatcatcgaatctttgaacgcaccttgcgctccttgg-----tattccgaggagcatgcctgtttgagtgtcatgaaattc--tcaaacctttcatta-tttttttaat---------------------gagagagtttgga---tgtggaagttt---------------------------------------------------------------------------------------------------------------------------------------------------------------------------------------------------------------------------------------------------------------------------------------------------------------------------------------------------------------------
>Agaricus_campestris_LAPAG370_
cggaaggatcattattgaatt---atgtttctaga-------------tgggttgta-gctg-------------------g-ctct------------ttggagc-a-----tgtgcac---------acctgt-----------------------ttggat--------ttc-----attttcatccacc------tgtgcaccta-----------------------ttgtagtctttggtttgggtat--------------------------------tgaggaagtggtca----------gcctatcagcatttgctggatgtgaggagtttgcagtgtgaaagcattgctgtcctttacttggccatg--gagtcttttgcctaccagagtctatg-----------tcatt--catt----ataccctgtc-----gaatgttatcgaatgt--------cttt-------------------------acatgggcttt---catgcctatgaaaatt------ataatacaactttcagcaacggatctcttggctctcgcatcgatgaagaacgcagcgaaatgcgataagtaatgtgaattgcaga-attcagtgaatcatcgaatctttgaacgcatcttgcgctccttgg-----tactccgaggagcatgcctgtttgagtgtcattaaattc--tcaactctcttatac-tttgttgtat---------------------aggagggcttggat--tgtggaggt----ttgctggcaactt---------------gtttgtggtcagctcctct-gaaatgcattagcggaaccgt-tt-----gcgatc-------------tgc---cacaagtgtgataa----actatctacac-tgg----------------cgagg---------------------------------ggattgctctctgtgtttgttcagcttctaa---------tcgtct-cagttt-----------------------------------gagacaacttt-------------tgaatacttgacctcaaatcaggtaggactacccgctgaacttaa---------
>Aphanobasidium_pseudotsugae_CFMR:HHB_822
cggaaggatcattattgaa-------gttgcttga-------------ggggttgtttgctg-------------------g-cttt------------ccggagc-a----ctgtgcac---------accctt-----------------------ctcccac-------ttt-----at-tccatccacc------tgtgcacata-----------------------ctgtaggtctcggata------------------------cctctcagcttttgggctggcgttg-------ga----------tggtcgcttttgggct---------------------------------tccatccga-----------------tttccggggctctacg-----------cctac--att-----aaacacttaa----aaatattcatagaatgt--------tctt----------------------gggtcgca------------agacctttaaact------ataatacaactttcaacaacggatctcttggctctcgcatcgatgaagaacgcagcgaaatgcgataagtaatgtgaattgcaga-tttcagtgaatcatcgaatctttgaacgcaccttgcgctccttgg----ttattccgaggagcatgcctgtttgagtgtcattaaattc--tcaacttccagcggt-ttctttgcagatc--------------gtctttggagggttgga---tgtgagggt---tttgccggcttt-------------------tctaagtcggctccctt-taaaagtctcagtgttgtctc-tt-----gctgacgcaa---------cgccc-cctcggtgtgataa----tctatctatgc-cgt----------------gtgttggg------------------------------aggtcagacattttgtgagcagtgcttctaa---------ccgtct-ggtttttcc-------------------------------ggacaagttatt-------------catgactttgacctcaaatcaggtaggactacccgctgaacttaagcatatcaa
>Schizophyllum_radiatum_AFTOL-ID-516
cggaaggatcattaacgaa----------------------------------------------------------------------------------------a----tcaaacaa--------------------------------------gttcat--------ctt-----g---ttctgatcc------tgtgcacctt-----------------------atgtagtcccaaagcc---------------------------------ttcacgggcggcgg-------------------------------------------------------------------------------------------------------ttgactacg-----------tctac--ctc-----acaccttaaa-----gtatgttaacgaatgt--------aat---------------------------catggtctt----gacagaccctaaaaag------ttaatacaactttcgacaacggatctcttggctctcgcatcgatgaagaacgcagcgaaatgcgataagtaatgtgaattgcaga-attcagtgaatcatcgaatctttgaacgcaccttgcgcccttcgg-----tattccgaggggcatgcctgtttgagtgtcattaaataccatcaaccctcttttga-cttcggtctcg--------------------agagtggcttgga---agtggaggt---cttgctggagccta-----------------acggatccagctcctct-taaatgcattagcggatttcc-ctt--gcgggatcg------------cgt---ctccgatgtgataa------tttctacgt-cgt----tgaccatctcggggctg------------------------------acctagtcagtttca-ataggagtctgcttctaa---------ccgtct-cttgactgagac-----------------------------tagcgacctgtgcgctaac-----ttttgacttgacctcaaatcaggtaggactacccgctgaacttaagcatatcaa
>Amylocorticium_cebennense_CFMR:HHB_2808
cggaaggatcattattgaa------tctcacaggaga-----------aaggttgt--gctg-------------------g-cctt------------tcgaggc-a-----tgtgcac---------actttg-----------------------atccaa--------tta---------ttacacccc------tgtgcacaca-----------------------ttgtaggaggagtgga-----------------------------------------------------------------------------------------------------------------------------------------------taacacttcttctatg-----------tttca--cac-----accccattgt------atgtatgaagactgt----c---cat----------------------------------------tattcgtatgaataaa------ataatacaactttcaacaacggatctcttggctctcgcatcgatgaagaacgcagcgaaatgcgataagtaatgtgaattgcaga-attcagtgaatcatcgaatctttgaacgcaccttgcgcttctcag-----ttatctgaggagcatgcctgtttgagtgtcattaaattc--tcaaccctttggctt-tttgaaaagct--------------------ttttgggcttggaa--cctgggggt----gtgctggt----------------------gaaagctggctcccctt-taaatgcattagcggagaagc-at-----gagttcc------------tgca--aataggtgtgataa-----ttatctacgc-ctctt--------------------tg------------------------------agg-----------acggagtgtgccgctgacag------ctgtct-ttcgag-----------------------------------acaaaaagcat-------------catgatcttgacctcaaatcaggtaggactacccgctgaacttaagcatatcaa
>Athelia_epiphylla_CFMR_FP_100564
cgg-aggatcattattgaa--------ttataagg-----------ctttggctgt--gctg-------------------g-cccc------------tcggggc-a-----tgtgcac---------gtctctgccc-------------------gttaat--------acc-----a---accaacccc------tgtgaaccaa-----------------------ccgtggggcgctctgt---------------------------------------gatggagt-------------------------------------------------------------------------------------------------------cgtcccatg-----------tttat--cat-----aaacactgta-------tgtctttagaatgt-aaatctatat--------------------------cctcgccctaaaaaagcgtcgataaaaaaa------ttaatacaactttcaacaacggatctcttggctctcgcatcgatgaagaacgcagcgaaatgcgataagtaatgtgaattgcagattttcagtgaatcatcgaatctttgaacgcaccttgcgctccttgg-----tattccgaggagcatgcctgtttgagtgtcattaaattc--tcaaccccgatcgga-tttgttttcgat-------------------ttggaggcttggat--tgtggag-----cgtgctggccccca-----------------cccgggtcggctcctct-caaatgcattcgcggaattga-ctttggtccgtttc------------ggt---catcagtgtgataa----tcatgttgcgc-tgt----------------tggct---------------------------------agg---------atcgaggtgccgcatacaa---------tggtct-tcggacagcttt----------------------------------------------------atatcaatttgacctcaaatcaggtaggactacccgctgaacttaagcatatcaa
>Boletus_edulis_HMJAU4637
tggaggagtc--------------------------------------aaggctgtc-gccgg-----------------ca-------------------------a-----cgtgcac---------gcccctttcactttcgtggaacctcccctttctagt-------ttc--------cttatccacc------tgtgcaccct-----------------------ttgtaggccctcgaaa----------------------------------------------------------------------------------------------------------------------------------------------------gaggatctacg-----------ttttctctat-----atacgctttttgctacgcatgtccagaatgt-a------tac------------------------------------------------------------aaactttacaactttcagcaacggatctcttggctctcgcatcgatgaagaacgcagcgaattgcgataagtaatgtgaattgcagattttcagtgaatcatcgaatctttgaacgcaccttgcgctccttgg-----tattccgaggagcatgcctgtttgagtgtcatcgaattc--tcaaccatgtcttga----------------------------attaggcatggcttgga---cttgggggt-----tgctggcaca-------------------cgttgtcaagctctcct-gaaatgcattagcgatgttcg------gcaagcctgaacg--tgcacggcct--tttcgacgtgataa-----cgatcgtcgtg-------------------ggctg---------------------------------gag----------cgtagggtgagcagtgaa---------tcgctt-ctaatctatacctcagttactagtcggtc------------gtgagactgacgaacgcgcgaggcttgatcttggaccccaagccaggccgacgaacgcgcagggttaggaccatttga
>Lactarius_deceptivus_AFTOL-ID_682
cggaaggatcattatcgta--------cgacgagaggtg-------ccagggctgtc-gctg-------------------a-cctctctc--------atgaggt-------cgtgcac---------gcccgaggcgtc-----------------ctcgcacaa-----tcc-----a---tcccacacccccctttgtgcatcac----------------------cgcgtgggctcctttgg---------------------------------------------------------------------------------------------------------------------gtcgcttcga---------------tccaggcggggcttgcg-----------ctttttacac-----aaacgtgcag-----------tgtagaatgt--------cct----------------------------------------agcgatcgtacgcaa-------tcaatacaactttcaacaacggatctcttggctctcgcatcgatgaagaacgcagcgaaatgcgatacgtaatgtgaattgcaga-attcagtgaatcatcgaatctttgaacgcaccttgcgccccttgg-----cattccgaggggcacacccgtttgagtgtcgtgaattcc--tcaaccttctgcttt-tcttgatag----------------------cagaaggcttggac--tttggaggtt--cttgctggcctctctc-------------tgcagaagccagctcctct-taaatggattagcagggtctg-cct----ttgggcc------------gat---cctcgacgtgataagc--tgtttctacgt-ctt----------------ggatt-tg---------------------------gctctgccyctcttt-tgagggacctgctttcaaaa-------tcgtct--------------cggttgccctttcttcatcggaaagagggggtggacttttgacccac-----gcacccattgacctcaaatcgggtgagactacccgctgaacttaagcatatcaa
>Picipes_submelanopus_Dai_13294
--------------acgag--------tcttgaag-------------agggttgca-gctg-------------------g-ccttccgtt-------ggatggc-a-----tgtgctc---------gccctg-----------------------ctc-aa--------tcc-----a---ctttacacc------tgtgcactta-----------------------ctgtgggcttctgttg--------------------------------------------------------ga----------tggtctccgtcc-------------------------------------tccagtaggatg-------ttggctttaaaacggggcctacg-----------tttctactac-----aaacactgta-----aaagtcttgagaatgt-g------tat---------------------------cacgatgtataa----at-gtaacgcatct-----tatatacaactttcagcaacggatctcttggctctcgcatcgatgaagaacgcagcgaaatgcgataagtaatgtgaattgcaga-attcagtgaatcatcgaatctttgaacgcaccttgcgctccttgg-----cattccgaggagcacgcctgtttgagcgtcgtgaaattc--tcaacctacaaa-tc-cttgcggtct---------------------ttgtaggcttgga---cttggaggtatttttgccggcgtagtctc-----------ttgacgacactggctcctct-caaatgcattagcttggttcc-tt-----gtggatc------------ggc---tctcggtgtgatag-----ttgtctacgc-cgt----------------gaccg-tg------------------------------aag-cgttttt-----ggggcaagcttctaa---------tggtct-cctgtt-----------------------------------gagagacaaac-----ttt-----atttacaatgacatc---------------------------------------
>Picipes_atratus_Dai_13375
--------------acgag-------ttcttgaaa-------------cgggttgca-gctg-------------------g-cctccttatttcaaaaggtgtgc-a-----tgtgctc---------gccctg-----------------------ctcaaa--------tcc-----a---ctctacacc------tgtgcactat-----------------------gtgtgggctttttctt--------------------------------------ggttggtgc--------------------------------------------------------------------catctgttggtt-----------acaaaccttggaaagtctacg-----------tctttcacac-----aaacaccaag------tagtaacgagaatgt-t------tgt--------------------------ttgcgatttattt-------aaaacgcatc------tatatacaactttcagcaacggatctcttggctctcgcatcgatgaagaacgcagcgaaatgcgataagtaatgtgaattgcaga-attcagtgaatcatcgaatctttgaacgcaccttgcgctccttgg-----cattccgaggagcacgcctgtttgagtgtcgtgaaattc--tcaatcctacaagag-ttggtgcatccttctt-----------ttgttttaggcattgga---cttggaggtwcaattgctggcggtggttt------------ctccgcgtccggctcctct-caaatgcattagcttggttct-tt-----acggatc------------agc---tctcggtgtgataa----attgtctacgc-cgt----------------ggcttgtgatgt--------------------------aagttactcttg----ggcctaagcttctaa--------acccccc-tctctctattgt--------------------------ggggagagaccataatggttat--gtacattataatgacatc---------------------------------------
>Polyporus_auratus_Dai_13665
--------------acgag--------ttccggca-------------tgggctgca-gctg-------------------c-cccttccttctg-ggggagggtg-a-----cgtgctc---------gccctg-----------------------ctccaa--------tcca----actctcttacccc------tgtgcactta----------------------cctgtgggtttcggtgg----------------------------------------gcggttc---------------------aagccctcggg------------------------------------------------------------------------ggcccatgta--ttgtaactttca--tat-----aaactcccaa------agtatacagaatggt-gca--a-cat--------------------------cggtg------------atgtgaacacatcctctatgtctaacaactttcagcaacggatctcttggctctcgcatcgatgaagaacgcagcgaaatgcgataagtaatgtgaattgcaga-attcagtgaatcatcgaatctttgaacgcaccttgcgctccttgg-----cattccgaggagcacacctgtttgagtgtcatgaaattc--tcaacctacaaggcc-ttctt----------------------------gtaggcttggactttttggaggttg--ttgctggccctgcag---------------ctttggtcggctcctct-taaatgcattagcttgatttc-ctt--gcgagattc------------agt---cctcggtgtgatagtcatcttctcaccgc-cgt----------------gactg-tg------------------------------aag-cgtc-------gtgggcaagcttctaa--------cccgtct-tgtga------------------------------------gagacagccgt---tttgt---------------------aatc----------------------------------
>Polyporus_umbellatus_Pen_13513
--------------acgag--------tcttgact-------------tgggttgaa-gctg-------------------g-tctctc----------acaaggcaa-----tgtgctc---------acccttg----------------------ttcaaa--------tcc-----a---ctctacacc------tgtgcacttg-----------------------ctgtagattctggtgtcyc----------------------------------t-------------------------------------------------------------------------------tttaaccggg----------------gggctcgggatctgcg----------ttttat--cac-----aaactcttgt-----aaaagtatcagaatgc-ac-----cat---------------------------tgcgat----------aa-taaacgcatc------tatatacaactttcagcaacggatctcttggctctcgcatcgatgaagaacgcagcgaaatgcgataagtaatgtgaattgcaga-attcagtgaatcatcgaatctttgaacgcaccttgcgctccttgg-----tattccaaggagcacgcctgtttgagtgttgtgtaactc--tcaacctgcaaactt-----------------------------tacttgcgggcttggac--tttggaggc----ttgtcggcgc-----------------------aagtcggctcctct-caaatgcattagcttggttcc-tt-----gtggatc------------ggc---ctttggtgtgataa-----ttgtctacgc-cat----------------gaccg-tg------------------------------atg--------------ggatgagcttctag---------ttgtct-tgcgag-----------------------------------agactaaactt-------------tgtttacttgacatc---------------------------------------
>Pseudofavolus_cucullatus_Dai_13584A
--------------ctgag--------tcttgaaa-------------agggttgca-gctg-------------------g-ccttcac---------ccaaggc-a-----tgtgctc---------accctg-----------------------ttcaaa--------tcc-----a---ctctacacc------tgtgcactta-----------------------ctgtgggctttggatc-----------------------------------------tgtttt---------------------tcggttctgaggggt-caaa-----------------------------cctttggaag----------cgcaattcgctccaggctcacg-----------tttttactac-----aaacactt--------ttggtattagaatgt-g------tat---------------------------tgcg------------atgttaatgcatc------tttatacaactttcagcaacggatctcttggctctcgcatcgatgaagaacgcagcgaaatgcgataagtaatgtgaattgcaga-attcagtgaatcatcgaatctttgaacgcaccttgcgctccttgg-----tattccgaggagcacacctgtttgagtgtcgtgaaattc--tcaacctacaaagtt-gttgttgcaactt------------------tgtttggcttgga---tctggaggc---tttgctggcttgct-----------------ctgagttcagctcctct-taaatgcattagcttggttcc-tt-----gtggatc------------agc---tctcggtgtgataa----attgtctatgc-cgt----------------gactg-tg------------------------------aag-cgtt---------tggcgagcttataa---------ccgtct-cattag-----------------------------------aagagacagtc-----ttt---------catttgacatc---------------------------------------
>Datronia_stereoides_Holonen
--------------------------tcttgaaat-------------ggggttgta-gctg-------------------g-tcctt-----------taaagac-a-----cgtgctc---------gccctg-----------------------ttcaaa--------tcc-----a---ctctacacc------tgtgcactta-----------------------ctgtgggctttggttt-----------------------------------------ctgagc---------------------tgggttcata---------------------------------------cctg------------------gcttttgagccgggctcatg-----------tttactttac-----aaacaac---------ttagtatcagaatgt-a------cat---------------------------tgcg------------at-ttaacgcat-------tttatacaactttcagcaacggatctcttggctctcgcatcgatgaagaacgcagcgaaatgcgataagtaatgtgaattgcaga-attcagtgaatcatcgaatctttgaacgcaccttgcgctccttgg-----tattccgaggagcacgcctgtttgagtgtcatgaaattc--tcaacctacaaagcc--ttgtgttt----------------------tgttaggattgga---cttggaggc----ttgctggctc------------------------tgtcagctcctct-taaattcattagcttgattcc-tt-----gtgaatc------------ggc----ctcggtgtgataa-----ttgtctacgc-tgt----------------gaccg-tg------------------------------aaa-cgtt---------tggtgagcttataa---------tggtct-cttta------------------------------------gagacagcttc-----------ttttgacatctga-------------------------------------------
>Datronia_mollis_RLG6304sp
cggaaggatcattactgag-------tcttgaaat-------------ggggttgta-gctg-------------------g-cctt-------------aaaggc-a-----tgtgctc---------gccctg-----------------------ttcaaa--------tcc-----a---ctctacacc------tgtgcactta-----------------------ctgtgggctttggtta-----------------------------------------gaaagc---------------------caggtttataa--------------------------------------cctg------------------acctttgagccgggctcatg-----------tttactttac-----aaacaac---------ttagtatcagaatgt-g------tat---------------------------tgca------------at-ttaatgcat-------tttatacaactttcagcaacggatctcttggctctcgcatcgatgaagaacgcagcgaaatgcgataagtaatgtgaattgcaga-attcagtgaatcatcgaatctttgaacgcaccttgcgctccttgg-----tattccgaggagcacgcctgtttgagtgtcatgaaattc--tcaacctacaaagct--ttgtgttt----------------------tgttaggcttgga---cttggaggc----ttgctggctc-----------------------ttgtcagcttctct-taaattcattagcttgattcc-tt-----gtggatc------------ggc----ctcggtgtgataa-----ttgtctacgc-tgt----------------gaccg-tg------------------------------aaa-cata---------tggtgagcttctaa---------tggtct-tgttga-----------------------------------aagacatcttt-----------tattgacatctgacctcaaatcaggtgggactacccgctgaacttaagcatatc--
>Favolus_niveus_Cui_11129
--------------tcgag-------ttcttgaaa-------------cgggttgta-gctg-------------------g-cctc------------acgaggc-a-----tgtgcac---------rccctg-----------------------ctc-aa--------tcc-----a---ctctacacc------tgtgcactta-----------------------ctgtgggtctttgaag--------------------------------------------------------------------------------------gg-----------------------------tttttgttga----------------ccttttgaagtccacg-----------tttac-acac-----aaacacttat------aaagtaatagaacgt-g------tat---------------------------tgcg------------at-gtaacgcatcc-----ataatacaactttcagcaacggatctcttggctctcgcatcgatgaagaacgcagcgaaatgcgataagtaatgtgaattgcaga-attcagtgaatcatcgaatctttgaacgcaccttgcgctccttgg-----tattccgaggagcacgcctgtttgagtgtcgtgtaattc--tcaacctatacg-tc-cttgcggattg--------------------tataaggcttggat--attggaggtct-attgctggcttgt------------------aacgagtcggctcctct-taaaygcattagcttagtcct-tt-----gtggatc------------ggc---tcccagtgtgataa-----ctatctgcgc-tgc----------------gaccg-tg------------------------------aag-cgtctta------tggcgagcttctaa---------tggtct-cttca------------------------------------atgagacaata---------------acactttgacatc---------------------------------------
>Favolus_acervatus_Dai_10749b
--------------tcgag-------tttttgaaa-------------ggggttgta-gctg-------------------g-cctt------------ccgaggc-a-----tgtgcac---------gccctg-----------------------ctc-at--------tcc-----a---ctctacacc------tgtgcactta-----------------------ctgtgggtctcttggg--------------------------------------gttagcatt----------------------------------------------------------------------sgtttgcgaa----------------cctttcggggcctacg-----------tttat-tcac-----aaacwctta-------taagtaacggaatgt-g------tat---------------------------tgcg------------at-gtaacgcatcc-----ataatacaactttcagcaacggatctcttggctctcgcatcgatgaagaacgcagcgaaatgcgataagtaatgtgaattgcaga-attcagtgaatcatcgaatctttgaacgcaccttgcgctccttgg-----tattccgaggagcacgcctgtttgagtgtcgtgtaattc--tcaacctatcag-cc-tttgcgggctt--------------------ggttaggcttggat--attggaggact-atcgtcggcttgtt---------------tcaacgagtcggcccctct-caaatgcattagcttagtccc-tt-----gcggatc------------ggc---tcccagtgtgatag----tttatctacgc-tgc----------------gaccg-tg------------------------------aag-cgtccta------tggcgagcttctaa---------cggtct-cttta------------------------------------atgagacaata---------------acactttgacatc---------------------------------------
>Neofavolus_mikawai_Cui_11152
--------------tcgag--------tcttgaaa------------cggggttgta-gctg-------------------g-cctt------------ccrrggc-a-----tgtgcac---------gccctg-----------------------ctc-aa--------tcc-----a---ctctacacc------tgtgcactta-----------------------ctgtgggtttcggcgg--------------------------------------cttcg-------------------------cagacctmaagg-------------------------------------tttgcgtgg-----------------cttacccgkgcctacg-----------ttttt-ctac-----aaactctta-------aaagtaacagaatgt-g------tat---------------------------cgcg------------at-gtaacgcaty------tatatacaactttcagcaacggatctcttggctctcgcatcgatgaagaacgcagcgaaatgcgataagtaatgtgaattgcaga-attcagtgaatcatcgaatctttgaacgcaccttgcgctccttgg-----tattccgaggagcacgcctgtttgagtgtcatgaaatca--tcaayccataaggcc-tttgcgggtt---------------------ttgtgggcttgga---cttggaggc----ttgccggcgg--------------------tcagcgtcggctcctct-caaatgcattagcttggttcc-tt-----gcggatc------------ggc---tctcggtgtgatag-----ttgtctacgc-cgc----------------gaccg-ag------------------------------aag-cgtt---------tggcgagcttctaa---------cagtct-cgttwt-----------------------------------gagacaaacct-----ctt----------------cattgactc----------------------------------
>Neofavolus_alveolaris_Dai_11290
--------------tcgag--------ttttgaat------------cggggttgta-gctg-------------------g-cctt------------tcggggc-a-----tgtgcac---------gccctg-----------------------ctc-aa--------tcc-----a---ctctacacc------tgtgcactta-----------------------ttgtgggtttcggggg----------------------------------------------------------------------gcttttt------------------------------------------------------------------gccactcgtacctatg-----------tttat-tcac-----aaacgct---------tcagtaaaagaatgt-g------tat---------------------------tgcg---------------ataacgcatc------tatatacaactttcagcaacggatctcttggctctcgcatcgatgaagaacgcagcgaaatgcgataagtaatgtgaattgcaga-attcagtgaatcatcgaatctttgaacgcaccttgcgctccttgg-----tattccgaggagcacgcctgtttgagtgtcatgaaatca--tcaacttataagcct-tttatgggt----------------------ctataagcttgga---cttggaggc----ctgtcggcgg--------------------tcaacgtcggctcctct-caaatgtattagcttggttcc-tt-----gcggatc------------ggc---tcccggtgtgataa------tatctacgc-tgt----------------gaccg-tg------------------------------aag-cgtt---------tggcgagcttctaa---------tcgtct-cgtga------------------------------------gagacagcttc-------------------------attgactc----------------------------------
>Lentinus_substrictus_Wei_1582
--------------tcgag--------ttctgaaa-------------cgggttgta-gctg-------------------g-cctt------------ccgaggc-a-----tgtgcac---------gccctg-----------------------ctc--a--------tcc-----a---ctctacacc------tgtgcactta-----------------------ctgtaggcttcaggag--------------------------------------cttcgaagc---------------------gagggtttaatcgct----------------------------------ctcgccgagt----------------tgtgactgggcctacg-----------tttac--cac-----aaactctta-------taagtaacagaatgt-t------aat---------------------------cgcgt--------------gtaacgcatc------tatatacaactttcagcaacggatctcttggctctcgcatcgatgaagaacgcagcgaaatgcgataagtaatgtgaattgcaga-attcagtgaatcatcgaatctttgaacgcaccttgcgctccttgg-----tattccgaggagcatgcctgtttgagtgtcatgaaattc--tcaacccaacaagttcttaacgggacttt-----------------gcttgtggcttgga---cttggaggt----ttgtcggctcat------------------tagcagtcggctcctct-caaatgcattagcttggttcc-tt-----gcggatc------------ggc---tcacggtgtgataa-----ttgtctacgc-cgc----------------gaccgttg------------------------------aag-cgtttta-----atggccagcttctaa---------tcgtct-cttgc------------------------------------gagacagcatt------------------catcgaactc---------------------------------------
>Lentinus_arcularius_Cui_10998
--------------tcgag--------ttctgaaa-------------cgggttgta-gctg-------------------g-cctt------------ccgaggc-a-----tgtgcac---------gccctg-----------------------ctc--a--------tcc-----a---ctctacacc------tgtgcactta-----------------------ctgtgggtttcaggag--------------------------------------cttcgaagc---------------------gagggtttaaccgct----------------------------------ctcgccgagt----------------tgttactgggcctacg-----------tttat--cac-----aaactctt--------aaagtatcagaatgt--------aaa---------------------------cgcgt--------------ctaacgcatc------tatatacaactttcagcaacggatctcttggctctcgcatcgatgaagaacgcagcgaaatgcgataagtaatgtgaattgcaga-attcagtgaatcatcgaatctttgaacgcaccttgcgctccttgg-----tattccgaggagcatgcctgtttgagtgtcatgaaattc--tcaacctaacaagttcttaacgggrctt-------------------gcttaggcttgga---cttggaggc----ttgtcggctctt------------------tagcagtcggctcctct-caaatgcattagcttggttcc-tt-----gcggatc------------ggc---tcacggtgtgataa-----ttatctgcgc-cgc----------------gaccgttg------------------------------aag-cgtttaa------tggccagcttctaa---------tcgtct-cttgc------------------------------------gagacagcttt------------------catcgaactc---------------------------------------
>Antrodia_tanakae_Cui_9743
----------attattgaa--------ttttgaat-------------ggggttgta-gctg-------------------g-cctttc----------aacgggc-a-----tgtgcac---------acctcg-----------------------cttyaa--------tcc---------acttacacc------tgtgcacact-----------------------ttgtaggtcggcttta------------------------------------------ggaac---------------------gggtctctaacgggg----------------------------------cttgtttcgg---------------------gccttcctatg----------tattat--tac-----aaacgttta-------aagtctaaagaatgt--------act---------------------------cgcg-------t-------ctaacgcat-------tatatacaactttcagcaacggatctcttggctctcgcatcgatgaagaacgcagcgaaatgcgataagtaatgtgaattgcaga-attcagtgaatcatcgaatctttgaacgcaccttgcgctccttgg-----tattccgaggagcatgcctgtttgagtgtcatggaatta--tcaactcgtttgtct-ttgtat-------------------------gaacgcagttgga---tttggaggat--attgycggattgt------------------aatgattcggctcctct-tgaatgcattagctcgaacct-tt-----gcrgatc------------agc---ttttggtgtgataa-----ttgtctacgc-cgc----------------tatctgag------------------------------acg-catgaat-----gggatcggcttayaa---------tcgtcc-tctaac-----------------------------------ggacaatttat------------tatgacttctgacctcaaatcaggtagga--------------------------
