# Supplementary material for: ﻿Outline, phylogenetic and divergence times analyses of the genus Haploporus (Polyporales, Basidiomycota): two new species are proposed
Source: MycoKeys. 2023 Jul 24;98:233–52. doi: 10.3897/mycokeys.98.105684 (PMC10390986; doi:10.3897/mycokeys.98.105684)
Supplement: Supplementary material 1 — The supplementary materilas in this study [file mycokeys-98-233-s001.zip › Supplementary Materials/File S1/Figure1-lsu.fasta]

>HaploporusmicrosporusDai12147
---------TTGC-------------------------------------------------------------------------------------GGACCGGTAACAAGTTTCCTGAATTGGAGCGTCATAGACGTT--GGATTCCGTTCATGACC--GACGACGA-TGCTAATTGA-GCACTTTCCAAAGAGTCGAG-TGT---GGGATGCAGCTC-AAATGGGTGGTAAATT-CATCT-AAGCTAAATAT--GCGAGAGACCGATAAGCGAC-AGTACCGTGAGGGAAAGATGAAAAGCAC-TTGGAAAGAGAGTTAAACAGTACGTGAAATTGTTGAAAGGGAAACGCTTGAAGTCAGTCGCGTCCTGTGGAACTCAGCCTTGC------TTCGACTGGTGTACTTTCTGCAG--GACGGGTCAACATCAGTTTTGGCCGGTGGAAAAAGGCTAGGGGAATGTAGCGCCGTTTCGGCGGCGTGTTATAGCCCTTCGTCAAATACACTGGCTGGGACTGAGGACTGCAGCACGCCCTTGTGGCCGGGGG-----TTCGCCCCACGTAACGTGCTTAGGATGTTGGCATAATGGCTTTAAGCGACCCGTCTTGAAACACGGACCAAGGAGTCTAACATGCCTGCAAGTGTTCGGGTGGAAAACCCTTGCGCGTAATGAAAGTG-AAAGTTGGGAACCTCCGCAAGGGGGTGCACCGACGCCCGGCCCTGAAGTTCTCTGACGGTGCTGCGGTAGAGCAAGTATGTTGGGACCCGAAAGATGGTGAACTATGCCTGAATAGGGCGAAGCCAGAGGAAACTCTGGTGGAGGCTCGTAGCGATTCTGACGTGCAAATCGATCGTCAAATTTGGGTATAGGGGCGAAAGACTAATCGAA-CCATCTAG-TAGCTGGTTCCTGCCGAAGTTTCCCTCAGGATAGCAGAGACTCA-TA--TCAGATTTATGTGGTAAAGCGAATGATTAGAGGCCTTGGGGTTGAAACAACCTTAACCTATTCTCAAACTTTAAATATGTAAGAACGGGCCGTCTCTTGACTGGACCGCTCGACGATTGAGAGTCTCTAGTGGGCCATTTTTGGTAAGCAGAACTGGCGATGCGGGATGAACCGAACGCGAGGTTAAGGTGCCGGAATGCACGCTCATCAGACACCACAAAAGGTGTTAGTTCATCTAGACAGCAGGACGGTGGCCATGGAAGTCGGAATCCGCTAAGGAGTGTGTAACAACTCACCTGCCGAATGAACTAGCCCTGAAAATGGATGGCGCTCAAGCGTGCTACCCATACCTCGCCGTCCGTGCTGAAGTGACGTGCGGACGAGTAGGCAGGCGTGGAGG-TCAGTGAAGAAGCCTAGGCAG
>Haploporus monomitica Dai 24446
CCCTAGTAACTGC-GAGTGAAGCGGGAAAAGCTCAAATTTAAAATCTGGCAG-TCTTTGGCTGTCTGAGTTGTAATCTGGAGAAGTGTTTTCTGTGCTGGACCATGTACAAGTCTCTTGGAACAGAGCGTCATAGAGGGTGAGAATCCCGTCTTTGACATGGACTACCAGTGCTTTGTGATGCACTCT-CAAAGAGTCGAGTTGTTTGGGAATGCAGCTCAAAATGGGTGGTGAATTCCATCTAAAGCTAAATATTAGCGAGAGACCGATAGTGAACAAGTACCGTGAGGGAAAGATGAAAAGCACTTTGGAAAGAGAGTTAAACAGTACGTGAAATTGCTGAAAGGGAAACACTTGAAGTCAGTCACATTGTTTAGGACTCAGCCTTGC----TTTTTGCTTGGTGCATTTTCTAAAC--AATGGGTCAGCATCAATTTTGACTGTTGGAAAAGAGCTTTGGTAATGTGGCACC--TCTG--GGTGTGTTATAGACCCTAGTTGTATACAGCAGTTGGGATTGAGGAATGCAGTACACCA-TAAGGCAGGGGT-----TTTACCCACTTT--TGTGCTTAGGATGCTGGCATAATGGCTTTAAATGACCCGTCTTGAAACACGGACCAAGGAGTCTAACATACCTGCAAGTGTTTGGGTGGTAAACCCAAGTGCATAATGAAAGTA-AATGTTGAG-ACCTCTGTCATAGAGGGCATCAATGCCCGGACCTGACGTTTTCTGAAGGATCCGTGGTAGAGCATGTATGTTGGGACCCGAAAGATGGTGAACTATGCCTGAATAGGGTGAAGTCAGAGGAAACTCTGGTGGAGGCTCGTAGCGATTCTGACGTGCAAATCGATCGTCAAATTTGGGTATAGGGGCGAAAGACTAATCGAA-CCATCTAG-TAGCTGGTTCCTGCCGAAGTTTCCCTCAGGATAGCAGAAACTCATT---TCAGATTTATGTGGTAAAGCGAATGATTAGAGGCCTTGGGGTTGAAACAACCTTAACCTATTCTCAAACTTTAAATATGTAAGAACAAGCTGTCACTTAATTGGACTGCTTGGTGATTGAGAGTTTCTAGTGGGCCATTTTTGGTAAGCAGAACTGGCGATGCGGGATGAACCGAACGTGAGGTTAAGGTGCCGGAATACACGCTCATCAGACACCACAAAAGGTGTTAGTTCATCTAGACAGCAGGACGGTGGCCATGGAAGTCGGAATCCGCTAAGGAGTGTGTAACAACTCACCTGCCGAATGAACTAGCCCTGAAAATGGATGGCGCTCAAGCGTGTTACCCATACCTCACCGTCAGTGTTAAAGTGATGCATTGACGAGTAGGCAGGCGTGGAGG-TCAGTAAAGAAGCCTAGGCA-
>Haploporus monomitica Dai 24429
CCCTAGTAACTGC-GAGTGAAGCGGGAAAAGCTCAAATTTAAAATCTGGCAG-TCTTTGGCTGTCTGAGTTGTAATCTGGAGAAGTGTTTTCTGTGCTGGACCATGTACAAGTCTCTTGGAACAGAGCGTCATAGAGGGTGAGAATCCCGTCTTTGACATGGACTACCAGTGCTTTGTGATGCACTCT-CAAAGAGTCGAGTTGTTTGGGAATGCAGCTCAAAATGGGTGGTGAATTCCATCTAAAGCTAAATATTAGCGAGAGACCGATAGTGAACAAGTACCGTGAGGGAAAGATGAAAAGCACTTTGGAAAGAGAGTTAAACAGTACGTGAAATTGCTGAAAGGGAAACACTTGAAGTCAGTCACATTGTTTAGGACTCAGCCTTGC----TTTTTGCTTGGTGCATTTTCTAAAC--AATGGGTCAGCATCAATTTTGACTGTTGGAAAAGAGCTTTGGTAATGTGGCACC--TCTG--GGTGTGTTATAGACCCTAGTTGTATACAGCAGTTGGGATTGAGGAATGCAGTACACCA-TAAGGCAGGGGT-----TTTACCCACTTT--TGTGCTTAGGATGCTGGCATAATGGCTTTAAATGACCCGTCTTGAAACACGGACCAAGGAGTCTAACATACCTGCAAGTGTTTGGGTGGTAAACCCAAGTGCATAATGAAAGTA-AATGTTGAG-ACCTCTGTCATAGAGGGCATCAATGCCCGGACCTGACGTTTTCTGAAGGATCCGTGGTAGAGCATGTATGTTGGGACCCGAAAGATGGTGAACTATGCCTGAATAGGGTGAAGTCAGAGGAAACTCTGGTGGAGGCTCGTAGCGATTCTGACGTGCAAATCGATCGTCAAATTTGGGTATAGGGGCGAAAGACTAATCGAA-CCATCTAG-TAGCTGGTTCCTGCCGAAGTTTCCCTCAGGATAGCAGAAACTCATT---TCAGATTTATGTGGTAAAGCGAATGATTAGAGGCCTTGGGGTTGAAACAACCTTAACCTATTCTCAAACTTTAAATATGTAAGAACAAGCTGTCACTTAATTGGACTGCTTGGTGATTGAGAGTTTCTAGTGGGCCATTTTTGGTAAGCAGAACTGGCGATGCGGGATGAACCGAACGTGAGGTTAAGGTGCCGGAATACACGCTCATCAGACACCACAAAAGGTGTTAGTTCATCTAGACAGCAGGACGGTGGCCATGGAAGTCGGAATCCGCTAAGGAGTGTGTAACAACTCACCTGCCGAATGAACTAGCCCTGAAAATGGATGGCGCTCAAGCGTGTTACCCATACCTCACCGTCAGTGTTAAAGTGATGCATTGACGAGTAGGCAGGCGTGGAGG-TCAGTAAAGAA----------
>Haploporus monomitica Dai 24451
CCCTAGTAACTGC-GAGTGAAGCGGGAAAAGCTCAAATTTAAAATCTGGCAG-TCTTTGGCTGTCTGAGTTGTAATCTGGAGAAGTGTTTTCTGTGCTGGACCATGTACAAGTCTCTTGGAACAGAGCGTCATAGAGGGTGAGAATCCCGTCTTTGACATGGACTACCAGTGCTTTGTGATGCACTCT-CAAAGAGTCGAGTTGTTTGGGAATGCAGCTCAAAATGGGTGGTGAATTCCATCTAAAGCTAAATATTAGCGAGAGACCGATAGTGAACAAGTACCGTGAGGGAAAGATGAAAAGCACTTTGGAAAGAGAGTTAAACAGTACGTGAAATTGCTGAAAGGGAAACACTTGAAGTCAGTCACATTGTTTAGGACTCAGCCTTGC----TTTTTGCTTGGTGCATTTTCTAAAC--AATGGGTCAGCATCAATTTTGACTGTTGGAAAAGAGCTTTGGTAATGTGGCACC--TCTG--GGTGTGTTATAGACCCTAGTTGTATACAGCAGTTGGGATTGAGGAATGCAGTACACCA-TAAGGCAGGGGT-----TTTACCCACTTT--TGTGCTTAGGATGCTGGCATAATGGCTTTAAATGACCCGTCTTGAAACACGGACCAAGGAGTCTAACATACCTGCAAGTGTTTGGGTGGTAAACCCAAGTGCATAATGAAAGTA-AATGTTGAG-ACCTCTGTCATAGAGGGCATCAATGCCCGGACCTGACGTTTTCTGAAGGATCCGTGGTAGAGCATGTATGTTGGGACCCGAAAGATGGTGAACTATGCCTGAATAGGGTGAAGTCAGAGGAAACTCTGGTGGAGGCTCGTAGCGATTCTGACGTGCAAATCGATCGTCAAATTTGGGTATAGGGGCGAAAGACTAATCGAA-CCATCTAG-TAGCTGGTTCCTGCCGAAGTTTCCCTCAGGATAGCAGAAACTCATT---TCAGATTTATGTGGTAAAGCGAATGATTAGAGGCCTTGGGGTTGAAACAACCTTAACCTATTCTCAAACTTTAAATATGTAAGAACAAGCTGTCACTTAATTGGACTGCTTGGTGATTGAGAGTTTCTAGTGGGCCATTTTTGGTAAGCAGAACTGGCGATGCGGGATGAACCGAACGTGAGGTTAAGGTGCCGGAATACACGCTCATCAGACACCACAAAAGGTGTTAGTTCATCTAGACAGCAGGACGGTGGCCATGGAAGTCGGAATCCGCTAAGGAGTGTGTAACAACTCACCTGCCGAATGAACTAGCCCTGAAAATGGATGGCGCTCAAGCGTGTTACCCATACCTCACCGTCAGTGTTAAAGTGATGCATTGACGAGTAGGCAGGCGTGGAGG-TCAGTAAAGAA----------
>HaploporusodorusDai11296
CCCTAGTAACTGC-GAGTGAAGCGGGAAAAGCTCAAATTTAAAATCTGGCAGCCCTTTGGTTGTCCGAGTTGTAGTCTGGAGAAGTGCTTTCTGTGCTGGACCGTGTATAAGTCTCTTGGAACAGAGCGTCATAGAGGGTGAGAATCCCGTCTTTGACACGGACTGCCAGTGCTTTGTGATGTGCTCT-CAAAGAGTCGAGTTGTTTGGGAATGCAGCTCAAAATGGGTGGTGAATTCCATCTAAAGCTAAATATTGGCGAGAGACCGATAGTGAACAAGTACCGTGAGGGAAAGATGAAAAGCACTTTGGAAAGAGAGTTAAACAGTACGTGAAATTGCTGAAAGGGAAACACTTGAAGTCAGTTGCATTGTCTGGAACTCAACCTTGC-CTATTTTTGCTTGGTGTATTTTCTAGATTCAATGGGCCAGCATCAATTTTGACTGCTGGAAAAGAGCTGGGGTAATGTGGCACC--TTTG--GGTGTGTTATAGACTCTGGTTGCATACAGCAGTTGGGATTGAGGAACGCAGCATGCCG-TAAGGCAGGGGT-----TTTACCCACTTT--CATGCTTAGGATGCTGGCATAATGGCTTTAAATGACCCGTCTTGAAACACGGACCAAGGAGTCTAACATACTTGCGAGTGTTTGGGTGGTAAACCCGAGCGCATAATGAAAGTA-AAAGTTGAG-ACCTCTGTCATGGAGGGCATCAATGCCCGGACCTGATGTTTTCTGAAGGATCCGCGGTAGAGCATGTATGTTGGGACCCGAAAGATGGTGAACTATGCCTGAATAGGGTGAAGCCAGAGGAAACTCTGGTGGAGGCTCGTAGCGATTCTGACGTGCAAATCGATCGTCAAATTTGGGTATAGGGGCGAAAGACTAATCGAA-CCATCTAG-TAGCTGGTTCCTGCCGAAGTTTCCCTCAGGATAGCAGAAACTCATT---TCAGATTTATGTGGTAAAGCGAATGATTAGAGGCCTTGGGGTTGAAACAACCTTAACCTATTCTCAAACTTTAAATATGTAAGAACGAGCTGTCGCTTGATTGGACCGCTCGGTGATTGAGAGTTTCTAGTGGGCCATTTTTGGTAAGCAGAACTGGCGATGCGGGATGAACCGAACGCGAGGTTAAGGTGCCGGAATACACACTCATCAGACACCACAAAAGGTGTTAGTTCATCTAGACAGCAGGACGGTGGCCATGGAAGTCGGAATCCGCTAAGGAGTGTGTAACAACTCACCTGCCGAATGAACTAGCCCTGAAAATGGATGGCGCTCAAGTGTGTTACCCATACCTCGCCGTCAGCATTAAAGTGATGTGCTAACGAGTAGGCAGGCGTGGAGG-TCAGTGAAGAAGCCTAGGCAG
>HaploporusodorusYuan2365
CCCTAGTAACTGC-GAGTGAAGCGGGAAAAGCTCAAATTTAAAATCTGGCAGCCCTTTGGTTGTCCGAGTTGTAGTCTGGAGAAGTGCTTTCTGTGCTGGACCGTGTATAAGTCTCTTGGAACAGAGCGTCATAGAGGGTGAGAATCCCGTCTTTGACACGGACTGCCAGTGCTTTGTGATGTGCTCT-CAAAGAGTCGAGTTGTTTGGGAATGCAGCTCAAAATGGGTGGTGAATTCCATCTAAAGCTAAATATTGGCGAGAGACCGATAGTGAACAAGTACCGTGAGGGAAAGATGAAAAGCACTTTGGAAAGAGAGTTAAACAGTACGTGAAATTGCTGAAAGGGAAACACTTGAAGTCAGTTGCATTGTCTGGAACTCAACCTTGC-CTATTTTTGCTTGGTGTATTTTCTAGATTCAATGGGCCAGCATCAATTTTGACTGCTGGAAAAGAGCTGGGGTAATGTGGCACC--TTTG--GGTGTGTTATAGACTCTGGTTGCATACAGCAGTTGGGATTGAGGAACGCAGCATGCCG-TAAGGCAGGGGT-----TTTACCCACTTT--CATGCTTAGGATGCTGGCATAATGGCTTTAAATGACCCGTCTTGAAACACGGACCAAGGAGTCTAACATACTTGCGAGTGTTTGGGTGGTAAACCCGAGCGCATAATGAAAGTA-AAAGTTGAG-ACCTCTGTCATGGAGGGCATCAATGCCCGGACCTGATGTTTTCTGAAGGATCCGCGGTAGAGCATGTATGTTGGGACCCGAAAGATGGTGAACTATGCCTGAATAGGGTGAAGCCAGAGGAAACTCTGGTGGAGGCTCGTAGCGATTCTGACGTGCAAATCGATCGTCAAATTTGGGTATAGGGGCGAAAGACTAATCGAA-CCATCTAG-TAGCTGGTTCCTGCCGAAGTTTCCCTCAGGATAGCAGAAACTCATT---TCAGATTTATGTGGTAAAGCGAATGATTAGAGGCCTTGGGGTTGAAACAACCTTAACCTATTCTCAAACTTTAAATATGTAAGAACGAGCTGTCGCTTGATTGGACCGCTCGGTGATTGAGAGTTTCTAGTGGGCCATTTTTGGTAAGCAGAACTGGCGATGCGGGATGAACCGAACGCGAGGTTAAGGTGCCGGAATACACACTCATCAGACACCACAAAAGGTGTTAGTTCATCTAGACAGCAGGACGGTGGCCATGGAAGTCGGAATCCGCTAAGGAGTGTGTAACAACTCACCTGCCGAATGAACTAGCCCTGAAAATGGATGGCGCTCAAGTGTGTTACCCATACCTCGCCGTCAGCATTAAAGTGATGTGCTAACGAGTAGGCAGGCGTGGAGG-TCAGTGAAGAAGCCTAGGCAG
>HaploporussubtrameteusKUC2012110236
CCCTAGTAACTGC-GAGTGAAGCGGGAAAAGCTCAAATTTAAAATCTGGCAG-CCTTTGGTTGTCCGAGTTGTATTCTGGAGAAGTGTTTTCTGCGCTGGACCGTGTACAAGTCTCTTGGAACAGAGCATCATAGAGGGTGAGAATCCCGTCTTTGACATGGACTACCAGTGCTTTGTGATGCGCTCT-CAAAGAGTCGAGTTGTTTGGGAATGCAGCTCAAAATGGGTGGTGAATTCCATCTAAAGCTAAATATTGGCGAGAGACCGATAGCGAACAAGTACCGTGAGGGAAAGATGAAAAGCACTTTGGAAAGAGAGTTAAACAGTACGTGAAATTGCTGAAAGGGAAACGCTTGAAGTCAGTCGTGTTGTCTGGGACTCAGCCTTGC-----TTTTGCTTGGTGCATTTTCCAGAT--GACAGGCCAGCATCAATTTTGACTGTTGGAAAAGGGCTAGGGTAATGTGGCACC--TCTG--GGTGTGTTATAGACTCTGGTCATATACAGCAGTTGGGATTGAGGAATGCAGCACGCCG-CAAGGCAGGGG------TTCGCCCACTTT--CGTGCTTAGGATGCTGGCATAATGGCTTTAAACGAC---------------------------------------------------------------------------------------------------------------------------------------------------------------------------------------------------------------------------------------------------------------------------------------------------------------------------------------------------------------------------------------------------------------------------------------------------------------------------------------------------------------------------------------------------------------------------------------------------------------------------------------------------------------------------------------------------------------------------------------------------------------------------------------------------
>PerenniporiahainanianaCui6364
CCCTAGTAACTGC-GAGTGAAGCGGGATAAGCTCAAATTTAAAATCTGGTGG-TCTTTGGCCATCCGAATTGTAGTCTGGAGAAGTGCTTTCCGCGCTGGACCGTGTACAAGTCTCTTGGAACAGAGCGTCATAGAGGGTGAGAATCCCGTCTTTGACACGGACTACCAGTGCTTTGTGATGCGCTCT-CAAAGAGTCGAGTTGTTTGGGAATGCAGCTCAAAATGGGTGGTGAATTCCATCTAAAGCTAAATATTGGCGAGAGACCGATAGCGAACAAGTACCGTGAGGGAAAGATGAAAAGCACTTTGGAAAGAGAGTTAAACAGTACGTGAAATTGCTGAAAGGGAAACGCTTGAAGTCAGTCGCGTTGATCAGAACTCAGCCTTGC-----TTTTGCTTGGTGCACTTTCTGACT--AACGGGCCAGCATCGATTTTGACCGTCGGAAAAGGGCCAGAGTAATGTGGCACC--TCCG--GGTGTGTTATAGACTTTGGTCACATACGGCGGTTGGGATCGAGGAACGCAGCGCGCCG-TAAGGCAGGGG------TTTACCCACTTT--CGCGCTTAGGATGCTGGCGTAATGGCTTTAAACGACCCGTCTTGAAACACGGACCAAGGAGTCTAACATGCCTGCGAGTGTTTGGGTGGAAAACCCGAGCGCGCAATGAAAGTG-AAAGTTGAG-ACCTCTGTCGTGGAGGGCATCGACGCCCGGACCTGACGTTCTCTGAAGGATCCGCGGTAGAGCATGTATGTTGGGACCCGAAAGATGGTGAACTATGCCTGAATAGGGTGAAGCCAGAGGAAACTCTGGTGGAGGCTCGTAGCGATTCTGACGTGCAAATCGATCGTCAAATTTGGGTATAGGGGCGAAAGACTAATCGAA-CCATCTAG-TAGCTGGTTCCTGCCGAAGTTTCCCTCAGGATAGCAGAAACTCATTA--TCAGATTTATGTGGTAAAGCGAATGATTAGAGGCCTTGGGGTTGAAACAACCTTAACCTATTCTCAAACTTTAAATATGTAAGAACGAGCCGTCGCTTGATTGGACCGCTCGGCGATTGAGAGTTTCTAGTGGGCCATTTTTGGTAAGCAGAACTGGCGATGCGGGATGAACCGAACGCGAGGTTAAGGTGCCGGAATACACGCTCATCAGACACCACAAAAGGTGTTAGTTCATCTAGACAGCAGGACGGTGGCCATGGAAGTCGGAATCCGCTAAGGAGTGTGTAACAACTCACCTGCCGAATGAACTAGCCCTGAAAATGGATGGCGCTCAAGCGTGTTACCCATACCTCGCCGTCAGCGTTTAAGTGACGCGCTGACGAGTAGGCAGGCGTGGAGG-TCAGTGAAGAAGCCTAGGCAG
>Perenniporia citrinoalba Dai 13643
CCCTAGTAACTGC-GAGTGAAGCGGGAAAAGCTCAAATTTAAAATCTGGCGG-TCTTTGGCCGTCCGAGTTGTAGTCTGGAGAAGTGCTTTCCGTGCTGGACCGTGTATAAGTCTCTTGGAACAGAGCGTCATAGAGGGTGAGAATCCCGTCTTTGACACGGACTACCAGTGCTTTGTGATGCGCTCT-CAAAGAGTCGAGTTGTTTGGGAATGCAGCTCAAAATGGGTGGTGAATTCCATCTAAAGCTAAATATTGGCGAGAGACCGATAGCGAACAAGTACCGTGAGGGAAAGATGAAAAGCACTTTGGAAAGAGAGTTAAACAGTACGTGAAATTGCTGAAAGGGAAACGCTTGAAGTCAGTCGCGTTGTTCAGAACTCAGCCTTGC-----TTTTGCTTGGTGCACTTTCTGAAT--GACGGGCCAGCATCGATTTTGACCGTTGGATAAAGGCTGGAGTAATGTGGCACC--TCCG--GGTGTGTTATAGACTCTGGCCGCATACAACGGTTGGGATCGAGGAACGCAGCGCGCCG-TAAGGCAGGGG------TTCGCCCACTTT--CGCGCTTAGGATGCTGGCATAATGGCTTTAAACGACCCGTCTTGAAACACGGACCAAGGAGTCTAACATGCCTGCGAGTGTTTGGGTGGAAAACCCGAGCGCGTAATGAAAGTG-AAAGTTGAG-ACCTCTGTCGTGGAGGGCATCGACGCCCGGACCTGACGTTCTCTGACGGATCCGCGGTAGAGCATGTATGTTGGGACCCGAAAGATGGTGAACTATGCCTGAATAGGGTGAAGCCAGAGGAAACTCTGGTGGAGGCTCGTAGCGATTCTGACGTGCAAATCGATCGTCAAATTTGGGTATAGGGGCGAAAGACTAATCGAA-CCATCTAG-TAGCTGGTTCCTGCCGAAGTTTCCCTCAGGATAGCAGAAACTCATTA--TCAGATTTATGTGGTAAAGCGAATGATTAGAGGCCTTGGGGTTGAAACAACCTTAACCTATTCTCAAACTTTAAATATGTAAGAACGAGCCGTCGCTTGATTGGACCGCTCGGCGATTGAGAGTTTCTAGTGGGCCATTTTTGGTAAGCAGAACTGGCGATGCGGGATGAACCGAACGCGAGGTTAAGGTGCCGGAATACACGCTCATCAGACACCACAAAAGGTGTTAGTTCATCTAGACAGCAGGACGGTGGCCATGGAAGTCGGAATCCGCTAAGGAGTGTGTAACAACTCACCTGCCGAATGAACTAGCCCTGAAAATGGATGGCGCTCAAGCGTGTTACCCATACCTCGCCGTCAGCGTTAAAGTGATGCGCTGACGAGTAGGCAGGCGTGGAGG-TCAGTGAAGAAGCCTA-----
>Haploporus_crystallinus_FG-14-870
CCCTAGTAACTGC-GAGTGAAGTGGGAAAAGCTCAAATTTAAAATCTGGCGG-TC-TTGGCCGTCCGAGTTGTAGTCTGGAGAAGTGCTTTCCGCGCTGGACCGTGTACAAGTCTCTTGGAACAGAGCGTCATAGAGGGTGAGAATCCCGTCTTTGACACGGACTACCAGTGCTTTGTGATGCGCTCT-CAAAGAGTCGAGTTGTTTGGGAATGCAGCTCAAAATGGGTGGTGAATTCCATCTAAAGCTAAATATTGGCGAGAGACCGATAGCGAACAAGTACCGTGAGGGAAAGATGAAAAGCACTTTGGAAAGAGAGTTAAACAGTACGTGAAATTGCTGAAAGGGAAACGCTTGAAGTCAGTCACGTTGTCTAGAACTCAGCCTTGC-----CTTGGCTTGGTGCATTTTCTAGAT--GACGGGTCAGCATCGATTTTGACTGTCGGAAAAAGGCTGGAGTAATGTGGCACC--TCCG--GGTGTGTTATAGACTTCAGTCGCATACGGCAGTTGGGATCGAGGAACGCAGCGCGCCG-CAAGGCAGGGG------TTCGCCCACTTT--CGCGCTTAGGATGCTGGCATAATGGCTTTAAGCGACCCGTCTTGAAACACGGACCAAGGAGTCTAACATGCCTGCGAGTGTTTGGGTGGAAAACCCGAGCGCGTAATGAAAGTG-AAAGTTGAG-ACCTCTGTCGTGGAGGGCATCGACGCCCGGACCTGACGTTCTCTGACGGATCCGCGGTAGAGCATGTATGTTGGGACCCGAAAGATGGTGAACTATGCCTGAATAGGGTGAAGCCAGAGGAAACTCTGGTGGAGGCTCGTAGCGATTCTGACGTGCAAATCGATCGTCAAATTTGGGTATAGGGGCGAAAGACTAATCGAA-CCATCTAG-TAGCTGGTTCCTGCCGAAGTTTCCCTCAGGATAGCAGAAACTCG-TA--TCAGATTTATGTGGTAAAGCGAATGATTAGAGGCCTTGGGGTTGAAACAACCTTAACCTATTCTCAAACTTTAAATATGTAAGAACGAGCCGTCTCTTAGTTGA------------------------------------------------------------------------------------------------------------------------------------------------------------------------------------------------------------------------------------------------------------------------------------------------------------------------------
>Haploporus_crystallinus_JV2208/36
CCCTAGTAACTGC-GAGTGAAGCGGGAAAAGCTCAAATTTAAAATCTGGCGG-TC-TTGGCCGTCCGAGTTGTAGTCTGGAGAAGTGCTTTCCGCGCTGGACCGTGTACAAGTCTCTTGGAACAGAGCGTCATAGAGGGTGAGAATCCCGTCTTTGACACGGACTACCAGTGCTTTGTGATGCGCTCT-CAAAGAGTCGAGTTGTTTGGGAATGCAGCTCAAAATGGGTGGTGAATTCCATCTAAAGCTAAATATTGGCGAGAGACCGATAGCGAACAAGTACCGTGAGGGAAAGATGAAAAGCACTTTGGAAAGAGAGTTAAACAGTACGTGAAATTGCTGAAAGGGAAACGCTTGAAGTCAGTCACGTTGTCTAGAACTCAGCCTTGC-----CTTGGCTTGGTGCATTTTCTAGAT--GACGGGTCAGCATCGATTTTGACTGTCGGAAAAAGGCTGGAGTAATGTGGCACC--TCCG--GGTGTGTTATAGACTTCAGTCGCATACGGCAGTTGGGATCGAGGAACGCAGCGCGCCG-TAAGGCAGGGG------TTCGCCCACTTT--CGCGCTTAGGATGCTGGCATAATGGCTTTAAGCGACCCGTCTTGAAACACGGACCAAGGAGTCTAACATGCCTGCGAGTGTTTGGGTGGAAAACCCGAGCGCGTAATGAAAGTG-AAAGTTGAG-ACCTCTGTCGTGGAGGGCATCGACGCCCGGACCTGACGTTCTCTGACGGATCCGCGGTAGAGCATGTATGTTGGGACCCGAAAGATGGTGAACTATGCCTGAATAGGGTGAAGCCAGAGGAAACTCTGGTGGAGGCTCGTAGCGATTCTGACGTGCAAATCGATCGTCAAATTTGGGTATAGGGGCGAAAGACTAATCGAA-CCATCTAG-TAGCTGGTTCCTGCCGAAGTTTCCCTCAGGATAGCAGAAACTCG-TA--TCAGATTTATGTGGTAAAGCGAATGATTAGAGGCCTTGGGGTTGAAACAACCTTAACCTATTCTCAAACTTTAAATATGTAAGAACGAGCCGTCTCTTAGTTGGACCGCTCGGCGATTGAGAGTTTCTAGTGGGCCATTTTTGGTAAGCAGAACTGGCGATGCGGGATGAACCGAACGCGAGGTTAAGGTGCCGGAATACACGCTCATCAGACACCACAAAAGGTGTTAGTTCATCTAGACAGCAGGACGGTGGCCATGGAAGTCGGAACCCGCTAAGGAGTGTGTAACAACTCACCTGCCGAATGAACTAGCCCTGAAAATGGATGGCGCTCAAGCGTGTTACCCATACCTCGCCGTCAGCGTTGAAGTGACGC-----------------------------------------------
>HaploporusnanosporusGA0651Gabon
CCCTAGTAACTGC-GAGTGAAGCGGGAAAAGCTCAAATTTAAAATCTGGCGG-TC-TTGGCCGTCCGAGTTGTAGTCTGGAGAAGTGCTTTCCGCGCTGGACCGTGTACAAGTCTCTTGGAACAGAGCGTCATAGAGGGTGAGAATCCCGTCTTTGACACGGACTACCAGTGCTTTGTGATGCGCTCT-CAAAGAGTCGAGTTGTTTGGGAATGCAGCTCAAAATGGGTGGTGAATTCCATCTAAAGCTAAATATTGGCGAGAGACCGATAGCGAACAAGTACCGTGAGGGAAAGATGAAAAGCACTTTGGAAAGAGAGTTAAACAGTACGTGAAATTGCTGAAAGGGAAACGCTTGAAGTCAGTCGCGTTGTCTAGAACTCAGCCTTGC-----CTTGGCTTGGTGCATTTTCTAGAT--GACGGGTCAGCATCGATTTTGACTGTCGGAAAAAGGCTGGAGTAATGTGGCACC--TCCG--GGTGTGTTATAGACTTCAGTCGCATACGGCAGTTGGGATCGAGGAACGCAGCGCGCCG-TAAGGCAGGGG------TTCGCCCACTTT--CGCGCTTAGGATGCTGGCATAATGGCTTTAAGCGACCCGTCTTGAAACACGGACCAAGGAGTCTAACATACCTGCGAGTGTTTGGGTGGAAAACCCGAGCGCGTAATGAAAGTG-AAAGTTGAG-ACCTCTGTCGTGGAGGGCATCGACGCCCGGACCTGACGTTCTCTGACGGATCCGCGGTAGAGCATGTATGTTGGGACCCGAAAGATGGTGAACTATGCCTGAATAGGGTGAAGCCAGAGGAAACTCTGGTGGAGGCTCGTAGCGATTCTGACGTGCAAATCGATCGTCAAATTTGGGTATAGGGGCGAAAGACTAATCGAA-CCATCTAG-TAGCTGGTTCCTGCCGAAGTTTCCCTCAGGATAGCAGAAACTCG-TA--TCAGATTTATGTGGTAAAGCGAATGATTAGAGGCCTTGGGGTTGAAACAACCTTAACCTATTCTCAAACTTTAAATATGTAAGAACGAGCCG------------------------------------------------------------------------------------------------------------------------------------------------------------------------------------------------------------------------------------------------------------------------------------------------------------------------------------------
>HaploporusnanosporusGA0639Gabon
---TAGTAACTGC-GAGTGAAGCGGGAAAAGCTCAAATTTAAAATCTGGCGG-TC-TTGGCCGTCCGAGTTGTAGTCTGGAGAAGTGCTTTCCGCGCTGGACCGTGTACAAGTCTCTTGGAACAGAGCGTCATAGAGGGTGAGAATCCCGTCTTTGACACGGACTACCAGTGCTTTGTGATGCGCTCT-CAAAGAGTCGAGTTGTTTGGGAATGCAGCTCAAAATGGGTGGTGAATTCCATCTAAAGCTAAATATTGGCGAGAGACCGATAGCGAACAAGTACCGTGAGGGAAAGATGAAAAGCACTTTGGAAAGAGAGTTAAACAGTACGTGAAATTGCTGAAAGGGAAACGCTTGAAGTCAGTCGCGTTGTCTAGAACTCAGCCTTGC-----CTTGGCTTGGTGCATTTTCTAGAT--GACGGGTCAGCATCGATTTTGACTGTCGGAAAAAGGCTGGAGTAATGTGGCACC--TCCG--GGTGTGTTATAGACTTCAGTCGCATACGGCAGTTGGGATCGAGGAACGCAGCGCGCCG-TAAGGCAGGGG------TTCGCCCACTTT--CGCGCTTAGGATGCTGGCATAATGGCTTTAAGCGACCCGTCTTGAAACACGGACCAAGGAGTCTAACATACCTGCGAGTGTTTGGGTGGAAAACCCGAGCGCGTAATGAAAGTG-AAAGTTGAG-ACCTCTGTCGTGGAGGGCATCGACGCCCGGACCTGACGTTCTCTGACGGATCCGCGGTAGAGCATGTATGTTGGGACCCGAAAGATGGTGAACTATGCCTGAATAGGGTGAAGCCAGAGGAAACTCTGGTGGAGGCTCGTAGCGATTCTGACGTGCAAATCGATCGTCAAATTTGGGTATAGGGGCGAAAGACTAATCGAA-CCATCTAG-TAGCTGGTTCCTGCCGAAGTTTCCCTCAGGATAGCAGAAACTCG-TA--TCAGATTTATGTGGTAAAGCGAATGATTAGAGGCCTTGGGGTTGAAACAACCTTAACCTATTCTCAAACTTTAAATATGTAAGAACGAGCCGTCTCTTAGTTGG------------------------------------------------------------------------------------------------------------------------------------------------------------------------------------------------------------------------------------------------------------------------------------------------------------------------------
>HaploporusbicolorDai19951
CCCTAGTAACTGC-GAGTGAAGCGGGAAGAGCTC-GATTTAAAATCTGGCGT-TC-TCGGTCGTCCGAGTTGTAGTCTGGAGAAGTGCTTTCCGCGCTGGACCGTGTACAAGTCTCTTGGAACAGAGCGTCATAGAGGGTGAGAATCCCGTCTTTGACACGGACTACCAGTGCTTTGTGATGCGCTCT-CAAAGAGTCGAGTTGTTTGGGAATGCAGCTCAAAATGGGTGGTGAATTCCATCTAAAGCTAAATATTGGCGAGAGACCGATAGCGAACAAGTACCGTGAGGGAAAGATGAAAAGCACTTTGGAAAGAGAGTTAAACAGTACGTGAAATTGCTGAAAGGGAAACGCTTGAAGTCAGTCGCGTCGTTCGGAACTCAGCCTTGC-----CTCGGCTTGGTGCACTTTCCGAAT--GACGGGTCAGCATCGATTTTGACCGTCGGAAAAAGGCCAGAGTAATGTGGCACC--TCCG--GGTGTGTTATAGACTCTGGTCGCATACGGCGGTTGGGATCGAGGAACGCAGCGCGCCG-CAAGGCAGGGG------TTCGCCCACTTT--CGCGCTTAGGATGCTGGCATAATGGCTTTAAGCGACCCGTCTTGAAACACGGACCAAGGAGTCTAACATACCTGCGAGTGTTTGGGTGGAAAACCCGAGCGCGCAATGAAAGTG-AAAGTTGAG-ACCTCTGTCGTGGAGGGCATCGACGCCCGGACCTGACGTTCTCTGACGGATCCGCGGTAGAGCATGTATGTTGGGACCCGAAAGATGGTGAACTATGCCTGAATAGGGTGAAGCCAGAGGAAACTCTGGTGGAGGCTCGTAGCGATTCTGACGTGCAAATCGATCGTCAAATTTGGGTATAGGGGCGAAAGACTAATCGAA-CCATCTAG-TAGCTGGTTCCTGCCGAAGTTTCCCTCAGGATAGCAGAAACTCG-TA--TCAGATTTATGTGGTAAAGCGAATGATTAGAGGCCTTGGGGTTGAAACAACCTTAACCTATTCTCAAACTTTAAATATGTAAGAACGAGCCGTCTCTTGATTGGACCGCTCGGCGATTGAGAGTTTCTAGTGGGCCATTTTTGGTAAGCAGAACTGGCGATGCGGGATGAACCGAACGCGAGGTTAAGGTGCCGGAATACACGCTCATCAGACACCACAAAAGGTGTTAGTTCATCTAGACAGCAGGACGGTGGCCATGGAAGTCGGAACCCGCTAAGGAGTGTGTAACAACTCACCTGCCGAATGAACTAGCCCTGAAAATGGATGGCGCTCAAGCGTGTTACCCATACCTCGCCGTC---------------------------------------------------------------
>HaploporusangustisporusDai10951
CCCTAGTAACTGC-GAGTGAAGCGGGAAGAGCTCAAATTTAAAATCTGGCGG-CC-TTGGTCGTCCGAGTTGTAGTCTGGAGAAGTGCTTTCCGCGCTGGACCGTGTACAAGTCTCTTGGAACAGAGCGTCATAGAGGGTGAGAATCCCGTCTTTGACACGGACTACCAGTGCTTTGTGATGCGCTCT-CAAAGAGTCGAGTTGTTTGGGAATGCAGCTCAAAATGGGTGGTGAATTCCATCTAAAGCTAAATATTGGCGAGAGACCGATAGCGAACAAGTACCGTGAGGGAAAGATGAAAAGCACTTTGGAAAGAGAGTTAAACAGTACGTGAAATTGCTGAAAGGGAAACGCTTGAAGTCAGTCGCGTCGTTCGGAACTCAGCCTTGC-----CTCGGCTTGGTGCACTTTCCGAAT--GACGGGTCAGCATCGATTTTGACCGTCGGAAAAAGGCCAGAGTAATGTGGCACC--TCCG--GGTGTGTTATAGACTCTGGTCGCATACGGCGGTTGGGATCGAGGAACGCAGCGCGCCG-CAAGGCAGGGG------TTCGCCCACTTT--CGCGCTTAGGATGCTGGCATAATGGCTTTAAGCGACCCGTCTTGAAACACGGACCAAGGAGTCTAACATACCTGCGAGTGTTTGGGTGGAAAACCCGAGCGCGCAATGAAAGTG-AAAGTTGAG-ACCTCTGTCGTGGAGGGCATCGACGCCCGGACCTGACGTTCTCTGACGGATCCGCGGTAGAGCATGTATGTTGGGACCCGAAAGATGGTGAACTATGCCTGAATAGGGTGAAGCCAGAGGAAACTCTGGTGGAGGCTCGTAGCGATTCTGACGTGCAAATCGATCGTCAAATTTGGGTATAGGGGCGAAAGACTAATCGAA-CCATCTAG-TAGCTGGTTCCTGCCGAAGTTTCCCTCAGGATAGCAGAAACTCG-TA--TCAGATTTATGTGGTAAAGCGAATGATTAGAGGCCTTGGGGTTGAAACAACCTTAACCTATTCTCAAACTTTAAATATGTAAGAACGAGCCGTCTCTTGATTGGACCGCTCGGCGATTGAGAGTTTCTAGTGGGCCATTTTTGGTAAGCAGAACTGGCGATGCGGGATGAACCGAACGCGAGGTTAAGGTGCCGGAATACACGCTCATCAGACACCACAAAAGGTGTTAGTTCATCTAGACAGCAGGACGGTGGCCATGGAAGTCGGAACCCGCTAAGGAGTGTGTAACAACTCACCTGCCGAATGAACTAGCCCTGAAAATGGATGGCGCTCAAGCGTGTTACCCATACCTCGCCGTCAGCGTTTAAGTGACGCGCTGACGAGTAGGCAGGCGTGGAGG-TCAGTGAAGAAGCCTAGGCAG
>HaploporuspunctatusDai19628
CCCTAGTAACTGC-GAGTGAAGCGGGAAGAGCTCAAATTTAAAATCTGGCGG-CC-TTGGTCGTCCGAGTTGTAGTCTGGAGAAGTGCTTTCCGCGCTGGACCGTGTACAAGTCTCTTGGAACAGAGCGTCATAGAGGGTGAGAATCCCGTCTTTGACACGGACTACCAGTGCTTTGTGATGCGCTCT-CAAAGAGTCGAGTTGTTTGGGAATGCAGCTCAAAATGGGTGGTGAATTCCATCTAAAGCTAAATATTGGCGAGAGACCGATAGCGAACAAGTACCGTGAGGGAAAGATGAAAAGCACTTTGGAAAGAGAGTTAAACAGTACGTGAAATTGCTGAAAGGGAAACGCTTGAAGTCAGTCGCGTCGTTCGGAACTCAGCCTTGC-----CTCGGCTTGGTGCACTTTCCGAAT--GACGGGTCAGCATCGATTTTGACCGTCGGAAAAAGGCCAGAGTAATGTGGCACC--TCCG--GGTGTGTTATAGACTCTGGTCGCATACGGCGGTTGGGATCGAGGAACGCAGCGCGCCG-CAAGGCAGGGG------TTCGCCCACTTT--CGCGCTTAGGATGCTGGCATAATGGCTTTAAGCGACCCGTCTTGAAACACGGACCAAGGAGTCTAACATACCTGCGAGTGTTTGGGTGGAAAACCCGAGCGCGCAATGAAAGTG-AAAGTTGAG-ACCTCTGTCGTGGAGGGCATCGACGCCCGGACCTGACGTTCTCTGACGGATCCGCGGTAGAGCATGTATGTTGGGACCCGAAAGATGGTGAACTATGCCTGAATAGGGTGAAGCCAGAGGAAACTCTGGTGGAGGCTCGTAGCGATTCTGACGTGCAAATCGATCGTCAAATTTGGGTATAGGGGCGAAAGACTAATCGAA-CCATCTAG-TAGCTGGTTCCTGCCGAAGTTTCCCTCAGGATAGCAGAAACTCG-TA--TCAGATTTATGTGGTAAAGCGAATGATTAGAGGCCTTGGGGTTGAAACAACCTTAACCTATTCTCAAACTTTAAATATGTAAGAACGAGCCGTCTCTTGATTGGACCGCTCGGCGATTGAGAGTTTCTAGTGGGCCATTTTTGGTAAGCAGAACTGGCGATGCGGGATGAACCGAACGCGAGGTTAAGGTGCCGGAATACACGCTCATCAGACACCACAAAAGGTGTTAGTTCATCTAGACAGCAGGACGGTGGCCATGGAAGTCGGAACCCGCTAAGGAGTGTGTAACAACTCACCTGCCGAATGAACTAGCCCTGAAAATGGATGGCGCTCAAGCGTGTTACCCATACCTCGCCGTCAGCGTTTAAGTGACGCGCTGACGAGTAGGCAGGCGTGGAGG-TCAGTGAAGAAGCCTAGGCAG
>HaploporussrilankensisDai19523
CCCTAGTAACTGC-GAGTGAAGCGGGAAGAGCTCAAATTTAAAATCTGGCGG-CC-TCGGTCGTCCGAGTTGTAGTCTGGAGAAGTGCTTTCCGCGCTGGACCGTGTACAAGTCTCTTGGAACAGAGCGTCATAGAGGGTGAGAATCCCGTCTTTGACACGGACTACCAGTGCTTTGTGATGCGCTCT-CAAAGAGTCGAGTTGTTTGGGAATGCAGCTCAAAATGGGTGGTGAATTCCATCTAAAGCTAAATATTGGCGAGAGACCGATAGCGAACAAGTACCGTGAGGGAAAGATGAAAAGCACTTTGGAAAGAGAGTTAAACAGTACGTGAAATTGCTGAAAGGGAAACGCTTGAAGTCAGTCGCGTCGTTCGGAACTCAGCCTTGC-----CTCGGCTTGGTGCACTTTCCGAAT--GACGGGTCAGCATCGATTTTGACCGTCGGAAAAAGGCCAGAGTAATGTGGCACC--TCCG--GGTGTGTTATAGACTCTGGTCGCATACGGCGGTTGGGATCGAGGAACGCAGCGCGCCG-CAAGGCAGGGG------TTCGCCCACTTT--CGCGCTTAGGATGCTGGCATAATGGCTTTAAGCGACCCGTCTTGAAACACGGACCAAGGAGTCTAACATACCTGCGAGTGTTTGGGTGGAAAACCCGAGCGCGCAATGAAAGTG-AAAGTTGAG-ACCTCTGTCGTGGAGGGCATCGACGCCCGGACCTGACGTTCTCTGACGGATCCGCGGTAGAGCATGTATGTTGGGACCCGAAAGATGGTGAACTATGCCTGAATAGGGTGAAGCCAGAGGAAACTCTGGTGGAGGCTCGTAGCGATTCTGACGTGCAAATCGATCGTCAAATTTGGGTATAGGGGCGAAAGACTAATCGAA-CCATCTAG-TAGCTGGTTCCTGCCGAAGTTTCCCTCAGGATAGCAGAAACTCG-TA--TCAGATTTATGTGGTAAAGCGAATGATTAGAGGCCTTGGGGTTGAAACAACCTTAACCTATTCTCAAACTTTAAATATGTAAGAACGAGCCGTCTCTTGATTGGACCGCTCGGCGATTGAGAGTTTCTAGTGGGCCATTTTTGGTAAGCAGAACTGGCGATGCGGGATGAACCGAACGCGAGGTTAAGGTGCCGGAATACACGCTCATCAGACACCACAAAAGGTGTTAGTTCATCTAGACAGCAGGACGGTGGCCATGGAAGTCGGAACCCGCTAAGGAGTGTGTAACAACTCACCTGCCGAATGAACTAGCCCTGAAAATGGATGGCGCTCAAGCGTGTTACCCATACCTCGCCGTCAGCGTTTAAGTGACGCGCTGACGAGTAGGCAGGCGTGGAGG-TCAGTGAAGAAGCCTAGGC--
>HaploporusalabamaeJV1704/75
CCCTAGTAACTGC-GAGTGAAGCGGGAAGAGCTCAAATTTAAAATCTGGCGG-CC-TTGGTCGTCCGAGTTGTAGTCTGGAGAAGTGCTTTCCGCGCCGGACCGTGTACAAGTCTCTTGGAACAGAGCGTCATAGAGGGTGAGAATCCCGTCTTTGACACGGACTGCCGGTGCTTTGTGATGCGCTCT-CAAAGAGTCGAGTTGTTTGGGAATGCAGCTCAAAATGGGTGGTGAATTCCATCTAAAGCTAAATATTGGCGAGAGACCGATAGCGAACAAGTACCGTGAGGGAAAGATGAAAAGCACTTTGGAAAGAGAGTTAAACAGTACGTGAAATTGCTGAAAGGGAAACGCTTGAAGTCAGTCGCGTCGTTCGGAACTCAGCCTTGC-----CTCGGCTTGGTGCACTTTCTGAAC--GACGGGTCAGCATCGATTTTGACCGTCGGAAAAAGGCCAGGGTAATGTGGCACC--CTCG--GGTGTGTTATAGACTCTGGTCGCATACGGCGGTTGGGATCGAGGAACGCAGCGCGCCG-CAAGGCAGGGG------TTCGCCCACTTT--CGCGCTTAGGATGCTGGCGTAATGGCTTTAAGCGACCCGTCTTGAAACACGGACCAAGGAGTCTAACATGCCTGCGAGTGTTTGGGTGGAAAACCCGAGCGCGAAATGAAAGTG-AAAGTTGAG-ACCTCTGTCGTGGAGGGCATCGACGCCCGGACCTGACGTTCTCTGAAGGATCCGCGGTAGAGCATGTATGTTGGGACCCGAAAGATGGTGAACTATGCCTGAATAGGGTGAAGCCAGAGGAAACTCTGGTGGAGGCTCGTAGCGATTCTGACGTGCAAATCGATCGTCAAATTTGGGTATAGGGGCGAAAGACTAATCGAA-CCATCTAG-TAGCTGGTTCCTGCCGAAGTTTCCCTCAGGATAGCAGAAACTCG-TA--TCAGATTTATGTGGTAAAGCGAATGATTAGAGGCCTTGGGGTTGAAACAACCTTAACCTATTCTCAAACTTTAAATATGTAAGAACGAGCCGTCTCTTGATTGGACCGCTCGGCGATTGAGAGTTTCTAGTGGGCCATTTTTGGTAAGCAGAACTGGCGATGCGGGATGAACCGAACGCGAGGTTAAGGTGCCGGAATACACGCTCATCAGACACCACAAAAGGTGTTAGTTCATCTAGACAGCAGGACGGTGGCCATGGAAGTCGGAACCCGCTAAGGAGTGTGTAACAACTCACCTGCCGAATGAACTAGCCCTGAAAATGGATGGCGCTCAAGCGTGTTACCCATACCTCGCCGTCAGCGTTGAAGTGACGCGCTGACGAGTAGGCAGGCGTGGAGG-TCCGTGAAGAAGCCTAGGCAG
>HaploporusalabamaeDollinger895
CCCTAGTAACTGC-GAGTGAAGCGGGAAGAGCTCAAATTTAAAATCTGGCGG-CC-TCGGTCGTCCGAGTTGTAGTCTGGAGAAGTGCTTTCCGCGCTGGACCGTGTACAAGTCTCTTGGAACAGAGCGTCATAGAGGGTGAGAATCCCGTCTTTGACACGGACTACCGGTGCTTTGTGATGCGCTCT-CAAAGAGTCGAGTTGTTTGGGAATGCAGCTCAAAATGGGTGGTGAATTCCATCTAAAGCTAAATATTGGCGAGAGACCGATAGCGAACAAGTACCGTGAGGGAAAGATGAAAAGCACTTTGGAAAGAGAGTTAAACAGTACGTGAAATTGCTGAAAGGGAAACGCTTGAAGTCAGTCGCGTCGTTCGGAACTCAGCCTTGC-----CTCGGCTTGGTGCACTTTCTGAAC--GACGGGTCAGCATCGATTTTGACCGTCGGAAAAAGGCCAGGGTAATGTGGCACC--CTCG--GGTGTGTTATAGACTCTGGTCGCATRCGGCGGTTGGGATCGAGGAACGCAGCGCGCCG-CAAGGCAGGGG------TTCGCCCACTTT--CGCGCTTAGGATGCTGGCGTAATGGCTTTAAGCGACCCGTCTTGAAACACGGACCAAGGAGTCTAACATGCCTGCGAGTGTTTGGGTGGAAAACCCGAGCGCGCAATGAAAGTG-AAAGTTGAG-ACCTCTGTCGTGGAGGGCATCGACGCCCGGACCTGACGTTCTCTGAAGGATCCGCGGTAGAGCATGCATGTTGGGACCCGAAAGATGGTGAACTATGCCTGAATAGGGTGAAGCCAGAGGAAACTCTGGTGGAGGCTCGTAGCGATTCTGACGTGCAAATCGATCGTCAAATTTGGGTATAGGGGCGAAAGACTAATCGAA-CCATCTAGTTAACTGGTTCCTGCCGAAGTTTCCCTCAGGATAGCAGAAACTC--------------------------------------------------------------------------------------------------------------------------------------------------------------------------------------------------------------------------------------------------------------------------------------------------------------------------------------------------------------------------------------------------------------------------------------------
>HaploporuspirongiaDai18659
CCCTAGTAACTGC-GAGTGAAGCGGGAAAAGCTCAAATTTAAAATCTGGCAG-CCTTTGGTTGTCCGAGTTGTATTCTGGAGAAGTGTTTTCTGTGCTGGACCATGTACAAGTCTCTTGGAACAGAGCGTCATAGAGGGTGAGAATCCCGTCTTTGACATGGACTACCAGTGCTTTGTGATGCGCTCT-CAAAGAGTCGAGTTGTTTGGGAATGCAGCTCAAAATGGGTGGTGAATTCCATCTAAAGCTAAATATTGGCGAGAGACCGATAGCGAACAAGTACCGTGAGGGAAAGATGAAAAGGACTTTGGAAAGAGAGTTAAACAGTACGTGAAATTGCTGAAAGGGAAACACTTGAAGTCAGTCATGTTGTTTAGAACTCAACCTTGC---TTTTTTGCTTGGTGCATTTTCTGAAT--GACAGGCCAGTATCAATTTTGACTGCTGGATAAGGGCTAGGGTAATGTGGCACC--TTTG--GGTGTGTTATAGACTCTAGTCGCATACAGCAATTGGGATTGAGGATCGCAGTGCGCCG-CAAGGCAGGGGG-----TTAGCCCACTTT--CGCACTTAGGATATTGGCATAATGGCTTTAAATGACCCGTCTTGAAACACGGACCAAGGAGTCTAACATACGTGCGAGTGTTTGGGTGGTAAACCCGAGCGCGTAATGAAAGTG-AAAGTTGAG-ACCTCTGTCGTGGAGGGCATCAACGCCCGGACCTGACGTTTTCTGAAGGATCCGCGGTAGAGCATGCATGTTGGGACCCGAAAGATGGTGAACTATGCCTGAATAGGGTGAAGCCAGAGGAAACTCTGGTGGAGGCTCGTAGCGATTCTGACGTGCAAATCGATCGTCAAATTTGGGTATAGGGGCGAAAGACTAATCGAA-CCATCTAG-TAGCTGGTTCCTGCCGAAGTTTCCCTCAGGATAGCAGAAACTCA-TT--TCAGATTTATGTGGTAAAGCGAATGATTAGAGGCCTTGGGGTTGAAACAACCTTAACCTATTCTCAAACTTTAAATATGTAAGAACGAGCCGTCGCTTGATTGGACCGCTCGGTGATTGAGAGTTTCTAGTGGGCCATTTTTGGTAAGCAGAACTGGCGATGCGGGATGAACCGAACGCGAGGTTAAGGTGCCGGAATACACGCTCATCAGACACCACAAAAGGTGTTAGTTCATCTAGACAGCAGGACGGTGGCCATGGAAGTCGGAATCCGCTAAGGAGTGTGTAACAACTCACCTGCCGAATGAACTAGCCCTGAAAATGGATGGCGCTCAAGCGTGTTACCCATACCTCGCCGTCAGCGTTAAAGTGATGCGCTGACGAGTAGGCAGGCGTGGAGG-TCAGTGAAGA-----------
>HaploporuslatisporusDai11873
CCCTAGTAACTGC-GAGTGAAGCGGGAAAAGCTCAAATTTAAAATCTGGCAG-CCTATAGTTGTCCGAGTTGTATTCTGGAGAAGTGTTTTCCGTGCTGGACCGTGTACAAGTCTCTTGGAACAGAGCGTCATAGAGGGTGAGAATCCCGTCTTTGACACGGATTACCAGTGCTTTGTGATGCGCTCT-CAAAGAGTCGAGTTGTTTGGGAATGCAGCTCAAAATGGGTGGTGAATTCCATCTAAAGCTAAATATTGGCGAGAGACCGATAGCGAACAAGTACCGTGAGGGAAAGATGAAAAGCACTTTGAAAAGAGAGTTAAATAGTAYGTGAAATTGCTGAAAGGGAAACGCTTGAAGTCAGTCGTGTTGTTCAGGACTCAGCCTTGC---TTTTTTGCTTGGTGCATTTTCTGGAT--GACAGGCCAGCATCAATTTTGACTGTTGGAAAAGGGCTAGGGTAATGTGGCACC--TCCG--GGTGTGTTATAGACTCTAGTCACATACAGCAGTTGGAATTGAGGAACGCAGCACGCCG-CAAGGCAGGGG------TTCGCCCACTTT--CGTGCTTAGGATGCTGGCATAATGGCTTTAAAYGACCCGTCTTGAAACACGGACCAAGGAGTCTAACATACATGCGAGTGTTTGGGTGGTAAACCCGAGCGCGTAATGAAAGTG-AAAGTTGAG-ACCTCTGTCATGGAGGGCATCAACGCCCGGACCTGACGTTCTCTGAAGGATCCGCGGTAGAGCATGYATGTTGGGACCCGAAAGATGGTGAACTATGCCTGAATAGGGTGAAGCCAGAGGAAACTCTGGTGGAGGCTCGTAGCGATTCTGACGTGCAAATCGATCGTCAAATTTGGGTATAGGGGCGAAAGACTAATCGAA-CCATCTAG-TAGCTGGTTCCTGCCGAAGTTTCCCTCAGGATAGCAGAAACTCG-TA--TCAGATTTATGTGGTAAAGCGAATGATTAGAGGCCTTGGGGTTGAAACAACCTTAACCTATTCTCAAACTTTAAATATGTAAGAACGAGCCGTCACTTGATTGGACCGCTCGGCGATTGAGAGTTTCTAGTGGGCCATTTTTGGTAAGCAGAACTGGCGATGCGGGATGAACCGAACGCGAGGTTAAGGTGCCGGAATACACGCTCATCAGACACCACAAAAGGTGTTAGTTCATCTAGACAGCAGGACGGTGGCCATGGAAGTCGGAATCCGCTAAGGAGTGTGTAACAACTCACCTGCCGAATGAACTAGCCCTGAAAATGGATGGCGCTCAAGCGTGTTACCCATACCTCGCCGTCAGCGTTAAAGTGATGCGCTGACGAGTAGGCAGGCGTGGAGG-TCAGTGAAGAAGCCTAGGCAG
>HaploporusgilbertsoniiJV1611/5J
CCCTAGTAACTGC-GAGTGAAGCGGGAAAAGCTCAAATTTAAAATCTGGCAG-CCCTTGGTTGTCCGAGTTGTATTCTGGAGAAGTGTTTTCCGTGCTGGACTGTGTACAAGTCTCTTGGAACAGAGCGTCATAGAGGGTGAGAATCCCGTCTTTGACACAGACTACCAGTGCTTTGTGATGCGCTCT-CAAAGAGTCGAGTTGTTTGGGAATGCAGCTCAAAATGGGTGGTGAATTCCATCTAAAGCTAAATATTGGCGAGAGACCGATAGCGAACAAGTACCGTGAGGGAAAGATGAAAAGCACTTTGGAAAGAGAGTTAAACAGTACGTGAAATTGCTGAAAGGGAAACGCTTGAAGTCAGTCATGTTGTCTGGGACTCAGCCTTGC----TTTTTGCTTGGTGTATTTTCTAGGT--AACAGGCCAGCATCAATTTTGACTGTTGGAAAAGGGCTGGGGTAATGTGGCACC--TCCG--GGTGTGTTATAGACTTTGGTCATATACAGCAGTTGGGATTGAGGAACGCAGTGCGCCG-CAAGGCAGGGG------TTAGCCCACTTT--CGCACTTAGGATGCTGGCATAATGGCTTTAAACGACCCGTCTTGAAACACGGACCAAGGAGTCTAACATACCTGCGAGTGTTTGGGTAGTAAACCCGAGCGCGTAATGAAAGTG-AAAGTTGAG-ACCTCTGTCGTGGAGGGCATCAACGCCCGGACCTGACGTTTTCTGAAGGATCCGCGGTAGAGCATGTATGTTGGGACCCGAAAGATGGTGAACTATGCCTGAATAGGGTGAAGCCAGAGGAAACTCTGGTGGAGGCTCGTAGCGATTCTGACGTGCAAATCGATCGTCAAATTTGGGTATAGGGGCGAAAGACTAATCGAACCCATCTAG-TTGCTT---------------------------------------------------------------------------------------------------------------------------------------------------------------------------------------------------------------------------------------------------------------------------------------------------------------------------------------------------------------------------------------------------------------------------------------------------------------------------------
>HaploporuslongisporusJV1906/C11J
CCCTAGTAACTGCTAAGTGAAGCGGGAAAAGCTCAAATTTAAAATCTGGCAG-CCTTTGGTTGTCCGAGTTGTATTCTGGAGAAGTGTTTTCCGTGCTGGACCGTGTACAAGTCTCTTGGAATAGAGCGTCATAGAGGGTGAGAATCCCGTCTTTGACACGGACTACCAGTGCTTTGTGATGCGCTCT-CAAAGAGTCGAGTTGTTTGGGAATGCAGCTCAAAATGGGTGGTGAATTCCATCTAAAGCTAAATATTGGCGAGAGACCGATAGCGAACAAGTACCGTGAGGGAAAGATGAAAAGCACTTTGGAAAGAGAGTTAAACAGTACGTGAAATTGCTGAAAGGGAAACGCTTGAAGTCAGTCGTGTTGTCTGGAACTCAGCCTTGC---TTTTTTGCTTGGTGTACTTTCTAGAC--GACAGGCCAGCATCAATTTTGACTGTTGGAAAAGGGCTGGAGTAATGTGGCACC--TCCG--GGTGTGTTATAGACTCTGGTTATATACAGCAGTTGGGATTGAGGAACGCAGTGCGCCG-CAAGGCAGGGGT-----TTAACCCACTTT--CGCACTTGGGATGCTGGCATAATGGCTTTAAACGACCCGTCTTGAAACACGGACCAAGGAGTCTAACATACCTGCGAGTGTTTGGGTGGTAAACCCGAGCGCGTAATGAAAGTA-AAAGTTGAG-ACCTCTGTCGTGGAGGGCATCAACGCCCGGACCTGACGTTTTCTGAAGGATCTGCGGTAGAGCATGCATGTTGGGACCCGAAAGATGGTGAACTATGCCTGAATAGGGTGAAGCCAGAGGAAACTCTGGTGGAGGCTCGTAGCGATTCTGACGTGCAAATCGATCGTCAAATTTGGGTATAGGGGCGAAAGACTAATCGAA-CCATCTAG-TAGCTGGTTCCTGCCGAAGTTTCCCTCAGGATAGCAGAAACTTA-TA--TCAGATTTATGTGGTAAAGCGAATGATTAGAGGCCTTGGGGTTGAAACAACCTTAACCTATTCTCAAACTTTAAATATGTAAGAACGAGCCGTCGCTTGATTGGACCGCTCGGTGATTGAGAGTTTCTAGTGGGCCATTTTTGGTAAGCAGAACTGGCGATGCGGGATGAACCGAACGCGAGGTTAAGGTGCCGGAATACACGCTCATCAGACACCACAAAAGGTGTTAGTTCATCTAGACAGCAGGACGGTGGCCATGGAAGTCGGAATCCGCTAAGGAGTGTGTAACAACTCACCTGCCGAATGAACTAGCCCTGAAAATGGATGGCGCTCAAGCGTGTTACCCATACCTCGCCGTCAGCGTTAAAGTGATGCGCTGACGAGTAGGCAGGCGTGGAGG-TCAGTGAAGAAGCCTAGGCAG
>HaploporusspLR11231
-------------------------------------------------------------------------------------TGTTTTCCGTGCTGGACCGTGTACAAGTCTCTTGGAATAGAGCGTCATAGAGGGTGAGAATCCCGTCTTTGACATGGACTACCAGTGCTCTGTGATGCGCTCT-CAAAGAGTCGAGTTGTTTGGGAATGCAGCTCAAAATGGGTGGTGAATTCCATCTAAAGCTAAATATTGGCGAGAGACCGATAGCGAACAAGTACCGTGAGGGAAAGATGAAAAGCACTTTGGAAAGAGAGTTAAACAGTACGTGAAATTGCTGAAAGGGAAACGCTTGAAGTCAGTCGTGTTGTCTGGAACTCAGCCTTGC---TTTTTTGCTTGGTGTACTTTCTAGAT--GGCAGGCCAGCATCAATTTTGACTGTTGGAAAAGGGCTGGGGTAATGTGGCACC--TCTG--GGTGTGTTATAGACTCTGGTTATATACAACAGTTGGGATTGAGGAACGCAGTGCGCCG-CAAGGCAGGGGG-----TTAACCCACTTT--CGCACTTTGGATGCTGGCATAATGGCTTTAAACGACCCGTCTTGAAACACGGACCAAGGAGTCTAACATACCTGCGAGTGTTTGGGTGGTAAACCCGAGCGCGTAATGAAAGTG-AAAGTTGAG-ACCTCTGTCGTGGAGGGCATCAACGCCCGGACCTGACGTTTTCTGAAGGATCCGCGGTAGAGCATGCATGTTGGGACCCGAAAGATGGTGAACTATGCCTGAATAGGGTGAAGCCAGAGGAAACTCTGGTGGAGGCTCGTAGCGATTCTGACGTGCAAATCGATCGTCAAATTTGGGTATAGGGGCGAAAGACTAATCGAA-CCATCTAG-TAGCTGGTTCCTGCCGAAGTTTCCCTCAGGATAGCAGAAACTCA-TA--TCAGATTTATGTGGTAAAGCGAATGATTAGAGGCCTTGGGGTTGAAACAACCTTAACCTATTCTCAAACTTTAAATATGTAAGAACGAGCCGTCGCTTGATTGGACC---------------------------------------------------------------------------------------------------------------------------------------------------------------------------------------------------------------------------------------------------------------------------------------------------------------------------
>Haploporus_dextrinoideus_JV2106/45J
------------------GAAGCGGGAAAAGCTCAAATTTAAAATCTGGCAG-CCTTTGGTTGTCCGAGTTGTATTCTGGAGAAGTGTTTTCCGTGCTGGACCGTGTACAAGTCTCTTGGAACAGAGCGTCATAGAGGGTGAGAATCCCGTCTTTGACACGGACTACCAGTGCTTTGTGATGCGCTCT-CAAAGAGTCGAGTTGTTTGGGAATGCAGCTCAAAATGGGTGGTGAATTCCATCTAAAGCTAAATATTGGCGAGAGACCGATAGCGAACAAGTACCGTGAGGGAAAGATGAAAAGCACTTTGGAAAGAGAGTTAAACAGTACGTGAAATTGCTGAAAGGGAAACGCTTGAAGTCAGTCTTGTTGTCTGGAACTCAGCCTTGC-----TTTTGCTTGGTGTATTTTCTAGAT--GGCAGGCCAGCATCAATTTTGACTGTTGGAAAAGGGCTGGGGTAATGTGGCACC--TCCG--GGTGTGTTATAGACTCTGGTTATATACAGCAGTTGGGATTGAGGAACGCAGTGCGCCG-CAAGGCAGGGGG-----TTAACCCACTTT--CGCACTTTGGATGCTGGCATAATGGCTTTAAACGACCCGTCTTGAAACACGGACCAAGGAGTCTAACATACCTGCGAGTGTTTGGGTGGTAAACCCGAGCGCGTAATGAAAGTG-AAAGTTGAG-ACCTCTGTCGTGGAGGGCATCAACGCCCGGACCTGACGTTTTCTGAAGGATCCGCGGTAGAGCATGCATGTTGGGACCCGAAAGATGGTGAACTATGCCTGAATAGGGTGAAGCCAGAGGAAACTCTGGTGGAGGCTCGTAGCGATTCTGACGTGCAAATCGATCGTCAAATTTGGGTATAGGGGCGAAAGACTAATCGAA-CCATCTAG-TAGCTGGTTCCTGCCGAAGTTTCCCTCAGGATAGCAGAAACTCA-TA--TCAGATTTATGTGGTAAAGCGAATGATTAGAGGCCTTGGGGTTGAAACAACCTTAACCTATTCTCAAACTTTAAATATGTAAGAACGAGCCGTCGCTTGATTGGACCGCTCGGTGATTGAGAGTTTCTAGTGGGCCATTTTTGGTAAGCAGAACTGGCGATGCGGGATGAACCGAACGCGAGGTTAAGGTGCCGGAATACACGCTCATCAGACACCACAAAAGGTGTTAGTTCATCTAGACAGCAGGACGGTGGCCATGGAAGTCGGAATCCGCTAAGGAGTGTGTAACAACTCACCTGCCGAATGAACTAGCCCTGAAAATGGATGGCGCTCAAGCGTGTTACCCATACCTCGCCGTCAGCGTTAAAGTGATGCGCTGACGAGTAGGCAGGCG----------------------------
>Haploporus_dextrinoideus_JV2211/1-J
-----------------------------------AATTTAAAATCTGGCAG-CCTTTGGTTGTCCGAGTTGTATTCTGGAGAAGTGTTTTCCGTGCTGGACCGTGTACAAGTCTCTTGGAACAGAGCGTCATAGAGGGTGAGAATCCCGTCTTTGACACGGACTACCAGTGCTTTGTGATGCGCTCT-CAAAGAGTCGAGTTGTTTGGGAATGCAGCTCAAAATGGGTGGTGAATTCCATCTAAAGCTAAATATTGGCGAGAGACCGATAGCGAACAAGTACCGTGAGGGAAAGATGAAAAGCACTTTGGAAAGAGAGTTAAACAGTACGTGAAATTGCTGAAAGGGAAACGCTTGAAGTCAGTCTTGTTGTCTGGAACTCAGCCTTGC-----TTTTGCTTGGTGTATTTTCTAGAT--GGCAGGCCAGCATCAATTTTGACTGTTGGAAAAGGGCTGGGGTAATGTGGCACC--TCCG--GGTGTGTTATAGACTCTGGTTATATACAGCAGTTGGGATTGAGGAACGCAGTGCGCCG-CAAGGCAGGGGG-----TTAACCCACTTT--CGCACTTTGGATGCTGGCATAATGGCTTTAAACGACCCGTCTTGAAACACGGACCAAGGAGTCTAACATACCTGCGAGTGTTTGGGTGGTAAACCCGAGCGCGTAATGAAAGTG-AAAGTTGAG-ACCTCTGTCGTGGAGGGCATCAACGCCCGGACCTGACGTTTTCTGAAGGATCCGCGGTAGAGCATGCATGTTGGGACCCGAAAGATGGTGAACTATGCCTGAATAGGGTGAAGCCAGAGGAAACTCTGGTGGAGGCTCGTAGCGATTCTGACGTGCAAATCGATCGTCAAATTTGGGTATAGGGGCGAAAGACTAATCGAA-CCATCTAG-TAGCTGGTTCCTGCCGAAGTTTCCCTCAGGATAGCAGAAACTCA-TA--TCAGATTTATGTGGTAAAGCGAATGATTAGAGGCCTTGGGGTTGAAACAACCTTAACCTATTCTCAAACTTTAAATATGTAAGAACGAGCCGTCGCTTGATTGGACCGCTCGGTGATTGAGAGTTTCTAGTGGGCCATTTTTGGTAAGCAGAACTGGCGATGCGGGATGAACCGAACGCGAGGTTAAGGTGCCGGAATACACGCTCATCAGACACCACAAAAGGTGTTAGTTCATCTAGACAGCAGGACGGTGGCCATGGAAGTCGGAATCCGCTAAGGAGTGTGTAACAACTCACCTGCCGAATGAACTAGCCCTGAAAATGGATGGCGCTCAAGCGTGTTACCCATACCTCGCCGTCAGCGTTAAAGTGATGCGCTGACGAGTAGGCAGGCG----------------------------
>HaploporusgrandisporusKE16130
-CCTAGTAACTGC-GAGTGAAGCGGGAAAAGCTCAAATTTAAAATCTGGCAG-CCTTTGGTTGTCCGAGTTGTATTCTGGAGAAGTGTTTTCCGTGCTGGACCGTGTACAAGTCTCTTGGAATAGAGCGTCATAGAGGGTGAGAATCCCGTCTTTGACATGGACTACCAGTGCTTTGTGATGCGCTCT-CAAAGAGTCGAGTTGTTTGGGAATGCAGCTCAAAATGGGTGGTGAATTCCATCTAAAGCTAAATATTGGCGAGAGACCGATAGCGAACAAGTACCGTGAGGGAAAGATGAAAAGCACTTTGGAAAGAGAGTTAAACAGTACGTGAAATTGCTGAAAGGGAAACGCTTGAAGTCAGTCGTGTTGTCTGGAACTCAGCCTTGC---TTTTTTGCTTGGTGTACTTTCTAGAT--GGCAGGCCAGCATCAATTTTGACTGTTGGAAAAGGGCTGGGGTAATGTGGCACC--TCCG--GGTGTGTTATAGACTCTGGTTATATACAGCAGTTGGGATTGAGGAACGCAGTGYGCCG-CAAGGCAGGGGT-----TTAACCCACTTT--CGCACTTTGGATGCTGGCATAATGGCTTTAAACGACCCGTCTTGAAACACGGACCAAGGAGTCTAACATACCTGCGAGTGTTTGGGTGGTAAACCCGAGCGCGTAATGAAAGTG-AAAGTTGAG-ACCTCTGTCGTGGAGGGCATCAACGCCCGGACCTGACGTTTTCTGAAGGATCCGCGGTAGAGCATGCATGTTGGGACCCGAAAGATGGTGAACTATGCCTGAATAGGGTGAAGCCAGAGGAAACTCTGGTGGAGGCTCGTAGCGATTCTGACGTGCAAATCGATCGTCAAATTTGGGTATAGGGGCGAAAGACTAATCGAA-CCATCTAG-TAGCTGGTTCCTGCCGAAGTTTCCCTCAGGATAGCAGAAACTCA-TA--TCAGATTTATGTGGTAAAGCGAATGATTAGAGGCCTTGGGGTTGAAACAACCTTAACCTATTCTCAAACTTTAAATATGTAAGAACGAGCCGTCGCTT------------------------------------------------------------------------------------------------------------------------------------------------------------------------------------------------------------------------------------------------------------------------------------------------------------------------------------
>HaploporusgrandisporusKE17228
-CCTAGTAACTGC-GAGTGAAGCGGGAAAAGCTCAAATTTAAAATCTGGCAG-CCTTTGGTTGTCCGAGTTGTATTCTGGAGAAGTGTTTTCCGTGCTGGACCGTGTACAAGTCTCTTGGAATAGAGCGTCATAGAGGGTGAGAATCCCGTCTTTGACACGGACTACCAGTGCTTTGTGATGCGCTCT-CAAAGAGTCGAGTTGTTTGGGAATGCAGCTCAAAATGGGTGGTGAATTCCATCTAAAGCTAAATATTGGCGAGAGACCGATAGCGAACAAGTACCGTGAGGGAAAGATGAAAAGCACTTTGGAAAGAGAGTTAAACAGTACGTGAAATTGCTGAAAGGGAAACGCTTGAAGTCAGTCGTGTTGTCTGGAACTCAGCCTTGC---TTTTTTGCTTGGTGTACTTTCTAGAT--GGCAGGCCAGCATCAATTTTGACTGTTGGAAAAGGGCTGGGGTAATGTGGCACC--TCCG--GGTGTGTTATAGACTCTGGTTATATACAGCAGTTGGGATTGAGGAACGCAGTGYGCCG-CAAGGCAGGGGT-----TTAACCCACTTT--CGCACTTTGGATGCTGGCATAATGGCTTTAAACGACCCGTCTTGAAACACGGACCAAGGAGTCTAACATACCTGCGAGTGTTTGGGTGGTAAACCCGAGCGCGTAATGAAAGTG-AAAGTTGAG-ACCTCTGTCGTGGAGGGCATCAACGCCCGGACCTGACGTTTTCTGAAGGATCCGCGGTAGAGCATGCATGTTGGGACCCGAAAGATGGTGAACTATGCCTGAATAGGGTGAAGCCAGAGGAAACTCTGGTGGAGGCTCGTAGCGATTCTGACGTGCAAATCGATCGTCAAATTTGGGTATAGGGGCGAAAGACTAATCGAA-CCATCTAG-TAGCTGGTTCCTGCCGAAGTTTCCCTCAGGATAGCAGAAACTCA-TA--TCAGATTTATGTGGTAAAGCGAATGATTAGAGGCCTTGGGGTTGAAACAACCTTAACCTATTCTCAAACTTTAAATATGTAAGAACGAGCCGTCGCTT------------------------------------------------------------------------------------------------------------------------------------------------------------------------------------------------------------------------------------------------------------------------------------------------------------------------------------
>Haploporus ecuadorensis JV1906/C10J
CCCTAGTAACTGC-GAGTGAAGCGGGAAAAGCTCAAATTTAAAATCTGGCAG-CCTTTGGTTGTCCGAGTTGTATTCTGGAGAAGTGTTTTCCGTGCTGGACCGTGTACAAGTCTCTTGGAATAGAGCGTCATAGAGGGTGAGAATCCCGTCTTTGACACGGACTACCAGTGCTTTGTGATGCGCTCT-CAAAGAGTCGAGTTGTTTGGGAATGCAGCTCAAAATGGGTGGTGAATTCCATCTAAAGCTAAATATTGGCGAGAGACCGATAGCGAACAAGTACCGTGAGGGAAAGATGAAAAGCACTTTGGAAAGAGAGTTAAACAGTACGTGAAATTGCTGAAAGGGAAACGCTTGAAGTCAGTCGTGTTGTCTGGAACTCAGCCTTGC----TTTTTGCTTGGTGTACTTTCTAGAT--GGCAGGCCAGCATCAATTTTGACTGTTGGAAAAGGGCTGGAGTAATGTGGCACC--TCCG--GGTGTGTTATAGACTCTGGTTATATACAGCAGTTGGGATTGAGGAACGCAGTGCGCCG-CAAGGCAGGGGG-----TTAACCCACTTT--CGCACTTTGGATGCTGGCATAATGGCTTTAAACGACCCGTCTTGAAACACGGACCAAGGAGTCTAACATACCTGCGAGTGTTTGGGTGGTAAACCCGAGCGCGTAATGAAAGTG-AAAGTTGAG-ACCTCTGTCGTGGAGGGCATCAACGCCCGGACCTGACGTTTTCTGAAGGATCCGCGGTAGAGCATGCATGTTGGGACCCGAAAGATGGTGAACTATGCCTGAATAGGGTGAAGCCAGAGGAAACTCTGGTGGAGGCTCGTAGCGATTCTGACGTGCAAATCGATCGTCAAATTTGGGTATAGGGGCGAAAGACTAATCGAA-C-----------------------------------------------------------------------------------------------------------------------------------------------------------------------------------------------------------------------------------------------------------------------------------------------------------------------------------------------------------------------------------------------------------------------------------------------------------------------------------------------
>HaploporuseichelbaumiiCongo1
-CCTAGTAACTGC-GAGTGAAGCGGGAAAAGCTCAAATTTAAAATCTGGCAG-CCTTTGGTTGTCCGAGTTGTATTCTGGAGAAGTGTTTTCCGTGCTGGACCGTGTACAAGTCTCTTGGAATAGAGCGTCATAGAGGGTGAGAATCCCGTCTTTGACACGGACTACCAGTGCTTTGTGATGCGCTCT-CAAAGAGTCGAGTTGTTTGGGAATGCAGCTCAAAATGGGTGGTGAATTCCATCTAAAGCTAAATATTGGCGAGAGACCGATAGCGAACAAGTACCGTGAGGGAAAGATGAAAAGCACTTTGGAAAGAGAGTTAAACAGTACGTGAAATTGCTGAAAGGGAAACGCTTGAAGTCAGTCGTGTTGTCTGGAACTCAGCCTTGC---TTTTTTGCTTGGTGTACTTTCTAGAT--GGCAGGCCAGCATCAATTTTGACTGTTGGAAAAGGGCTGGGGTAATGTGGCACC--TCCG--GGTGTGTTATAGACTCTGGTTATATACAGCAGTTGGGATTGAGGAACGCAGTGCGCCG-CAAGGCAGGGGG-----TTTACCCACTTT--CGCACTTTGGATGCTGGCATAATGGCTTTAAACGACCCGTCTTGAAACACGGACCAAGGAGTCTAACATACCTGCGAGTGTTTGGGTGGTAAACCCGAGCGCGTAATGAAAGTG-AAAGTTGAG-ACCTCTGTCGTGGAGGGCATCAACGCCCGGACCTGACGTTTTCTGAAGGATCCGCGGTAGAGCATGCATGTTGGGACCCGAAAGATGGTGAACTATGCCTGAATAGGGTGAAGCCAGAGGAAACTCTGGTGGAGGCTCGTAGCGATTCTGACGTGCAAATCGATCGTCAAATTTGGGTATAGGGGCGAAAGACTAATCGAA-CCATCTAG-TAGCTGGTTCCTGCCGAAGTTTCCCTCAGGATAGCAGAAACTCA-TA--TCAGATTTATGTGGTAAAGCGAATGATTAGAGGCCTTGGGGTTGAAACAACCTTAACCTATTCTCAAACTTTAAATATGTAAGAACGAGCCGTCGCTT------------------------------------------------------------------------------------------------------------------------------------------------------------------------------------------------------------------------------------------------------------------------------------------------------------------------------------
>HaploporuseichelbaumiiKE17238
-CCTAGTAACTGC-GAGTGAAGCGGGAAAAGCTCAAATTTAAAATCTGGCAG-CCTTTGGTTGTCCGAGTTGTATTCTGGAGAAGTGTTTTCCGTGCTGGACCGTGTACAAGTCTCTTGGAATAGAGCGTCATAGAGGGTGAGAATCCCGTCTTTGACACGGACTACCAGTGCTTTGTGATGCGCTCT-CAAAGAGTCGAGTTGTTTGGGAATGCAGCTCAAAATGGGTGGTGAATTCCATCTAAAGCTAAATATTGGCGAGAGACCGATAGCGAACAAGTACCGTGAGGGAAAGATGAAAAGCACTTTGGAAAGAGAGTTAAACAGTACGTGAAATTGCTGAAAGGGAAACGCTTGAAGTCAGTCGTGTTGTCTGGAACTCAGCCTTGC---TTTTTTGCTTGGTGTACTTTCTAGAT--GGCAGGCCAGCATCAATTTTGACTGTTGGAAAAGGGCTGGGGTAATGTGGCACC--TCCG--GGTGTGTTATAGACTCTGGTTATATACAGCAGTTGGGATTGAGGAACGCAGTGCGCCG-CAAGGCAGGGGG-----TTTACCCACTTT--TGCACTTTGGATGCTGGCATAATGGCTTTAAACGACCCGTCTTGAAACACGGACCAAGGAGTCTAACATACCTGCGAGTGTTTGGGTGGTAAACCCGAGCGCGTAATGAAAGTG-AAAGTTGAG-ACCTCTGTCGTGGAGGGCATCAACGCCCGGACCTGACGTTTTCTGAAGGATCCGCGGTAGAGCATGCATGTTGGGACCCGAAAGATGGTGAACTATGCCTGAATAGGGTGAAGCCAGAGGAAACTCTGGTGGAGGCTCGTAGCGATTCTGACGTGCAAATCGATCGTCAAATTTGGGTATAGGGGCGAAAGACTAATCGAA-CCATCTAG-TAGCTGGTTCCTGCCGAAGTTTCCCTCAGGATAGCAGAAACTCA-TA--TCAGATTTATGTGGTAAAGCGAATGATTAGAGGCCTTGGGGTTGAAACAACCTTAACCTATTCTCAAACTTTAAATATGTAAGAACGAGCCGTCGCT-------------------------------------------------------------------------------------------------------------------------------------------------------------------------------------------------------------------------------------------------------------------------------------------------------------------------------------
>Haploporustuberculosus15559
CCCTAGTAACTGC-GAGTGAAGCGGGAAAAGCTCAAATTTAAAATCTGGCAG-CCTTTGGTTGTCCGAGTTGTATTCTGGAGAAGTGTTTTCCGTGCTGGACCGTGTACAAGTCTCTTGGAACAGAGCGTCATAGAGGGTGAGAATCCCGTCTTTGACACGGACTACCAGTGCTTTGTGATGCGCTCT-CAAAGAGTCGAGTTGTTTGGGAATGCAGCTCAAAATGGGTGGTGAATTCCATCTAAAGCTAAATATTGGCGAGAGACCGATAGCGAACAAGTACCGTGAGGGAAAGATGAAAAGCACTTTGGAAAGAGAGTTAAACAGTACGTGAAATTGCTGAAAGGGAAACGCTTGAAGTCAGTCGTGTTGTCCGGGACTCAGCCTTGC-----TTTTGCTTGGTGCATTTTCCGGTT--GACAGGCCAGCATCAATTTTGACTGTTGGAAAAGGGCCAGGGTAATGTGGCACC--TTCG--GGTGTGTTATAGACTTTGGTCACATACAGCAGTTGGGATTGAGGAACGCAGTGCGCCG-CAAGGCAGGGG------TTCGCCCACTTT--CGCACTTAGGATGCTGGCATAATGGCTTTAAACGACCCGTCTTGAAACACGGACCAAGGAGTCTAACATACCTGCGAGTGTTTGGGTGGTAAACCCGAGCGCGTAATGAAAGTG-AAAGTTGAG-ACCTCTGTCGTGGAGGGCATCAACGCCCGGACCTGACGTTCTCTGAAGGATCCGCGGTAGAGCATGCATGTTGGGACCCGAAAGATGGTGAACTATGCCTGAATAGGGTGAAGCCAGAGGAAACTCTGGTGGAGGCTCGTAGCGATTCTGACGTGCAAATCGATCGTCAAATTTGGGTATAGGGGCGAAAGACTAATCGAA-CCATCTAG-TAGCTGGTTCCTGCCGAAGTTTCCCTCAGGATAGCAGAAACTCA-TT--TCAGATTTATGTGGTAAAGCGAATGATTAGAGGCCTTGGGGTTGAAACAACCTTAACCTATTCTCAAACTTTAAATATGTAAGAACGAGCCGTCGCTTGATTGGACCGCTCGGTGATTGAGAGTTTCTAGTGGGCCATTTTTGGTAAGCAGAACTGGCGATGCGGGATGAACCGAACGCGAGGTTAAGGTGCCGGAATACACGCTCATCAGACACCACAAAAGGTGTTAGTTCATCTAGACAGCAGGACGGTGGCCATGGAAGTCGGAATCCGCTAAGGAGTGTGTAACAACTCACCTGCCGAATGAACTAGCCCTGAAAATGGATGGCGCTCAAGCGTGTTACCCATACCTCGCCGTCAGCGTTAAAGTGATGCGCTGACGAGTAGGCAGGCGTGGAGG-TCAGTGAAGAAGCCTAGG---
>HaploporuscylindrosporusDai15664
CCCTAGTAACTGC-GAGTGAAGCGGGAAAAGCTCAAATTTAAAATCTGGCAG-CCTTTGGTTGTCCGAGTTGTATTCTGGAGAAGTGTTTTCCGTGCTGGACCGTGTACAAGTCTCTTGGAACAGAGCGTCATAGAGGGTGAGAATCCCGTCTTTGACACGGACTACCAGTGCTTTGTGATGCGCTCT-CAAAGAGTCGAGTTGTTTGGGAATGCAGCTCAAAATGGGTGGTGAATTCCATCTAAAGCTAAATATTGGCGAGAGACCGATAGCGAACAAGTACCGTGAGGGAAAGATGAAAAGCACTTTGGAAAGAGAGTTAAACAGTACGTGAAATTGCTGAAAGGGAAACGCTTGAAGTCAGTCGTGTTGTACAGAACTCAGCCTTGC-----TTTTGCTTGGTGCATTTTCTGAAT--GACAGGCCAGCATCAATTTTGACTGTTGGAAAAGGGCTGGGGTAATGTGGCACC--TCCG--GGTGTGTTATAGACCCTGGTCACATACAGCAGTTGGGATTGAGGAACGCAGTGCGCCG-TAAGGCAGGGG------TTCGCCCACTTT--CGCACTTTGGATGCTGGCATAATGGCTTTAAACGACCCGTCTTGAAACACGGACCAAGGAGTCTAACATACCTGCGAGTGTTTGGGTGGTAAACCCGAGCGCGTAATGAAAGTG-AAAGTTGAG-ACCTCTGTCRTGGAGGGCATCAACGCCCGGACCTGACGTTTTCTGAAGGATCCGCGGTAGAGCATGCATGTTGGGACCCGAAAGATGGTGAACTATGCCTGAATAGGGTGAAGCCAGAGGAAACTCTGGTGGAGGCTCGTAGCGATTCTGACGTGCAAATCGATCGTCAAATTTGGGTATAGGGGCGAAAGACTAATCGAA-CCATCTAG-TAGCTGGTTCCTGCCGAAGTTTCCCTCAGGATAGCAGAAACTCA-TT--TCAGATTTATGTGGTAAAGCGAATGATTAGAGGCCTTGGGGTTGAAACAACCTTAACCTATTCTCAAACTTTAAATATGTAAGAACGAGCCGTCGCTTGATTGGACCGCTCGGTGATTGAGAGTTTCTAGTGGGCCATTTTTGGTAAGCAGAACTGGCGATGCGGGATGAACCGAACGCGAGGTTAAGGTGCCGGAATACACGCTCATCAGACACCACAAAAGGTGTTAGTTCATCTAGACAGCAGGACGGTGGCCATGGAAGTCGGAATCCGCTAAGGAGTGTGTAACAACTCACCTGCCGAATGAACTAGCCCTGAAAATGGATGGCGCTCAAGCGTGTTACCCATACCTCGCCGTCAGCGTTAAAGTGATGCGCTGACGAGTAGGCAGGCGTGGAGG-TCAGTGAAGAAGCCTAGGCAG
>HaploporusnepalensisDai12937
CCCTAGTAACTGC-GAGTGAAGCGGGAAAAGCTCAAATTTAAAATCTGGCAG-CCTTTGGTTGTCCGAGTTGTATTCTGGAGAAGTGTTTTCCGTGCTGGACCGTGTACAAGTCTCTTGGAACAGAGCGTCATAGAGGGTGAGAATCCCGTCTTTGACACGGACTACCAGTGCTTTGTGATGCGCTCT-CAAAGAGTCGAGTTGTTTGGGAATGCAGCTCAAAATGGGTGGTGAATTCCATCTAAAGCTAAATATTGGCGAGAGACCGATAGCGAACAAGTACCGTGAGGGAAAGATGAAAAGCACTTTGGAAAGAGAGTTAAACAGTACGTGAAATTGCTGAAAGGGAAACGCTTGAAGTTAGTCGTGTTGTACAGAACTCAGCCTTGC-----TTTTGCTTGGTGCATTTTCTGAAT--GACAGGCCAGCATCAATTTTGACTGTTGGAAAAGGGCTGGGGTAATGTGGCACC--TCCG--GGTGTGTTATAGACCCTGGTCACATACAGCAGTTGGGATTGAGGAACGCAGTGCGCCG-TAAGGCAGGGG------TTCGCCCACTTT--CGCACTTTGGATGCTGGCATAATGGCTTTAAACGACCCGTCTTGAAACACGGACCAAGGAGTCTAACATACCTGCGAGTGTTTGGGTGGTAAACCCGAGCGCGTAATGAAAGTG-AAAGTTGAG-ACCTCTGTCGTGGAGGGCATCAACGCCCGGACCTGACGTTTTCTGAAGGATCCGCGGTAGAGCATGCATGTTGGGACCCGAAAGATGGTGAACTATGCCTGAATAGGGTGAAGCCAGAGGAAACTCTGGTGGAGGCTCGTAGCGATTCTGACGTGCAAATCGATCGTCAAATTTGGGTATAGGGGCGAAAGACTAATCGAA-CCATCTAG-TAGCTGGTTCCTGCCGAAGTTTCCCTCAGGATAGCAGAAACTCA-TT--TCAGATTTATGTGGTAAAGCGAATGATTAGAGGCCTTGGGGTTGAAACAACCTTAACCTATTCTCAAACTTTAAATATGTAAGAACGAGCCGTCGCTTGATTGGACCGCTCGGTGATTGAGAGTTTCTAGTGGGCCATTTTTGGTAAGCAGAACTGGCGATGCGGGATGAACCGAACGCGAGGTTAAGGTGCCGGAATACACGCTCATCAGACACCACAAAAGGTGTTAGTTCATCTAGACAGCAGGACGGTGGCCATGGAAGTCGGAATCCGCTAAGGAGTGTGTAACAACTCACCTGCCGAATGAACTAGCCCTGAAAATGGATGGCGCTCAAGCGTGTTACCCATACCTCGCCGTCAGCGTTAAAGTGATGCGCTGACGAGTAGGCAGGCGTGGAGG-TCAGTGAAGAAGCCTAGGCAG
>HaploporusthindiiCui9373
CCCTAGTAACTGC-GAGTGAAGCGGGAAAAGCTCAAATTTAAAATCTGGCAG-CCTTTGGTTGTCCGAGTTGTATTCTGGAGAAGTGTTTTCCGTGCTGGACCGTGTACAAGTCTCTTGGAACAGAGCGTCATAGAGGGTGAGAATCCCGTCTTTGACACGGACTACCAGTGCTTTGTGATGCGCTCT-CAAAGAGTCGAGTTGTTTGGGAATGCAGCTCAAAATGGGTGGTGAATTCCATCTAAAGCTAAATATTGGCGAGAGACCGATAGCGAACAAGTACCGTGAGGGAAAGATGAAAAGCACTTTGGAAAGAGAGTTAAACAGTACGTGAAATTGCTGAAAGGGAAACGCTTGAAGTCAGTCGTGTTGTACAGAACTCAGCCTTGC-----TTTTGCTTGGTGCATTTTCTGAAT--GACAGGCCAGCATCAATTTTGACTGTTGGAAAAGGGCTGGGGTAATGTGGCACC--TCCG--GGTGTGTTATAGACCCTGGTCACATACAGCAGTTGGGATTGAGGAACGCAGTGCGCCG-TAAGGCAGGGG------TTCGCCCACTTT--CGCACTTTGGATGCTGGCATAATGGCTTTAAACGACCCGTCTTGAAACACGGACCAAGGAGTCTAACATACCTGCGAGTGTTTGGGTGGTAAACCCGAGCGCGTAATGAAAGTG-AAAGTTGAG-ACCTCTGTCGTGGAGGGCATCAACGCCCGGACCTGACGTTTTCTGAAGGATCCGCGGTAGAGCATGCATGTTGGGACCCGAAAGATGGTGAACTATGCCTGAATAGGGTGAAGCCAGAGGAAACTCTGGTGGAGGCTCGTAGCGATTCTGACGTGCAAATCGATCGTCAAATTTGGGTATAGGGGCGAAAGACTAATCGAA-CCATCTAG-TAGCTGGTTCCTGCCGAAGTTTCCCTCAGGATAGCAGAAACTCA-TT--TCAGATTTATGTGGTAAAGCGAATGATTAGAGGCCTTGGGGTTGAAACAACCTTAACCTATTCTCAAACTTTAAATATGTAAGAACGAGCCGTCGCTTGATTGGACCGCTCGGTGATTGAGAGTTTCTAGTGGGCCATTTTTGGTAAGCAGAACTGGCGATGCGGGATGAACCGAACGCGAGGTTAAGGTGCCGGAATACACGCTCATCAGACACCACAAAAGGTGTTAGTTCATCTAGACAGCAGGACGGTGGCCATGGAAGTCGGAATCCGCTAAGGAGTGTGTAACAACTCACCTGCCGAATGAACTAGCCCTGAAAATGGATGGCGCTCAAGCGTGTTACCCATACCTCGCCGTCAGCGTTAAAGTGATGCGCTGACGAGTAGGCAGGCGTGGAGG-TCAGTGAAGAAGCCTAGGCA-
>HaploporusthindiiCui9682
CCCTAGTAACTGC-GAGTGAAGCGGGAAAAGCTCAAATTTAAAATCTGGCAG-CCTTTGGTTGTCCGAGTTGTATTCTGGAGAAGTGTTTTCCGTGCTGGACCGTGTACAAGTCTCTTGGAACAGAGCGTCATAGAGGGTGAGAATCCCGTCTTTGACACGGACTACCAGTGCTTTGTGATGCGCTCT-CAAAGAGTCGAGTTGTTTGGGAATGCAGCTCAAAATGGGTGGTGAATTCCATCTAAAGCTAAATATTGGCGAGAGACCGATAGCGAACAAGTACCGTGAGGGAAAGATGAAAAGCACTTTGGAAAGAGAGTTAAACAGTACGTGAAATTGCTGAAAGGGAAACGCTTGAAGTCAGTCGTGTTGTACAGAACTCAGCCTTGC-----TTTTGCTTGGTGCATTTTCTGAAT--GACAGGCCAGCATCAATTTTGACTGTTGGAAAAGGGCTGGGGTAATGTGGCACC--TCCG--GGTGTGTTATAGACCCTGGTCACATACAGCAGTTGGGATTGAGGAACGCAGTGCGCCG-TAAGGCAGGGG------TTCGCCCACTTT--CGCACTTTGGATGCTGGCATAATGGCTTTAAACGACCCGTCTTGAAACACGGACCAAGGAGTCTAACATACCTGCGAGTGTTTGGGTGGTAAACCCGAGCGCGTAATGAAAGTG-AAAGTTGAG-ACCTCTGTCGTGGAGGGCATCAACGCCCGGACCTGACGTTTTCTGAAGGATCCGCGGTAGAGCATGCATGTTGGGACCCGAAAGATGGTGAACTATGCCTGAATAGGGTGAAGCCAGAGGAAACTCTGGTGGAGGCTCGTAGCGATTCTGACGTGCAAATCGATCGTCAAATTTGGGTATAGGGGCGAAAGACTAATCGAA-CCATCTAG-TAGCTGGTTCCTGCCGAAGTTTCCCTCAGGATAGCAGAAACTCA-TT--TCAGATTTATGTGGTAAAGCGAATGATTAGAGGCCTTGGGGTTGAAACAACCTTAACCTATTCTCAAACTTTAAATATGTAAGAACGAGCCGTCGCTTGATTGGACCGCTCGGTGATTGAGAGTTTCTAGTGGGCCATTTTTGGTAAGCAGAACTGGCGATGCGGGATGAACCGAACGCGAGGTTAAGGTGCCGGAATACACGCTCATCAGACACCACAAAAGGTGTTAGTTCATCTAGACAGCAGGACGGTGGCCATGGAAGTCGGAATCCGCTAAGGAGTGTGTAACAACTCACCTGCCGAATGAACTAGCCCTGAAAATGGATGGCGCTCAAGCGTGTTACCCATACCTCGCCGTCAGCGTTAAAGTGATGCGCTGACGAGTAGGCAGGCGTGGAGG-TCAGTGAAGAAGCCTAGGCA-
>HaploporusseptatusCui4100
CCCTAGTAACTGC-GAGTGAAGCGGGAAAAGCTCAAATTTAAAATCTGACAG-CGTTTGGTTGTCCGAGTTGTAATCTGGAGAAGTGTTTTCCGTGCTGGACCGTGTACAAGTCTCTTGGAACAGAGCGTCATAGAGGGTGAGAATCCCGTCTTTGACACGGACTACCAGTGCTTTGTGATGCGCTCT-CAAAGAGTCGAGTTGTTTGGGAATGCAGCTCAAAATGGGTGGTGAATTCCATCTAAAGCTAAATATTGGCGAGAGACCGATAGCGAACAAGTACCGTGAGGGAAAGATGAAAAGCACTTTGGAAAGAGAGTTAAACAGTACGTGAAATTGCTGAAAGGGAAACGCTTGAAGTCAGTCGCATTATTTGGAACTCAGCCTTGCATATTATTTGCTTGGTGCATTTTCTAAAT--GATGGGCCAGCATCAATTTTGACTGTTGGAAAAAGGCTAGGGTAATGTGGCACC--CTTG--GGTGTGTTATAGACTCTAGTTGAATACAATGGTTGGGATTGAGGACCGCACCACGCCGCCAAGGCCGGGGGTATTTTATACTTACTTT--CGTGCTTAGGATGCTGGCATAATGGCTTTAAACGACCCGTCTTGAAACACGGACCAAGGAGTCTAACATGCCTGCGAGTGTTTGGGTGGAAAACCCGAGCGCGTAATGAAAGTGAAAAGTTGAG-ACCTTTGTCATGAAGGGCATCAACGCCCGGACCTGACGTTTTCTGAAGGATCCGCGGTAGAGCATGTATGTTGGGACCCGAAAGATGGTGAACTATGCCTGAATAGGGTGAAGCCAGAGGAAACTCTGGTGGAGGCTCGTAGCGATTCTGACGTGCAAATCGATCGTCAAATTTGGGTATAGGGGCGAAAGACTAATCGAA-CCATCTAG-TAGCTGGTTCCTGCCGAAGTTTCCCTCAGGATAGCAGAAACTCA-TATCTCAGATTTATGTGGTAAAGCGAATGATTAGAGGCCTTGGGGTTGAAACAACCTTAACCTATTCTCAAACTTTAAATATGTAAGAACGAGCCGTCGCTTGATTGGACCGCTCGGTGATTGAGAGTTTCTAGTGGGCCATTTTTGGTAAGCAGAACTGGCGATGCGGGATGAACCGAACGCGAGGTTAAGGTGCCGGAATACACGCTCATCAGACACCACAAAAGGTGTTAGTTCATCTAGACAGCAGGACGGTGGCCATGGAAGTCGGAATCCGCTAAGGAGTGTGTAACAACTCACCTGCCGAATGAACTAGCCCTGAAAATGGATGGCGCTCAAGCGTGTTACCCATACCTCGCCGTCAGCGTTAAAGTGACGCGCTGACGAGTAGGCAGGCGTGGAGGTTTAGTGAAGAAGCTTAGGCAG
>HaploporuspapyraceusDai10778
CCCTAGTAACTGC-GAGTGAAGCGGGAAAAGCTCAAATTTAAAATCTGGCAG-CCTCTGGTTGTCCGAGTTGTAATCTGGAGAAGTGTTTTCCGTGCTGGACCGTGTACAAGTCTCTTGGAACAGAGCGTCATAGAGGGTGAGAATCCCGTCTTTGACACGGACTACCAGTGCTTTGTGATGCGCTCT-CAAAGAGTCGAGTTGTTTGGGAATGCAGCTCAAAATGGGTGGTGAATTCCATCTAAAGCTAAATATTGGCGAGAGACCGATAGCGAACAAGTACCGTGAGGGAAAGATGAAAAGCACTTTGGAAAGAGAGTTAAACAGTACGTGAAATTGCTGAAAGGGAAACGCTTGAAGTCAGTCGCATTGTTTGGAACTCAGCCTTGC-----TTTTGCTTGGTGCATTTTCTGAAT--GATGGGCCAGCATCAATTTTGACTGTTGGAAAAAGGCTGGAGTAATGTGGCACC--TCTG--GGTGTGTTATAGACTCTGGTTGCATACAGCAGTTGGGATTGAGGACCGCAGCACGCCG-CAAGGCAGGGGT--GTAATTGCCCACTTT--CGTGCTTAGGATGCTGGCATAATGGCTTTAAACGACCCGTCTTGAAACACGGACCAAGGAGTCTAACATGCCTGCGAGTGTTTGGGTGGAAAACCCGAGCGCGTAATGAAAGTGAAAAGTTGAG-ACCTCTGTCGTGGAGGGCACCAACGCCCGGACCTGACGTTTTCTGAAGGATCCGCGGTAGAGCATGTATGTTGGGACCCGAAAGATGGTGAACTATGCCTGAATAGGGTGAAGCCAGAGGAAACTCTGGTGGAGGCTCGTAGCGATTCTGACGTGCAAATCGATCGTCAAATTTGGGTATAGGGGCGAAAGACTAATCGAA-CCATCTAG-TAGCTGGTTCCTGCCGAAGTTTCCCTCAGGATAGCAGAAACTCA-TA--TCAGATTTATGTGGTAAAGCGAATGATTAGAGGCCTTGGGGTTGAAACAACCTTAACCTATTCTCAAACTTTAAATATGTAAGAACGAGCCGTCGCTTGATTGGACCGCTCGGTGATTGAGAGTTTCTAGTGGGCCATTTTTGGTAAGCAGAACTGGCGATGCGGGATGAACCGAACGCGAGGTTAAGGTGCCGGAATACACGCTCATCAGACACCACAAAAGGTGTTAGTTCATCTAGACAGCAGGACGGTGGCCATGGAAGTCGGAATCCGCTAAGGAGTGTGTAACAACTCACCTGCCGAATGAACTAGCCCTGAAAATGGATGGCGCTCAAGCGTGTTACCCATACCTCGCCGTCAGCGTTAAAGTGACGCGCTGACGAGTAGGCAGGCGTGGAGGTTCAGTGAAGAAGCCTAGGCAG
>HaploporuscrassusDai13580
CCCTAGTAACTGC-GAGTGAAGCGGGAAAAGCTCAAATTTAAAATCTGGCAG-CCTATGGTTGTCCGAGTTGTAATCTGGAGAAGTGTTTTCCGTGCTGGACCGTGTACAAGTCTCTTGGAACAGAGCGTCATAGAGGGTGAGAATCCCGTCTTTGACACGGACTACCAGTGCTTTGTGATGCGCTCT-CAAAGAGTCGAGTTGTTTGGGAATGCAGCTCAAAATGGGTGGTGAATTCCATCTAAAGCTAAATATTGGCGAGAGACCGATAGCGAACAAGTACCGTGAGGGAAAGATGAAAAGCACTTTGGAAAGAGAGTTAAACAGTACGTGAAATTGCTGAAAGGGAAACGCTTGAAGTCAGTCGCATTGTTCGGAACTCAGCCTTGC-----ATTTGCTTGGTGCATTTTCTGAAT--GATGGGCCAGCATCAATTTTGACTGTTGGAAAAAGGCTGGAGTAATGTGGCACC--CCTG--GGTGTGTTATAGACTCTGGTTGCATACAGCAGTTGGGATTGAGGACCGCAGCACGCCG-CAAGGCAGGGGTGAGTAATTGCCCACTTT--CGTGCTTAGGATGCTGGCATAATGGCTTTAAACGACCCGTCTTGAAACACGGACCAAGGAGTCTAACATGCCTGCGAGTGTTTGGGTGGAAAACCCGAGCGCGTAATGAAAGTG-AAAGTTGAG-ACCTCTGTCATGGAGGGCACCAACGCCCGGACCTGACGTTTTCTGAAGGATCCGCGGTAGAGCATGTATGTTGGGACCCGAAAGATGGTGAACTATGCCTGAATAGGGTGAAGCCAGAGGAAACTCTGGTGGAGGCTCGTAGCGATTCTGACGTGCAAATCGATCGTCAAATTTGGGTATAGGGGCGAAAGACTAATCGAA-CCATCTAG-TAGCTGGTTCCTGCCGAAGTTTCCCTCAGGATAGCAGAAACTCA-TA--TCAGATTTATGTGGTAAAGCGAATGATTAGAGGCCTTGGGGTTGAAACAACCTTAACCTATTCTCAAACTTTAAATATGTAAGAACGAGCCGTCGCTTGATTGGACCGCTCGGTGATTGAGAGTTTCTAGTGGGCCATTTTTGGTAAGCAGAACTGGCGATGCGGGATGAACCGAACGCGAGGTTAAGGTGCCGGAATACACGCTCATCAGACACCACAAAAGGTGTTAGTTCATCTAGACAGCAGGACGGTGGCCATGGAAGTCGGAATCCGCTAAGGAGTGTGTAACAACTCACCTGCCGAATGAACTAGCCCTGAAAATGGATGGCGCTCAAGCGTGTTACCCATACCTCGCCGTCAGCGTTAAAGTGACGCGCTGACGAGTAGGCAGGCGTGGAGGTTCAGTGAAGAAGCCTAGGCAG
>HaploporussubpapyraceusDai9324
CCCTAGTAACTGC-GAGTGAAGCGGGAAAAGCTCAAATTTAAAATCTGGCAG-CCTATGGTTGTCCGAGTTGTAATCTGGAGAAGTGTTTTCCGTGCTGGACCGTGTACAAGTCTCTTGGAACAGAGCGTCATAGAGGGTGAGAATCCCGTCTTTGACACGGACTACCAGTGCTTTGTGATGCGCTCT-CAAAGAGTCGAGTTGTTTGGGAATGCAGCTCAAAATGGGTGGTGAATTCCATCTAAAGCTAAATATTGGCGAGAGACCGATAGCGAACAAGTACCGTGAGGGAAAGATGAAAAGCACTTTGGAAAGAGAGTTAAACAGTACGTGAAATTGCTGAAAGGGAAACGCTTGAAGTCAGTCGCATTGTTCGGAACTCAGCCTTGC-----ATTTGCTTGGTGCATTTTCTGAAT--GATGGGCCAGCATCAATTTTGACTGTTGGAAAAAGGCTGGAGTAATGTGGCACC--CCTG--GGTGTGTTATAGACTCTGGTTGCATACAGCAGTTGGGATTGAGGACCGCAGCACGCCG-CAAGGCAGGGGTGAGTAATTGCCCACTTT--CGTGCTTAGGATGCTGGCATAATGGCTTTAAACGACCCGTCTTGAAACACGGACCAAGGAGTCTAACATGCCTGCGAGTGTTTGGGTGGAAAACCCGAGCGCGTAATGAAAGTG-AAAGTTGAG-ACCTCTGTCATGGAGGGCACCAACGCCCGGACCTGACGTTTTCTGAAGGATCCGCGGTAGAGCATGTATGTTGGGACCCGAAAGATGGTGAACTATGCCTGAATAGGGTGAAGCCAGAGGAAACTCTGGTGGAGGCTCGTAGCGATTCTGACGTGCAAATCGATCGTCAAATTTGGGTATAGGGGCGAAAGACTAATCGAA-CCATCTAG-TAGCTGGTTCCTGCCGAAGTTTCCCTCAGGATAGCAGAAACTCA-TA--TCAGATTTATGTGGTAAAGCGAATGATTAGAGGCCTTGGGGTTGAAACAACCTTAACCTATTCTCAAACTTTAAATATGTAAGAACGAGCCGTCGCTTGATTGGACCGCTCGGTGATTGAGAGTTTCTAGTGGGCCATTTTTGGTAAGCAGAACTGGCGATGCGGGATGAACCGAACGCGAGGTTAAGGTGCCGGAATACACGCTCATCAGACACCACAAAAGGTGTTAGTTCATCTAGACAGCAGGACGGTGGCCATGGAAGTCGGAATCCGCTAAGGAGTGTGTAACAACTCACCTGCCGAATGAACTAGCCCTGAAAATGGATGGCGCTCAAGCGTGTTACCCATACCTCGCCGTCAGCGTTAAAGTGACGCGCTGACGAGTAGGCAGGCGTGGAGGTTCAGTGAAGAAGCCTAGGCA-
>HaploporussubpapyraceusDai2651
CCCTAGTAACTGC-GAGTGAAGCGGGAAAAGCTCAAATTTAAAATCTGGCAG-CCTATGGTTGTCCGAGTTGTAATCTGGAGAAGTGTTTTCCGTGCTGGACCGTGTACAAGTCTCTTGGAACAGAGCGTCATAGAGGGTGAGAATCCCGTCTTTGACACGGACTACCAGTGCTTTGTGATGCGCTCT-CAAAGAGTCGAGTTGTTTGGGAATGCAGCTCAAAATGGGTGGTGAATTCCATCTAAAGCTAAATATTGGCGAGAGACCGATAGCGAACAAGTACCGTGAGGGAAAGATGAAAAGCACTTTGGAAAGAGAGTTAAACAGTACGTGAAATTGCTGAAAGGGAAACGCTTGAAGTCAGTCGCATTGTTCGGAACTCAGCCTTGC-----GTTTGCTTGGTGCATTTTCTGAAT--GATGGGCCAGCATCAATTTTGACTGTTGGAAAAAGGCTGGAGTAATGTGGCACC--CCTG--GGTGTGTTATAGACTCTGGTTGCATACAGCAGTTGGGATTGAGGACCGCAGCACGCCG-CAAGGCAGGGGTGAGTAATTGCCCACTTT--CGTGCTTAGGATGCTGGCATAATGGCTTTAAACGACCCGTCTTGAAACACGGACCAAGGAGTCTAACATGCCTGCGAGTGTTTGGGTGGAAAACCCGAGCGCGTAATGAAAGTG-AAAGTTGAG-ACCTCTGTCATGGAGGGCACCAACGCCCGGACCTGACGTTTTCTGAAGGATCCGCGGTAGAGCATGTATGTTGGGACCCGAAAGATGGTGAACTATGCCTGAATAGGGTGAAGCCAGAGGAAACTCTGGTGGAGGCTCGTAGCGATTCTGACGTGCAAATCGATCGTCAAATTTGGGTATAGGGGCGAAAGACTAATCGAA-CCATCTAG-TAGCTGGTTCCTGCCGAAGTTTCCCTCAGGATAGCAGAAACTCA-TA--TCAGATTTATGTGGTAAAGCGAATGATTAGAGGCCTTGGGGTTGAAACAACCTTAACCTATTCTCAAACTTTAAATATGTAAGAACGAGCCGTCGCTTGATTGGACCGCTCGGYGATTGAGAGTTTCTAGTGGGCCATTTTTGGTAAGCAGAACTGGCGATGCGGGATGAACCGAACGCGAGGTTAAGGTGCCGGAATACACGCTCATCAGACACCACAAAAGGTGTTAGTTCATCTAGACAGCAGGACGGTGGCCATGGAAGTCGGAATCCGCTAAGGAGTGTGTAACAACTCACCTGCCGAATGAACTAGCCCTGAAAATGGATGGCGCTCAAGCGTGTTACCCATACCTCGCCGTCAGCGTTAAAGTGACGCGCTGACGAGTAGGCAGGCGTGGAGGTTCAGTGAAGAAGCCTAGGCA-
