# Supplementary material for: ﻿Outline, phylogenetic and divergence times analyses of the genus Haploporus (Polyporales, Basidiomycota): two new species are proposed
Source: MycoKeys. 2023 Jul 24;98:233–52. doi: 10.3897/mycokeys.98.105684 (PMC10390986; doi:10.3897/mycokeys.98.105684)
Supplement: Supplementary material 1 — The supplementary materilas in this study [file mycokeys-98-233-s001.zip › Supplementary Materials/File S1/Figure1-its.fasta]

>Haploporus monomitica Dai 24429
CGGAAGGATCATTATTGAG--TTTTGAAA--------AGAGTTGTAGGCTGGTCCTTT----TAAAGGACA---T-GTGCACACTCTG-CTCAA------TCC---ACTC-TACACCTGTGCATYT-ACTGTAAGCTTTTGGATAGT--AAAAGCAGG-----CTTTGTTAAG----CTTGT---ATAACATCTTAGAGTTTATGTTTT----------TA---TTAAMCCCTT--TCAAGTATTAGAATGTT--------TACT---ATG---ATGTTAC--ACATCTT----TATATAACTTTCAGCAACGGATCTCTTGGCTCTCGCATCGATGAAGAACGCAGCGAAATGCGATAAGTAATGTGAATTGCAGAATTCAGTGAATCATCGAGTTTTTGAACGCACCTTGCGCTCCTTGGTATTCCGAGGAGCATACCTGTTTGAGTGTCATGAAATTCTCAAACCTTATAATCTTTATCAGGATTTGTAGG---GTTTGGATTTTGGAGGC----TTGTTGGC------TTTAT-----AGTCAGCTTCTCTTAAATGCATTAGCTTGATTCC-TTATAAA-TC--AGCTCTC-AGTGTAAT------AATA-TCTATGCTGT-----GGTTGTA---AAATATT----TGGCAAGCTTCTAATG----------GTTTCTT-------------ATTGAGA--------CATTAGTTG-ATCTATTTGACCTCAAATC-------AGGTAGGACTACCCGCTGAACTTAAGCA------
>Haploporus monomitica Dai 24451
CGGAAGGATCATTATTGAG--TTTTGAAA--------AGAGTTGTAGGCTGGTCCTTT----TAAAGGACA---T-GTGCACACTCTG-CTCAA------TCC---ACTC-TACACCTGTGCATCT-ACTGTAAGCTTTTGGATAGT--AAAAGCAGG-----CTTTGTTAAG----CTTGT---ATAACATCTTAGAGTTTATGTTTT----------TA---TTAACCCCTT--TCAAGTATTAGAATGTT--------TACT---ATG---ATGTTAC--ACATCTT----TATATAACTTTCAGCAACGGATCTCTTGGCTCTCGCATCGATGAAGAACGCAGCGAAATGCGATAAGTAATGTGAATTGCAGAATTCAGTGAATCATCGAGTTTTTGAACGCACCTTGCGCTCCTTGGTATTCCGAGGAGCATACCTGTTTGAGTGTCATGAAATTCTCAAACCTTATAATCTTTATCAGGATTTGTAGG---GTTTGGATTTTGGAGGC----TTGTTGGC------TTTAT-----AGTCAGCTTCTCTTAAATGCATTAGCTTGATTCC-TTATAAA-TC--AGCTCTC-AGTGTAAT------AATA-TCTATGCTGT-----GGTTGTA---AAATATT----TGGCAAGCTTCTAATG----------GTTTCTT-------------ATTGAGA--------CATTAGTTG-ATCTATTTGACCTCAAATC-------AGGTAGGACTACCCGCTGAACTTAAGCATA----
>Haploporus monomitica Dai 24446
CGGAAGGATCATTATTGAG--TTTTGAAA--------AGAGTTGTAGGCTGGTCCTTT----TAAAGGACA---T-GTGCACACTCTG-CTCAA------TCC---ACTC-TACACCTGTGCATYT-ACTGTAAGCTTTTGGATAGT--AAAAGCAGG-----CTTTGTTAAG----CTTGT---ATAACATCTTAGAGTTTATGTTTT----------TA---TTAACCCCTT--TCAAGTATTAGAATGTT--------TACT---ATG---ATGTTAC--ACATCTT----TATATAACTTTCAGCAACGGATCTCTTGGCTCTCGCATCGATGAAGAACGCAGCGAAATGCGATAAGTAATGTGAATTGCAGAATTCAGTGAATCATCGAGTTTTTGAACGCACCTTGCGCTCCTTGGTATTCCGAGGAGCATACCTGTTTGAGTGTCATGAAATTCTCAAACCTTATAATCTTTATCAGGATTTGTAGG---GTTTGGATTTTGGAGGC----TTGTTGGC------TTTAT-----AGTCAGCTTCTCTTAAATGCATTAGCTTGATTCC-TTATAAA-TC--AGCTCTC-AGTGTAAT------AATA-TCTATGCTGT-----GGTTGTA---AAATATT----TGGCAAGCTTCTAATG----------GTTTCTT-------------ATTGAGA--------CATTAGTTG-ATCTATTTGACCTCAAATC-------AGGTAGGACTACCCGCTGAACTTAAGCAT-----
>HaploporusodorusDai11296
AGGCGGAGGTCTTATCAG---TTTTGAAA--------GGGGTTGTA-GCTGGTCTCTT---ACAGGAGGCA---T-GTGCACACTCTG-CTCAA------TCC---ACTT-TACACCTGTGCACTT-ACTGTAGGC-TTTAGATGTG--GAAAGCACAATAAGTTTTT---------TGTGTTTTGAAGTATTT-GAAGCTTATGTTTA--T-------TA---TAAACCCT-----AAAGTATTAAAATGTT--------TATT---ATG---ATGTGACATACATCTTTA--TATACAACTTTCAGCAACGGATCTCTTGGCTCTCGCATCGATGAAGAACGCAGCGAAATGCGATAAGTAATGTGAATTGCAGAATTCAGTGAATCATCGAATCTTTGAACGCACCTTGCGCTCCTTAGTATTCTGAGGAGCATGCCTGTTTGAGTGTCATGATATTCTC-AACCTATAAAGCTTTTGT----TTTATAG----GATTGGA-CTTGAAGGT----GTGTTGGG------TTAAT-----ACTCAGCTCCTTTTAAATGCATTAGCTTGGTTTC-TTATGGA-TC--AGCTCTT-GGTGTGAT-----AAATGTTCTATATCAT-----GGCTGTG---AAGTGTT----TGACAAGCTTTAAACT----------GTCTTTG-----TGATATACATAAAGA----TATT--TTTAATGACTTTCTCTGACCTCAAATC-------AGGTAGGACTACCCGCTGAACTTAAGCATATCAA
>HaploporusodorusYuan2365
CTCTATGGTC-TTATCAGT--TTTAGAAA--------GGGGTTGTA-GCTGGTCTCTT---ACAGGAGGCA---T-GTGCACACTCTG-CTCAA------TCC---ACTT-TACACCTGTGCACTT-ACTGTAGGC-TTTAGATGTG--GAAAGCACAATAAGTTTTT---------TGTGTTTTGAAGTATTT-GAAGCTTATGTTTA--T-------TA---TAAACCCT-----AAAGTATTAAAATGTT--------TATT---ATG---ATGTGACATACATCTTTA--TATACAACTTTCAGCAACGGATCTCTTGGCTCTCGCATCGATGAAGAACGCAGCGAAATGCGATAAGTAATGTGAATTGCAGAATTCAGTGAATCATCGAATCTTTGAACGCACCTTGCGCTCCTTAGTATTCTGAGGAGCATGCCTGTTTGAGTGTCATGATATTCTC-AACCTATAAAGCTTTTGT----TTTATAG----GATTGGA-CTTGAAGGT----GTGTTGGG------TTAAT-----ATTCAGCTCCTTTTAAATGCATTAGCTTGGTTTC-TTATGGA-TC--AGCTCTT-GGTGTGAT-----AAATGTTCTATATCAT-----GGCTGTG---AAGTGTT----TGACAAGCTTTAAACT----------GTCTTTG-----TGATATACATAAAGA----TATT--TTTAATGACTTTCTCTGACCTCAAATC-------AGGTAGGACTACCCGCTGAACTTAAGCATATCAA
>HaploporuspirongiaDai18659
TGCGGAGGACATTATCGAG--TTTTGAAA-------TGGAGTTGTA-GCTGGCCTTTT--------AGGCA---T-GTGCACACCCTA-TTCAA------TTC-CCATTT-TACCCCTGTGCACTT-ACTGTAGGC-TCTAGATGGCTGAAAAGCAAGGCAGCTTTGTTGG------TTTGCTTTGAAACATTT--AGGCTTATGTTTA--T-------TA---TCAACCCTTT---GAAGTATTAGAATGTT--------GATT---ATG---ATGTAAC--ACATCTTTA--TATATAACTTTCAGCAACGGATCTCTTGGCTCTCGCATCGATGAAGAACGCAGCGAAATGCGATAAGTAATGTGAATTGCAGAATTCAGTGAATCATCGAATCTTTGAACGCACCTTGCGCTCCTTGGTATTCCGAGGAGCATGCCTGTTTGAGTGTCATGAAATTCTC-AACCTACAAAGCCTTTGCGGGATTTGTAAG---GATTGGA-TTTGGAGGT-CT-TTGTTGGT------TGCAT----AAACTGACTCCTCTTAAATATATTAGCTTGATTCC-TTATGGA-TC--AGCTCCT-GGTGTGAT----ACTATG-TGTACACCAT-----GGCTGTG---AAGTTGTGCTTGGGCAAGCTTATAGCT----------GTCTCTC--------------TTGTGA-----GACCATTTGTTG-ATCTCTCTGACCTCAAATC-------AGGTAGGACTACCCGCTGAACTTAAGCATATCAA
>HaploporuslatisporusDai11873
CTGCGGAGACATTATCGAG--TTTTGAA---------TGGGTTGGA-GCTGGTCTCTT---TACTGAGGCA---T-GTGCTTGCCCTG-CTCAA------TCC---ACTC-TACACCTGTGCATTT-ACTGTAGGC-TTTGGATGTTGGAAAGGCAAG-----CTTTGTGG------CTTGTTTGGAAGCTTCT-GGGGCTTATGTTTA--T-------TA---TCAACCCTTTATTAAAGTATCAGAATGTT--------TATT---ATG---ATGTAACACACATCTT----TATACAACTTTCAGCAACAGATCTCTTGGTTCTCGCATCGATGAAGAACGCAGCGAAATGCGATAAGTAATGTGAATTGCAGAATTCAGTGAATCATCGAATTTTTGAACGCACCTTGCGCTCCTTGGTATTCCGAGGAGCATGCCTGTTTGAGTGTCATGAAATTCTC-AACCTAACAAACCTTTGCGGGATTTGTTTAG--GATTGGA-CTTGGAGGA-TT-TTGTTGGTTGTTGTTATAT-----AACTGACTCCTCTTAAATGTATTAGCTTGATTTC-TTACTGA-TC--AGCTTTC-GGTGTGAT------AAAG-TCTATGCCGT-----TACTGTG---AAGTGCTT---TGGCAAGCTTCTAACT---------GTGATCTT------------TAATGAGA----CA----CTTTATG-ATCTCTTTGACCTCAAATC-------AGGTAGGACTACCCGCTGAACTTAAGCATATCAA
>HaploporuslongisporusJV1906/C11J
--------------TCGAGTTTTTTGAAA--------GGGGTTGTC-GCTGGTCTCTA------GTAGACA---TTGTGCACACTCTG-CTCAAA-----TCC---ACTC-TACACCTGTGCATTT-ACTGTAAGC-TTTGGATGCTG-AAGGGCGCGTT-----------------TGTGCTTGGAAGTGTCT--GGGCTTATGTTTA--T-------TA---CCAACCCTTG-A-AAAGTATTAGAATGTTC--------------------ATATCATATATAT-------AATATAACTTTCAGCAACGGATCTCTTGGCTCTCGCATCGATGAAGAACGCAGCGAAATGCGATAAGTAATGTGAATTGCAGAATTCAGTGAATCATCGAATCTTTGAACGCACCTTGCGCTCCTTGGTATTCCGAGGAGCATGCCTGTTTGAGTGTCATGATATTCTC-AATCTTACAGTTCTTGATTGGACTTGATAG---GATTGGA-CTTGGAGGG-TT-TTGTCAGT--------TGT----TAACTGGCTCCTCTTAAATACATTAGCTTG-------CGCAGA-TC--AGCTGTT-GGTGTGAT----ATAATG-TCTACGCCGC---GCAACTGTA---AAGT-------GTGTTAGCTTCTAACC---------ATCATCTC-------------ATGATGA----TAAAT-----ATGAAACTCTCTGACCTCAAATC-------AGGT------------------------------
>Haploporus_dextrinoideus_JV2106/45J
CGGAAGGATCATTATCGAG--TTTTGAAA--------GGAGTTGTC-GCTGGTCTCTT---TATTGAGACA---TCGTGCACGCTCTG-CTCAAA-----TCC---ACTC-TACCCCTGTGCATTT-ACTGTAAGC-TCTGGATGTTG-AGAGGTG---------------------TTTGCTTTGAAGCATCT--GGGCTTATGTTTA--T-------TA---CAAACCCTTG--AAAAGTATTTGAATGTTCAATGTGATGTTCATACACACATATATT--ATATC------TATATAACTTTCAGCAACGGATCTCTTGGCTCTCGCATCGATGAAGAACGCAGCGAAATGCGATAAGTAATGTGAATTGCAGAATTCAGTGAATCATCGAATCTTTGAACGCACCTTGCGCTCCTTGGTATTCCGAGGAGCATGCCTGTTTGAGTGTCATGAAATTCTC-AACCTTACAGTCCTTGATGGGATTTGTTAG---GATTGGA-TTTGGAGGC-TT-TTGTTGGT----TGTTCAT----CAGCTGGCTCCTCTAAAATACATTAGCTTGGATTG-TTACAGA-TC--AGCTGTT-GGTGTGAT------AATG-TCTACGCCGC-----AACTGTG---AAGT-------GTGCCAGCTTCTAACC---------ATCATCTT-------------AGGATGA----TAAATATA------AACTCTCTGACCTCAAATC-------AGGTAGGACTACCCGCTGAAC-------------
>Haploporus_dextrinoideus_JV2211/1-J
CGGAAGGATCATTATCGAG--TTTTGAAA--------GGAGTTGTC-GCTGGTCTCTT---TATTGAGACA---TCGTGCACGCTCTG-CTCAAA-----TCC---ACTC-TACCCCTGTGCATTT-ACTGTAAGC-TCTGGATGTTG-AGAGGTG---------------------TTTGCTTTGAAGCATCT--GGGCTTATGTTTA--T-------TA---CAAACCCTTG--AAAAGTATTTGAATGTTCAATGTGATGTTCATACACACATATATT--ATATC------TATATAACTTTCAGCAACGGATCTCTTGGCTCTCGCATCGATGAAGAACGCAGCGAAATGCGATAAGTAATGTGAATTGCAGAATTCAGTGAATCATCGAATCTTTGAACGCACCTTGCGCTCCTTGGTATTCCGAGGAGCATGCCTGTTTGAGTGTCATGAAATTCTC-AACCTTACAGTCCTTGATGGGATTTGTTAG---GATTGGA-TTTGGAGGC-TT-TTGTTGGT----TGTTTAT----CAGCTGGCTCCTCTAAAATACATTAGCTTGGATTG-TTACAGA-TC--AGCTGTT-GGTGTGAT------AATG-TCTACGCCGC-----AACTGTG---AAGT-------GTGCCAGCTTCTAACC---------ATCATCTT-------------AGGATGA----TAAATATA------AACTCTCTGACCTCAAATC-------AGGTAGGACTACCCGCTGAACTTAAGCATATCAT
>Haploporus ecuadorensis JV1906/C10J
CGGAAGGATCATTATCGAG--TTTTGAAA--------GGAGTTGTC-GCTGGTCTCTT---TACTGAGACA---TTGTGCACACTCTG-CTCAAA-----TCC---ACTC-TACACCTGTGCATTT-ACTGTAAGC-CCTGGATG--------------------------------TTTGGTTCAAAGCATCT--GGGCTTATGTTTA--T-------TA---CAAACCCTTG-A-AAAGTATTTGAATGTTC-------AAT----------GTATATT--ATATC------TATATAACTTTCAGCAACGGATCTCTTGGCTCTCGCATCGATGAAGAACGCAGCGAAATGCGATAAGTAATGTGAATTGCAGAATTCAGTGAATCATCGAATCTTTGAACGCACCTTGCGCTCCTTGGTATTCCGAGGAGCATGCCTGTTTGAGTGTCATGAAATTCTC-AACCTCG---------ACGGTATTAGTTAG---GATCGGA-TTCGGAGGC-TT-TTGTCAGTTGTGTGTT-AT----CAACTGGCTCCTCTTAAATGCATTAGCTTGGATTG-TTACAGA-TY--AGCTGTT-GGTGTGAT------AATG-TCTACGCCGC-----AACTGTG---AAGT-------GTGCCAGCTTCTAATC---------ATCATCTT-------------TGKATGA----TAA---ATATATG-AACTCTCTGACCTCAAATC-------AGGTAGGACTACCCGCTGAACTTAAGCATATCAT
>HaploporusspLR11231
TGATTGGACCC-----GAG--TTTTGAAA--------GGAGTTGTC-GCTGGTCTCTT---TACTGGGACA---TTGTGCACACTCTG-CTCAAA-----TCC---ACTC-TACACTTGTGCATTT-ACTGTAAGC-CTTGGATG--------------------------------TTTGCTTCAAAGCATCT--GGGCTTATGTTTA--T-------TA---CAAACCCTTG-A-AAAGTATTTGAATGTTC-------AAT----------GTATATT--ATATC------TATATAACTTTCAGCAACGGATCTCTTGGCTCTCGCATCGATGAAGAACGCAGCGAAATGCGATAAGTAATGTGAATTGCAGAATTCAGTGAATCATCGAATCTTTGAACGCACCTTGCGCTCCTTGGTATTCCGAGGAGCATGCCTGTTTGAGTGTCATGAAATTCTC-AACCTGA----------CGGGATTAGTTAG---GATTGGA-CTTGGAGGC-TT-TTGTCAGT----TGTT-AT----CAACTGGCTCCTCTTAAATGTATTAGCTTGGATTG-TTACAGA-TC--AGCTGTT-GGTGTGAT------AATG-TCTACGCCGC-----AACTGTG---AAGT-------GTGCCAGCTTCTAATC---------ATCATCTT-------------TGGATGA----TAAAT-----ATG-AACTCTCTGACCTCAAATC-------AGGTAGGACTACCCGCTGAACTTAAGCATAT---
>HaploporusgrandisporusKE16130
CGGAAGGATCATTATCGAG--TTTTGAAA--------GGAGTTGTC-GCTGGTCTCTG---TACTGAGACA---TTGTGCACACTCTG-CTCAAA-----TCC---ACTC-TACACTTGTGCATTC-ACTGTAAGC-CCTGGATG--------------------------------TTTGCTTCAAAGCATCT--GGGCTTATGTTTA--T-------TA---CAAATCCTTA-A-AAAGTATTTGAATGTTC----------A---------ATGTAAATTATATC------TATATAACTTTCAGCAACGGATCTCTTGGCTCTCGCATCGATGAAGAACGCAGCGAAATGCGATAAGTAATGTGAATTGCAGAATTCAGTGAATCATCGAATCTTTGAACGTACCTTGCGCTCCTTGGTATTCCGAGGAGCATGCCTGTTTGAGTGTCATGAAATTCTC-AACCT-----------GCGGGATTAGTTAG---GATTGGA-CTTGGAGGC-TT-TTGTCAGT----TGTT-AT----CAACCGGCTCCTCTTAAATGTATTAGCTTGGATTG-TTACAGA-TC--AGCTGAT-GGTGTGAT------AATG-TCTACGCCGC-----AACTGTG---AAGT-------GTGCCAGCTTCTAATC---------ATCATCTT-------------TGGATGA----TAAAT-----ATG-AACTCTCTGACCTCAAATC-------AGGTAGGACTACCCGCTGAACTTAAGCATAT---
>HaploporusgrandisporusKE17228
CGGAAGGATCATTATCGAG--TTTTGAAA--------GGAGTTGTC-GCTGGTCTCTG---TACTGAGACA---TTGTGCACACTCTG-CTCAAA-----TCC---ACTC-TACACTTGTGCATTC-ACTGTAAGC-CCTGGATG--------------------------------TTTGCTTCAAAGCATCT--GGGCTTATGTTTA--T-------TA---CAAATCCTTA-A-AAAGTATTTGAATGTTC-------------------AATGTAAATTATATC------TATATAACTTTCAGCAACGGATCTCTTGGCTCTCGCATCGATGAAGAACGCAGCGAAATGCGATAAGTAATGTGAATTGCAGAATTCAGTGAATCATCGAATCTTTGAACGCACCTTGCGCTCCTTGGTATTCCGAGGAGCATGCCTGTTTGAGTGTCATGAAATTCTC-AACCTGA----------CGGGATTAGTTAG---GATTGGA-CTTGGAGGC-TT-TTGTCAGT-----TGTTAT----CAACCGGCTCCTCTTAAATGTATTAGCTTGGATTG-TTACAGA-TC--AGCTGAT-GGTGTGAT------AATG-TCTACGCCGC-----AACTGTG---AAGT-------GTGCCAGCTTCTAATC---------ATCATCTT-------------TGGATGA----TAAAT-----ATG-AACTCTCTGACCTCAAATC-------AGGTAGGACTACCCGCTGAACTTAAGCATAT---
>HaploporuseichelbaumiiCongo1
CGGAAGGATCATTATCGAG--TTTTGAAG--------GGAGTTGTC-GCTGGTCTCTG---TACTGAGACA---TTGTGCACACTCTG-CTCAAA-----TCC---ACTC-TACACTTGTGCATTT-ACTGTAAGC-CCTGGATG--------------------------------TTTGCTTCAAAGCATCT--GGGCTTATGTTTA--T-------TA---CAAATCCTTA-A-AAAGTATTTGAATGTTC-------AAT----------GTATATT--ATATC------TATATAACTTTCAGCAACGGATCTCTTGGCTCTCGCATCGATGAAGAACGCAGCGAAATGCGATAAGTAATGTGAATTGCAGAATTCAGTGAATCATCGAATCTTTGAACGCACCTTGCGCTCCTTGGTATTCYGAGGAGCATGCCTGTTTGAGTGTCATGAAATTCTC-AACCTGA----------CGGGATTAGTTAG---GATTGGA-CTTGGAGGC-TT-TTGTCAGT----TGTT-AT----CAACTGGCTCCTCTTAAATGTATTAGCTTGGATTG-TTACAGA-TC--AGCTGTT-GGTGTGAT------AATG-TCTACGCCGC-----AACTGTG---AAGT-------GTGCCAGCTTCTAACC---------ATCATCTT-------------TGGATGA----TAAAT-----ATG-AACTCTCTGACCTCAAATC-------AGGTAGGACTACCCGCTGAACTTAAGCATAT---
>HaploporuseichelbaumiiKE17238
CGGAAGGATCATTATCGAG--TTTTGAAA--------GGAGTTGTC-GCTGGTCTCTG---TACTGAGACA---TTGTGCACACTCTG-CTCAAA-----TCC---ACTC-TACACTTGTGCATTT-ACTGTAAGC-CCTGGATG--------------------------------TTTGCTTCAAAGCATCT--GGGCTTATGTTTA--T-------TA---CAAATCCTTA-A-AAAGTATTTGAATGTTC-------AAT----------GTATATT--ATATCT------ATATAACTTTCAGCAACGGATCTCTTGGCTCTCGCATCGATGAAGAACGCAGCGAAATGCGATAAGTAATGTGAATTGCAGAATTCAGTGAATCATCGAATCTTTGAACGCACCTTGCGCTCCTTGGTATTCCGAGGAGCATGCCTGTTTGAGTGTCATGAAATTCTC-AACCTGA----------CGGGATTAGTTAG---GATTGGA-CTTGGAGGC-TT-TTGTCAGT----TGTT-AT----CAACTGGCTCCTCTTAAATGTATTAGCTTGGATTG-TTACAGA-TC--AGCTGTT-GGTGTGAT------AATG-TCTACGCCGC-----AACTGTG---AAGT-------GTGCCAGCTTCTAACC---------ATCATCTT-------------TGGATGA----TAAAT-----ATG-AACTCTCTGACCTCAAATC-------AGGTAGGACTACCCGCTGAACTTAAGCATAT---
>HaploporusseptatusCui4100
----------ATCCTCGATGACTTAGGGAGTTTATATGGAGTTGTA-GCTGGCCTTTTATATATAAAGGCA---T-GTGCACACTCTG-TTCAC------TCTCTCTCTT-TACCCCTGTGCATTT-ATTGTAGGC-CTTGTATGT---GAAGATAGA-----CTTGAGTG------TCTGTTGGA-TACATCC--TGGCTTATGTTTTTAT-------TA---TCAACTCTTA-TAAAAGTATCAGAATGTCA-------TATT---ATG-ATGTTTAATACACATCTT----TATACAACTTTCAGCAACGGATCTCTTGGCTCTCGCATCGATGAAGAACGCAGCGAAATGCGATAAGTAATGTGAATTGCAGAATTCAGTGAATCATCGAATCTTTGAACGCACCTTGCGCTCCTTGGTATTCCGAGGAGCATGCCTGTTTGAGTGTCATGATATTCTC-AACCTGTAACAAATTTGTT---TTTGTTCAAT-GGTTGGA-TTTGGAGGG-TT-TTGTCAGT----TGCATAT----GAATTGACTCCTCTTAAATGCATTAGCTTGATTTTGTTATAGA-TC--AGCTCTT-GGTGTGATAATAAAAGTG-TCTACACCATATAAGAGTTGTG---AAATATATAT-GGGCAAGCTTCTAACA-TAATAATAGTCTTCTT-------------ATAGAGG-----ACATTTATTTTG-ATCACTCTGACCTCAAATC-------AGGTAGGACTACCCGCTGAACTTAAGCATATCAA
>HaploporusbicolorDai19951
----------------GAG-------ATA--------TGGGTTGTA-GCTGGCCTTTT-----ATTAGGCA---T-GTGCACACTCTG-CTCAAATTTCCTTC-TCTCTC-TACCCCTGTGCATTT-ATTGTAGGC-CTTGTATGT---GAAGATAGA-----CTTGATTG------TCTGTTGGA-TACATCT--TGGCTTATGTTTTTAT-------TA---TCAACTCTTA--TAAAGTATTAGAATGTT--------TATT---ATG-ATGTTTAATACACATCTT----TATACAACTTTCAGCAACGGATCTCTTGGCTCTCGCATCGATGAAGAACGCAGCGAAATGCGATAAGTAATGTGAATTGCAGAATTCAGTGAATCATCGAATCTTTGAACGCACCTTGCGCTCCTTGGTATTCCGAGGAGCATGCCTGTTTGAGTGTCATGAAATTCTC-AACCTGTACGGATTTGTT----TCTGTAAAT--GGTTGGA-CTTGGAGGG-ATATTGTCAGT------TGCAT----GAACTGGCTCCTCTTAAATGTATTAGCTTGGTTTGTTTATGGA-CC--AGCTCTT-GGTGTGATAGTAAAAATG-TCTACGCCAT--ATAAACTGTG---AGATATAT---ATACAAGCTTCTAATA----------TACTCTA--------------------------------------------------TTATAA------------------------------------------
>HaploporuspapyraceusDai10778
TGCGGATGACATTATCGAATCATTTGAGA------AGTGGGTTGTA-GCTGGCCTCTA----GTAGAGGCA---T-GTGCACACCCTG-CTCAAAA----TTC---TCTC-TACCCCTGTGCATTT-ATTGTAGGC-CTTGTATGA---GAAGATAGA-----CTTGATTG------TCTGTTGGA-TACATCT--TGGCTTATGTTTT--TTTCTTATTA---TCAACTCT--------GTATCAGAATGTCC-------TATT---ATG-ATGTTTAATACACATCTT----TATACAACTTTCAGCAACGGATCTCTTGGCTCTCGCATCGATGAAGAACGCAGCGAAATGCGATAAGTAATGTGAATTGCAGAATTCAGTGAATCATCGAATCTTTGAACGCACCTTGCGCTCCTTGGTATTCCGAGGAGCATGCCTGTTTGAGTGTCATGAAATTCTC-AACCTGTACAAATTTGTT----TTTGTAAGAGTGGTTGGA-CTTGGAGGG-AT-TTGTCAGT------TGCAT----GAACTGGCTCCTCTTAAATATATTAGCTTGGTTCA-TTATGGA-TC--AGCTCTT-GGTGTGATAGTAAAAATG-TCTACGCCAT-GAGGGGCTGTG---AAAAAAATATATGACAAGCTTCTAATA----------GTCTTTA----------------GAGA-------CTTTTTATTG-ATCACTCTGACCTCAAATC-------AGGTAGGACTACCCGCTGAACTTAAGCATAC---
>HaploporuscrassusDai13580
--------------TCGAATTCTTTGAGA------ACTGGGTTGTA-GCTGGCTTCTT-----AGGAGGCA---T-GTGCACACCCTG-CTCAAAAAAATTCCTTCTCTC-TACCCCTGTGCATTT-ATTGTAGGC-CTTGTATGA---GAAGATGGA-----CTTGATTG------TCTGTTGGATTACATCT--TGGCTTATGTTTT--TCTTATTATA---TCAACTCT--------GTATCAGAATGTCC-------TATT---ATG-ATGTTTAATACACATCTT----TATACAACTTTCAGCAACGGATCTCTTGGCTCTCGCATCGATGAAGAACGCAGCGAAATGCGATAAGTAATGTGAATTGCAGAATTCAGTGAATCATCGAATCTTTGAACGCACCTTGCGCTCCTTGGTATTCCGAGGAGCATGCCTGTTTGAGTGTCATGAAATTCTC-AACCTGTACAAATTTGTT----TTTGTAGAG--GGTTGGA-CTTGGAGGG-AT-TTGTCGGT----TGCATAT----GAACTGGCTCCTCTTAAATGCATTAGCTTGGTTCA-TTATGGA-TCAGAGCTCTT-GGTGTGATAGTAAAAATG-TCTACGCCATGGAGGGGCTGTG---AA--------------------------------------------------------------------------------------------------------------------------------------------
>HaploporussubpapyraceusDai2651
------GATGTCTTAGGACTTCTTTGAGA------AGTGGGTTGTA-GCTGGCTTCTT-----AGGAGGCA---T-GTGCACACCCTG-CTCAAAAAAATTCCTTCTCTC-TACCCCTGTGCATTT-ATTGTAGGC-CTTGTATGA---GAAGATGGA-----CTTGATTG------TCTGTTGGATTACATCT--TGGCTTATGTTTT--TCTTATTATA---TCAACTCT--------GTATCAGAATGTCC-------TATT---ATG-ATGTTTAATACACATCTT----TATACAACTTTCAGCAACGGATCTCTTGGCTCTCGCATCGATGAAGAACGCAGCGAAATGCGATAAGTAATGTGAATTGCAGAATTCAGTGAATCATCGAATCTTTGAACGCACCTTGCGCTCCTTGGTATTCCGAGGAGCATGCCTGTTTGAGTGTCATGAAATTCTC-AACCTGTACAAATTTGTT----TTTGTAGAG--GGTTGGA-CTTGGAGGG-AT-TTGTCGGT----TGCATAT----GAACTGGCTCCTCTTAAATGCATTAGCTTGGTTCA-TTATAGA-TCAGAGCTCTT-GGTGTGATAGTAAAAATG-TCTACGCCATGGAGGGGCTGTGAAAAAAAATA----TGACAAGCTTCTAATA----------GTCTTTA----------------GAGA----CTTTTTTTCATTG-ATCACTCTGACCTCAAATC-------AGGTAGGACTACCCGCTGAACTTAAGCATATCAA
>HaploporussubpapyraceusDai9324
------GATGTCTTAGGACTTCTTTGAGA------AGTGGGTTGTA-GCTGGCTTCTT-----AGGAGGCA---T-GTGCACACCCTG-CTCAAAAAAATTCCTTCTCTC-TACCCCTGTGCATTT-ATTGTAGGC-CTTGTATGA---GAAGATGGA-----CTTGATTG------TCTGTTGGATTACATCT--TGGCTTATGTTTT--TCTTATTATA---TCAACTCT--------GTATCAGAATGTCC-------TATT---ATG-ATGTTTAATACACATCTT----TATACAACTTTCAGCAACGGATCTCTTGGCTCTCGCATCGATGAAGAACGCAGCGAAATGCGATAAGTAATGTGAATTGCAGAATTCAGTGAATCATCGAATCTTTGAACGCACCTTGCGCTCCTTGGTATTCCGAGGAGCATGCCTGTTTGAGTGTCATGAAATTCTC-AACCTGTACAAATTTGTT----TTTGTAGAG--GGTTGGA-CTTGGAGGG-AT-TTGTCGGT----TGCATAT----GAACTGGCTCCTCTTAAATGCATTAGCTTGGTTCA-TTATAGA-TCAGAGCTCTT-GGTGTGATAGTAAAAATG-TCTACGCCATGGAGGGGCTGTGAAAAAAAATA----TGACAAGCTTCTAATA----------GTCTTTA----------------GAGA----CTTTTTTTCATTG-ATCACTCTGACCTCAAATC-------AGGTAGGACTACCCGCTGAACTTAAGCATATCAA
>HaploporussubtrameteusKUC2012110236
CGGAAGGATCATTATCGAG-TTTTTGAAA--------AGGGTTGTA-GCTGGTCTTTT-----AGGAGGCA---T-GTGCACACCCTG-CTCAA------TTC-ATACTT-TACCCCTGTGCACTT-ACTGTAGGC-CTTGTATGT---GAAGATGGG-----CATTATTG------TCTATTGGA-TGCATCT--TGGCTTATGTCTA--T-------TA---TAAACCCTTT---AAAGTGATAGAATGAA--------TATT---ATG-ATGTGTAAC--ACATCTT----TATACAACTTTCAGCAACGGATCTCTTGGCTCTCGCATCGATGAAGAACGCAGCGAAATGCGATAAGTAATGTGAATTGCAGAATTCAGTGAATCATCGAATCTTTGAACGCACCTTGCGCTCCTTGGTATTCCGAGGAGCATGCCTGTTTGAGTGTCATGAAATTCTC-AACCT-ACAAACCTTTGCAGGATTTGTAAG---GATTGGA-CTTGGAGGT-TT-TTGTCGGT------TGCAT-----GATCGGCTCCTCTTAAATGCATTAGCTTGGTTCC-TTATGGA-TC--AGCTGTC-AGTGTGAT------AATG-TCTACGCTGC-----AACTGTG---AAGTGTTT---TGGCAAGCTTCTAACA----------GTCTCTT-------------ATGGAGA----CA----TTAATTG-ATCTCTCTGACCTCAAATC-------AGGTAGGACTACCCGCTGAACTTAAGCATAT---
>HaploporusgilbertsoniiJV1611/5J
CGGAAGGATCATTATCGAG--TTTTGAAA--------GGGGTTGTA-GCTGGTCTTT----------GACA---T-GTGCACACCTTG-CTCAA------TCC---ACTC-TACACCTGTGCATTT-ATTGTAGGC-CTTGTATGT---GAAGATGGA-----CTTTATTG------TCTGTTGGA-CTCATCT-TG-GCTTATGTTTA--T-------TA---CAAACTCATT-AAAAAGTATTAGAATGTT--------TATC---ATG---ATGTAAT--ACATC------TATATAACTTTCAGCAACGGATCTCTTGGCTCTCGCATCGATGAAGAACGCAGCGAAATGCGATAAGTAATGTGAATTGCAGAATTCAGTGAATCATCGAATCTTTGAACGCACCTTGCGCTCCTTGGTATTCCGAGGAGCATGCCTGTTTGAGTGTCATGAAATTCTC-AACCTTACAATCCTTTGTGGGATTTGTTAG---GATTGGA-CTTGGAGGC-TT-TTGTCAGT------TGTAT----AGACTGGCTCCTCTTAAATATATTAGCTTAATTCC-TCRCGGA-TC--AGCTGTT-GGTGTGAT------AATG-TCTACGCTGC-----AACTGTG---AAGTATTCTG-GTGTGAGCTTCTAATG---------AGTCTCTT------------ATGGGAGA----CAATT-TGATATA-ATGTCTCTGACCTCAAATC-------AGGTAGGACTACCCGCTGAACTTAAGCATATCAT
>Haploporustuberculosus15559
TGCGGAGGACATTATCGAG--TTTTGAA---------GGGGTTGTA-GCTGGTCTTTT------TAAGACA---T-GTGCACACCCTG-CTCAA------TCC---ACTC-TACACCTGTGCACTT-ATTGTAGGC-CTTGTATGT---GAAGATGGA-----CTTTATTG------TCTGTTGGA-TTCATCT--TGGCTTATGTTTA--T-------TA---CAAACTCATT-AAAAAGTATTAGAATGTC--------TATT---ATG---ATGTAAC--ACATCTTTATATATATAACTTTCAGCAACGGATCTCTTGGCTCTCGCATCGATGAAGAACGCAGCGAAATGCGATAAGTAATGTGAATTGCAGAATTCAGTGAATCATCGAATCTTTGAACGCACCTTGCGCTCCTTGGTATTCCGAGGAGCATGCCTGTTTGAGTGTCATGAAATTCTC-AACCTAATGATCCTTTGTGGGATTTGTTAG---GATTGGA-CTTGGAGGCTAT-TTGTCGGT------TGCAT-----GACTGGCTCCTCTTAAATGCATTAGCTTGATTCC-TTGTGGA-TC--GGCTGTT-GGTGTGAT------AATG-TCTACGCCGC-----AACCGTG---AAACGTTTTT-GGACAAGCTTCTAATG----------GTCTCTT----------ACTATGGGGA----CACT--TTTAATG-ATCTCTCTGACCTCAAATC-------AGGTAGGACTACCCGCTGAACTTAAGCATATCAA
>HaploporuscylindrosporusDai15664
TTTTGAGACTATCACCTCG--TATCGAAG--------TGACCTGAA-TCTGGTTCTTT-------TAGACA---T-GTGCACACTCTG-CTCAA------TCC---ACTC-TACACCTGTGCACTT-ATTGTAGGC-CTTGTATGT---GAAGATGGG-----CATTAATG------TCTGTTGGA-ATCATCT--TGGCTTATGTTTA--T-------TA---TAAACTCATT-ATAAAGTATTAGAATGTC--------TATT---ATGGATGTGTAAT--GCATCTTTATATATATAACTTTCAGCAACGGATCTCTTGGCTCTCGCATCGATGAAGAACGCAGCGAAATGCGATAAGTAATGTGAATTGCAGAATTCAGTGAATCATCGAATCTTTGAACGCACCTTGCGCTCCTTGGTATTCCGAGGAGCATGCCTGTTTGAGTGTCATGAAATTCTC-AACCT-ATCATCCTTTGCGGGATTTGTTAG---GATTGGA-CTTGGAGGC-AT-TTGTCGGT------TGCAT-----GACTGGCTCCTCTTAAATGCATTAGCTTGATTCC-TTGTGGA-TT--GGCTGTT-GGTGTGAT------AATG-TCTACGCCGC-----AACCATA---AAACATTTTT-GGATAAGCTTCTAATT----------GTGTCTT-----------------TGA----TACT--TTTAATG-ATCTCTCTGACCTCAAATC-------AGGTAGGACTACCCGCTGAACTTAAGCATATCAA
>HaploporusnepalensisDai12937
TGCGGAGGACATTATCGAG--TTTTGAAA--------GGGGTTGTA-GCTGGTCTTTT--------AGACA---T-GTGCACACCCTG-CTCAA------TCC---ACTC-TACACCTGTGCACTT-ATTGTAGGC-CTTGTATGT---GAAGATGGA-----CTTTAATG------TCTGTTGGA-ATCATCT--TGGCTTATGTTTA--T-------TA---TAAACTCATA-ATAAAGTATTAGAATGTC--------TATT---ATG--GATGTAAA-TGCATCTTTATATATATAACTTTCAGCAACGGATCTCTTGGCTCTCGCATCGATGAAGAACGCAGCGAAATGCGATAAGTAATGTGAATTGCAGAATTCAGTGAATCATCGAATCTTTGAACGCACCTTGCGCTCCTTGGTATTCCGAGGAGCATGCCTGTTTGAGTGTCATGAAATTCTC-AACCT-ATCATCCTTTGCGGGATTTGTTAG---GATTGGA-CTTGGAGGC-AT-TTGTCGGT------TGCAT-----GACTGGCTCCTCTTAAATGCATTAGCTTGATTCC-TTGTGGA-TT--GGCTGTT-GGTGTGAT------AATG-TCTACGCCGC-----AACCATA---AAACATTTTT-GGATAAGCTTCTAATT----------GTGTCTT-----------------TGA------CACTTTTAATG-ATCTCTCTGACCTCAAATC-------AGGTAGGACTACCCGCTGAACTTAAGAAAA----
>HaploporusthindiiCui9373
AGACGGAGGTCTTATCGAG--TTTTGAAA--------GGGGTTGTA-GCTGGTCTTTT--------AGACA---T-GTGCACACTCTG-CTCAA------TCC---ACTC-TACACCTGTGCACTT-ATTGTAGGC-CTTGTATGT---GAAGATGGG-----CATTAATG------TCTGTTGGA-ATCATCT--TGGCTTATGTTTA--T-------TA---TAAACTCATT-ATAAAGTATTAGAATGTC--------TATT---ATGGATGTGTAAT--GCATCTTTATATATATAACTTTCAGCAACGGATCTCTTGGCTCTCGCATCGATGAAGAACGCAGCGAAATGCGATAAGTAATGTGAATTGCAGAATTCAGTGAATCATCGAATCTTTGAACGCACCTTGCGCTCCTTGGTATTCCGAGGAGCATGCCTGTTTGAGTGTCATGAAATTCTC-AACCT-ATCATCCTTTGCGGGATTTGTTAG---GATTGGA-CTTGGAGGC-AT-TTGTCGGT------TGCAT-----GACTGGCTCCTCTTAAATGCATTAGCTTGATTCC-TTGTGGA-TT--GGCTGTT-GGTGTGAT------AATG-TCTACGCCGC-----AACCATA---AAACATTTTT-GGATAAGCTTCTAATT----------GTGTCTT-----------------TGA------TACTTTTAATG-ATCTCTCTGACCTCAAATC-------AGGTAGGACTACCCGCTGAACTTAAGCATATCAA
>HaploporusthindiiCui9682
--GCGGAGACATTATCGAG--TTTTGAAA--------GGGGTTGTA-GCTGGTCTTTT--------AGACA---T-GTGCACACTCTG-CTCAA------TCC---ACTC-TACACCTGTGCACTT-ATTGTAGGC-CTTGTATGT---GAAGATGGG-----CATTAATG------TCTGTTGGA-ATCATCT--TGGCTTATGTTTA--T-------TA---TAAACTCATT-ATAAAGTATTAGAATGTC--------TATT---ATGGATGTGTAAT--GCATCTTTATATATATAACTTTCAGCAACGGATCTCTTGGCTCTCGCATCGATGAAGAACGCAGCGAAATGCGATAAGTAATGTGAATTGCAGAATTCAGTGAATCATCGAATCTTTGAACGCACCTTGCGCTCCTTGGTATTCCGAGGAGCATGCCTGTTTGAGTGTCATGAAATTCTC-AACCT-ATCATCCTTTGCGGGATTTGTTAG---GATTGGA-CTTGGAGGC-AT-TTGTCGGT------TGCAT-----GACTGGCTCCTCTTAAATGCATTAGCTTGATTCC-TTGTGGA-TT--GGCTGTT-GGTGTGAT------AATG-TCTACGCCGC-----AACCATA---AAACATTTTT-GGATAAGCTTCTAATT----------GTGTCTT-----------------TGA------TACTTTTAATG-ATCTCTCTGACCTCAAATC-------AGGTAGGACTACCCGCTGAACTTAAGCATTT---
>PerenniporiahainanianaCui6364
TGCGGAGGTC-TTATCGAG-TTATTGACA---------GGGTTGTA-GCTGGCCTTCC-------GAGGCA---ATGTGCACGCCCTTGTTCA-------TCC-ACTCTC-TACACCTGTGCACTT-ACTGTGGGT-TTCAGTTG----AATGAAGCGAGCCTTTTAAATTAAAGGGCTTGTGGAATTTATTCT--GTGCCTGCGTTTA--T-------CACATTAAACTCCAT---T--GTATCAGAATGTGTA------TATT---GCG---ATGTAAC--GCATCTA----TGTACAACTTTCAGCAACGGATCTCTTGGCTCTCGCATCGATGAAGAACGCAGCGAAATGCGATAAGTAATGTGAATTGCAGAATTCAGTGAATCATCGAATCTTTGAACGCACCTTGCGCTCCTTGGTATTCCGAGGAGCATGCCTGTTTGAGTGTCATGAAATATTC-AATCTACAAGTCTTT-----GCTTTGTAG----TTTTGGA-TTTGGAGGC----TTGCCGGTTTGTATTTGAC----AAACTGGCTCCTCTTAAATGCATTAGCTTGATTTC-TTGCAGA-TC--AGCTCCT-GGCGTGAT-----AATTG-TCTACGCCGT-----GGCTGTG---AAGTGCT----TGGCGAGCTTCTAGTT----------GTCTTGC------------ATAAGAAA------------------ATTTTTTTGATCTCAGATCTCATCACGTGGGAGAACACCCCCTGAATATTAATATTTAAA
>Perenniporia citrinoalba Dai 13643
---------------------GTTTTAAT--------TGGGTTGTA-GCTGGCCTTCC-------GAGGCA---T-GTGCACGCCT---ATTAA------TCC---ACTC-TACACCTGTGCACTT-ACTGTGGGT-TTCAAACGG---TGAAGCGGG-----CCTTTGCG------GGTTCGTGAAGCCGTTT--GTGCCTGCGTTTA--T-------TA---CAAACCCTTA----AAGTATCAGAATGTG--------TATT---GCG---ATGTAAC--GCATTTA----TATACAACTTTCAGCAACGGATCTCTTGGCTCTCGCATCGATGAAGAACGCAGCGAAATGCGATAAGTAATGTGAATTGCAGAATTCAGTGAATCATCGAATCTTTGAACGCACCTTGCGCTCCTTGGTATTCCGAGGAGCATGCCTGTTTGAGTGTCATGAAATCTTC--AACTTGTAAGCTTTTGTGAG-TTTATAA----GCTTGGA-CTTGGAGGT----TTGTCGGC------CTAGC-----GGTCGGCTCCTCTTAAATGCATTAGCTCGATTTC-TTGCAGA-TC--GGCTCTC-GGTGTGAT-----AATTG-TCTACGCCGC-----GACTGTG---AAGCATATAT-GGGCGAGCTTCTAATG----------GTCTCTT----------------------------------------------------------------ACACGAGACAATATATTGACAT------------
>HaploporuspunctatusDai19628
TGCGGAGGTCATTATCGAG-TTTTTGAA---------GGAGTTGTA-GCTGGCCTTTA-----GCGAGGCATATTTGTGCACGCTCCG-TTCAA------TCC---ACTC-TACACCTGTGCACTT-TCTGTAGGT-CTTGGAGCG---GGAAGCAGG---CCCTTTTTTGGAGGGGTCTGCCT---AACGTTT-TGGGCCTGCGTTTGTTT-------TA---CAAAACCTTA---CAAGTATCAGAGCGTGT-------TGTT---GCG---ATGTAAC--GCATCCA----AATACAACTTTCAGCAACGGATCTCTTGGCTCTCGCATCGATGAAGAACGCAGCGAAATGCGATAAGTAATGTGAATTGCAGAATTCAGTGAATCATCGAATCTTTGAACGCACCTTGCGCTCCTTGGTATTCCGAGGAGCATGCCTGTTTGAGTGTCATGAAATTCTC--AACTTACAAGCCTTTGCGGGCCATGTAA----GATTGGA-TTTGGAGGCTTTGCCGGCGGT------TTTAT---GCAGTCGGCTCCTCTTAAAAGCATTAGCTCGGTTCC-TTGCGGATTC--GGCTCTC-AGTGTGAT-----AATTG-TCTACGCTGT-----GGCCGTTG--AAGCGTTTTATAACAGAGCTTCTAAAT--CGTCTGCCTCCCTTT-------------GCTGGGATGACGACATCTTTTTTG-ACC--TCTGACCTCAAATC-------AGGGTA----------------------------
>HaploporusangustisporusDai10951
-ACCGGAGGTCTTATCGAG-TTTTTGAAA--------GGAGCTGTA-GCTGGCCTTTA-----GCGAGGCATATTTGTGCACGCTCCGTTTCAA------TCC---ACTC-TACACCTGTGCACTT-TCTGTAGGT-CTTGGAGCG---GGAAGCGGG---CCCTTTTTTGGGTC--TCTGCCT---AACGTTT-TGGGCCTGCGTTTGTTT-------TA---CAAAACCTTA---CAAGTATCAGAGCGTGT-------TGTT---GCG---ATGTAAC--GCATCCA----AATACAACTTTCAGCAACGGATCTCTTGGCTCTCGCATCGATGAAGAACGCAGCGAAATGCGATAAGTAATGTGAATTGCAGAATTCAGTGAATCATCGAATCTTTGAACGCACCTTGCGCTCCTTGGTATTCCGAGGAGCATGCCTGTTTGAGTGTCATGAAATTCTC--AACTTACAAGCCTTTGCGGGCCATGTAA----GATTGGA-TTTGGAGGCTTTGTCGGCGGT------TTCAT---GCAGTCGGCTCCTCTTAAAAGCATTAGCTCGGTTCC-TTGCGGATTC--GGCTCTC-AGTGTGAT-----AATTG-TCTACGCTGT-----GGCCGTTG--AAGCGTTTTACAACAGAGCTTCTAAAT--CGTCTGTCTCCCTTT-------------GCTGGGACGACAACATCTTTTTTG-ACC--TCTGACCTCAAATC-------AGGTAGGACTACCCGCTGAACTTAAGCATATCAA
>HaploporussrilankensisDai19523
----------------GAA------------------GGAGCTGTA-GCTGGCCTTTA-----GCGAGGCATATTTGTGCACGCTCCGTTTCAA------TCC---ACTC-TACACCTGTGCACTT-TCTGTAGGTCTTGGAGCGG---GAAGTCGGG---CCCTTTTCTGGG----TCTGCCT---AACGTTT-TGGGCCTGCGTTTGTTT-------TA---CAAAACCTTA---CAAGTATCAGAGCGTGT-------TGTT---GCG---ATGTAAC--GCATCCA----AATACAACTTTCAGCAACGGATCTCTTGGCTCTCGCATCGATGAAGAACGCAGCGAAATGCGATAAGTAATGTGAATTGCAGAATTCAGTGAATCATCGAATCTTTGAACGCACCTTGCGCTCCTTGGTATTCCGAGGAGCATGCCTGTTTGAGTGTCATGAAATTCTC--AACTTACAAGCCTTTGCGGGCCATGTAA----GATTGGA-TTTGGAGGCCTTGTCGGCGGT------TTTAT---GCGGTCGGCTCCTCTTAAAAGCATTAGCTCGGTTCC-TTGCGGATTC--GGCTCTC-AGTGTGAT-----AATTG-TCTACGCTGT-----GGCCGTTG--AAGCGTTTTATGACAGAGCTTCTAA---------------------------------------------------------ATCGTCTGGACTCC--CTT-------TGCTGGGACGACGACATCTTTTTTGAC-------
>HaploporusalabamaeDollinger895
---AAGGATCATTATCGAG-TTTTTGAAA------KSGGAGTTGTA-GCTGGCGCCTT---TARCGAGGYGCATTTGTGCACGCTCCSKTTCAA------TCC-ACACTCTTACACCTGTGCACTT-TCTGTAGGTCTTGAGAAGGCGGGAAAGTGGG-------CCGTTAACACGGCCTTCCTAACGTTTTTTTGGGGCCTGCGTTTG--TT------TA---CAAAACCTTA-C--AAGTATCAGAGCGTGT-------TGTT---GCG---ATGTAAC--GCATCCA----AATACAACTTTCAGCAACGGATCTCTTGGCTCTCGCATCGATGAAGAACGCAGCGAAATGCGATAAGTAATGTGAATTGCAGAATTCAGTGAATCATCGAATCTTTGAACGCACCTTGCGCTCCTTGGTATTCCGAGGAGCATGCCTGTTTGAGTGTCATGAAATTCTC--AATTTACAGGCCTTTGCGGGCCRTGTAA----GATTGGA-TTTGGAGGC--T-TTGTCGGYGGCCTTTTTGT---GCGGCCGGCTCCTCTTAAAAGCATTAGCTCGATTCC-TTGCGGATTC--GGCTCTC-GGTGTGAT-----AATTG-TCTACGCCGT-----GGCTGTTG--AAGCGTTTTTTGAAAGAGCTTATAAAA----TTGTCCGTCTCCTTTGCT--------GAGACGA----CA----TCTTTTG-ACC--TCTGACCTCAAATC-------AGGTAGGACTACCCGCTGAACTTAA---------
>HaploporusalabamaeJV1704/75
CGGAAGGATCATTATCGAG-TTTTTGAAA------GCGGAGTTGTA-GCTGGCGCCTT---TAACGAGGCGCATTTGTGCACGCTCCGTTTCAA------TCC-ACACTCTTACACCTGTGCACTT-TCTGTAGGTCTTAAGAAGGCGGGAAAGCGGG-------CTGTTAACACGGCCTGCCCAACGTTTTTTTGGGGCCTGCGTTTG--TT------TA---CAAAACCTTA---CAAGTATCAAAGCGTGT-------TGTT---GCG---ATGTAAC--GCATCCT----AATACAACTTTCAGCAACGGATCTCTTGGCTCTCGCATCGATGAAGAACGCAGCGAAATGCGATAAGTAATGTGAATTGCAGAATTCAGTGAATCATCGAATCTTTGAACGCACCTTGCGCTCCTTGGTATTCCGAGGAGCATGCCTGTTTGAGTGTCATGAAATTCTC--AACTTACACGCCTTTGCGGGCCGTGTTAA---GATTGGA-TTGGGAGGC--T-TTGTCGGTGGCCTTTCTGT---GCGGCCGGCTCCTCTTAAAAGCATTAGCTCGATTCC-TTGCGGATTC--GGCTCTC-GGTGTGTT-----AATTG-TCTACGCCGT-----GGCTGTTG--AAGCGTTTTTTGAAAGAGCTTATAAAA----TCGTCCGTCTCCT-------------TTGCTGAGACGACATCTTTTGACA------TCTGACCTCAAATC-------AGGTAGGACTACCCATCG----------------
>HaploporusmicrosporusDai12147
ACGGAGGATCATTATCGAGTTTTTTGAA---------GGGGTTGTA-GCTGGCCTTTA-----CGGAGGCATGTTAGTGCACGCCCCG-CTCAA------TCC-ACTCTCTTACACCTGTGCACTCCTCCGTAGGT-CTTTACAAGGTGGAAGGTGGG-----CTCTCTTTTGGGACCCTGCCCGAAGCTTTCTGGGGGCTTACGGTCG--TT------TA---CAAACACCTT-T-AAAGTATCAGAACGCGT-------TGTTTGCATG-CGATGCGTC--GCATCTTAT--TATACAACTTTCAGCAACGGATCTCTTGGCTCTCGCATCGATGAAGAACGCAGCGAAATGCGATAAGTAATGTGAATTGCAGAATTCAGTGAATCATCGAATCTTTGAACGCACCTTGCGCTCCTTGGTATTCCGAGGAGCATGCCTGTTTGAGTGTCATGAAATTCTC-AATTCCGCAAGCTTTTG-----TTTGTGG----ACTTGGA-TTTGGAGGC---CTTGTCGGATCACTTGAAGT-----GTTCGGCTCCTCTCAAAAGCATTAGCTTGGCTCC-TTGCGCATTC--GGCTTTC-GGTGTGAT-----AAATG-TCTACGCCGT-----GGTCGTTTGAAAGCTGCTGTCGGACAAGCTTCTAGTTGAACGCGACGTTTTCTTGCCTTTACCCCGGCGAGAGAGCGGTTGTCGTTTTTTG-ATCTTTCTGACCTCAAATC-------AGGTAGGACTACCCGCTGAACTTAAGCATATCAA
>HaploporusnanosporusGA0651Gabon
CGGAAGGATCATTATCGAG--TCTTGAAA--------GGGGTTGTA-GCTGGCCTTCC-------GAGGCA--TTTGTGCACGCCCTG-CTCAA------TCC---ACTC-TACACCTGTGCACTTTATTGTAGGT-CTTTAAAAATG-AAGGGCGGGGCTATCTTGA---------CCCGCTTGA-AGTTTTTGGGGGCTTACGTTGT--T-------TA---CAAACGCCTT--TAAAGTATTAGAACGTGT-------TGTT---TTG-CGATGTAAC--GCATTTT----TATACAACTTTCAGCAACGGATCTCTTGGCTCTCGCATCGATGAAGAACGCAGCGAAATGCGATAAGTAATGTGAATTGCAGAATTCAGTGAATCATCGAATCTTTGAACGCACCTTGCGCTCCTTGGTATTCCGAGGAGCATGCCTGTTTGAGTGTCGTGAAATTCTC--AACTCACAAGCTTT-------TTTGTTTGTGGGCTTGGA-TTTGGAGGC---CTTGTCGGT-CCCTAGTAATAATGGGGTCGACTCCTCTTAAAAGCATTAGCTTGATTCC-TTGCGGATTC--AGCTTTTCGGTGTGAT-----AAATG-TCTACGCCGT-----GGCTGTTTG-AAGCAGCTGTTGGACGAGCTTCCAAAT-AGGTCTTTGCTCTTTT-------------GCAAGGA----CCAATTGTTATTG-ACC--TCTGACCTCAAATC-------AGGTAGGACTACCCGCTGAACTTAAG--------
>HaploporusnanosporusGA0639Gabon
CGGAAGGATCATTATCGAG--TCTTGAAA--------GGGGTTGTA-GCTGGCCTTCC-------GAGGCA--TTTGTGCACGCCCTG-CTCAA------TCC---ACTC-TACACCTGTGCACTTTATTGTAGGT-CTTTAAAAATG-AAGGGCGGGGCTATCTTGA---------CCCGCTTGA-AGTTTTTGGGGGCTTACGTTGT--T-------TA---CAAACGCCTT-T-AAAGTATTAGAACGTGT-------TGTT---TTG-CGATGTAAC--GCATTTT----TATACAACTTTCAGCAACGGATCTCTTGGCTCTCGCATCGATGAAGAACGCAGCGAAATGCGATAAGTAATGTGAATTGCAGAATTCAGTGAATCATCGAATCTTTGAACGCACCTTGCGCTCCTTGGTATTCCGAGGAGCATGCCTGTTTGAGTGTCGTGAAATTCTC--AACTCACAAGCTTT-------TTTGTTTGTGGGCTTGGA-TTTGGAGGC---CTTGTCGGT-CCCTAGTAATAATGGGGTCGACTCCTCTTAAAAGCATTAGCTTGATTCC-TTGCGGATTC--AGCTTTTCGGTGTGAT-----AAATG-TCTACGCCGT-----GGCTGTTTG-AAGCAGCTGTTGGACGAGCTTCCAAAT-AGGTCTTTGCTCTTTT-------------GCAAGGA----CCAATTGTTATTG-ACC--TCTGACCTCAAATC-------AGGTAGGACTACCCGCTGAACTTAAG--------
>Haploporus_crystallinus_FG-14-870
CGGAAGGATCATTATCGAG--TCTTGAAA--------GGGGTTGTA-GCTGGCCTTCC----G---AGGCATTTT-GTGCACGCCCTG-CTCAA------TCCA-CTCTC-TACACCTGTGCACTTCATTGTAAGT-CTTTAAAAATG-AAAGGCGGGGCTATCTTGG---------TCCGCTTGA-AGTTTTT-GGGGCTTACGTTGT--T-------TA---CAAACGCCTT-T-AAAGTATTAGAACGTGT-------TGTT---TTG-CGATGTAAC--GCATTTT----TATACAACTTTCAGCAACGGATCTCTTGGCTCTCGCATCGATGAAGAACGCAGCGAAATGCGATAAGTAATGTGAATTGCAGAATTCAGTGAATCATCGAATCTTTGAACGCACCTTGCGCTCCTTGGTATTCCGAGGAGCATGCCTGTTTGAGTGTCGTGAAATTCTC--AACTCACAAGCTTT-------TTTGTTTGTGGGCTTGGA-TTTGGAGGC-TT-TTGTCGGTCCCCTAGTAAT-ATGGGGTCGGCTCCTCTTAAAAGCATTAGCTTGATTCC-TTGCGGATTC--AGCTTTC-GGTGTGAT-----AAATG-TCTACGCCGT-----GGCTGTTTG-AAGCAGCTGTTGGACGAGCTTCCAAGCAGGTCTTTGCTTTTTT--------------GCAAGGA----CAATT-GTTATTG-ACC--TCTGACCTCAAATC-------AGGTAGGACTACCCGCTGAATTAA----------
>Haploporus_crystallinus_JV2208/36
CGGAAGGATCATTATCGAG--TCTTGAAA--------GGGGTTGTA-GCTGGCCTTCC----G---AGGCATTTT-GTGCACGCCCTG-CTCAA------TCCA-CTCTC-TACACCTGTGCACTTCATTGTAAGT-CTTTAAAAATG-AAAGGCGGGGCTATCTTGG---------TCCGCTTGA-AGTTTTT-GGGGCTTATGTTGT--T-------TA---CAAACGCCTT-T-AAAGTATTAGAACGTGT-------TGTT---TTG-CGATGTAAC--GCATTTT----TATACAACTTTCAGCAACGGATCTCTTGGCTCTCGCATCGATGAAGAACGCAGCGAAATGCGATAAGTAATGTGAATTGCAGAATTCAGTGAATCATCGAATCTTTGAACGCACCTTGCGCTCCTTGGTATTCCGAGGAGCATGCCTGTTTGAGTGTCGTGAAATTCTC--AACTCACAAGCTTT-------TTTGTTTGTGGGCTTGGA-TTTGGAGGC-TT-TTGTCGGTCCCCTAGTAAT-ATGGGGTCGGCTCCTCTTAAAAGCATTAGCTTGATTCC-TTGCGGATTC--AGCTTTC-GGTGTGAT-----AAATG-TCTACGCCGT-----GGCTGTTTG-AAGCAGCTGTTGGACGAGCTTCCAAGCAAGGTCTTTGCTTTTTT-------------GCAAGGA----CAAATTGTTATTG-ACC--TCTGACCTCAAATC-------AGGTAGGACTACCCGCTGAACTTAAGCATATCAA
