# Supplementary material for: ﻿Outline, phylogenetic and divergence times analyses of the genus Haploporus (Polyporales, Basidiomycota): two new species are proposed
Source: MycoKeys. 2023 Jul 24;98:233–52. doi: 10.3897/mycokeys.98.105684 (PMC10390986; doi:10.3897/mycokeys.98.105684)
Supplement: Supplementary material 1 — The supplementary materilas in this study [file mycokeys-98-233-s001.zip › Supplementary Materials/File S1/Figure2-concatenation-1.fasta]

>Agaricus_campestris_LAPAG370_
CGGAAGGATCATTATTGAATT---ATGTTTCTAGA-------------TGGGTTGTA-GCTG-------------------G-CTCT------------TTGGAGC-A-----TGTGCAC---------ACCTGT-----------------------TTGGAT--------TTC-----ATTTTCATCCACC------TGTGCACCTA-----------------------TTGTAGTCTTTGGTTTGGGTAT--------------------------------TGAGGAAGTGGTCA----------GCCTATCAGCATTTGCTGGATGTGAGGAGTTTGCAGTGTGAAAGCATTGCTGTCCTTTACTTGGCCATG--GAGTCTTTTGCCTACCAGAGTCTATG-----------TCATT--CATT----ATACCCTGTC-----GAATGTTATCGAATGT--------CTTT-------------------------ACATGGGCTTT---CATGCCTATGAAAATT------ATAATACAACTTTCAGCAACGGATCTCTTGGCTCTCGCATCGATGAAGAACGCAGCGAAATGCGATAAGTAATGTGAATTGCAGA-ATTCAGTGAATCATCGAATCTTTGAACGCATCTTGCGCTCCTTGG-----TACTCCGAGGAGCATGCCTGTTTGAGTGTCATTAAATTC--TCAACTCTCTTATAC-TTTGTTGTAT---------------------AGGAGGGCTTGGAT--TGTGGAGGT----TTGCTGGCAACTT---------------GTTTGTGGTCAGCTCCTCT-GAAATGCATTAGCGGAACCGT-TT-----GCGATC-------------TGC---CACAAGTGTGATAA----ACTATCTACAC-TGG----------------CGAGG---------------------------------GGATTGCTCTCTGTGTTTGTTCAGCTTCTAA---------TCGTCT-CAGTTT-----------------------------------GAGACAACTTT-------------TGAATACTTGACCTCAAATCAGGTAGGACTACCCGCTGAACTTAA---------CCCTAGTAACTGC-GAGTGAAGCGGGAAAAGCTCAAATTTAAAATCTGGCGG-TCTC---TGGCCGTCC--GAGTTGTAATCTAGAGAAGTAATGCCCGTGCTGGACCGTGTATAAG-TCTCCTGGGATGGAGCGTCATAGAGGGTGAGAATCCCGTCTTTGACACGGACTACCAG--TGC-ATTGTGGTATGCTCTCAAAGAGTCGAGTTGTTTGGGAATGCAGCTCAAAATGGGTGGTAAATTCCATCTAAAGCTAAATATTGGCGAGAGACCGATAGCGAACAAGTACCGTGAGGGAAAGATGAAAAGAACTTTGGAAAGAGAGTTAAACAGTACGTGAAATTGCTGAAAGGGAAACGCTTGAAGTCAGTCGCGTTGGCCAGGGATCAGCCTTGC------TTTTGCATGGTGTACTTTCTGGT--TGACGGGTCAGCATCAATTTTGACCGCTGGAAAAGGGCCTGGGGAATGTGGCAGC---TTC----GGCTGTG-TTATAGCCCCTGG-TCGCATACAGTGGT-TGGGATTGAGGAACTCAGCA-C--GCCGCA-----AGGCC-GGGTT------T------CG-ACCAC-GTTCGTGCTTAGGATGCTGGCATAATGGCTTTAAGCGACCCGTCTTGAAACACGGACCAAGGAGTCTAACATGCCTGCGAGTATTTGGGTGGAAAACCCAAGTGCGTAATGAAAGTG-AAAGTTGAGA-TCCCTGTCGTGGGGAGCATCGACGCCCGGACCAGAACTTTTG----GGACGGATCCGCGGTGGAGCATGTATGTTGGGACCCGAAAGATGGTGAACTATGCCTGAATAGGGTGAAGCCAGAGGAAACTCTGGTGGAGGCTCGTAGCGATTCTGACGTGCAAATCGATCGTCAAATTTGGGTATAGGGGCGAAAGACTAATCG-------------------------------------------------------------------------------------------------------------------------------------------------------------------------------------------------------------------------------------------------------------------------------------------------------------------------------------------------------------------------------------------------------------------------------------------------------------------------------------------------
>Amylocorticium_cebennense_CFMR_HHB_2808
CGGAAGGATCATTATTGAA------TCTCACAGGAGA-----------AAGGTTGT--GCTG-------------------G-CCTT------------TCGAGGC-A-----TGTGCAC---------ACTTTG-----------------------ATCCAA--------TTA---------TTACACCCC------TGTGCACACA-----------------------TTGTAGGAGGAGTGGA-----------------------------------------------------------------------------------------------------------------------------------------------TAACACTTCTTCTATG-----------TTTCA--CAC-----ACCCCATTGT------ATGTATGAAGACTGT----C---CAT----------------------------------------TATTCGTATGAATAAA------ATAATACAACTTTCAACAACGGATCTCTTGGCTCTCGCATCGATGAAGAACGCAGCGAAATGCGATAAGTAATGTGAATTGCAGA-ATTCAGTGAATCATCGAATCTTTGAACGCACCTTGCGCTTCTCAG-----TTATCTGAGGAGCATGCCTGTTTGAGTGTCATTAAATTC--TCAACCCTTTGGCTT-TTTGAAAAGCT--------------------TTTTGGGCTTGGAA--CCTGGGGGT----GTGCTGGT----------------------GAAAGCTGGCTCCCCTT-TAAATGCATTAGCGGAGAAGC-AT-----GAGTTCC------------TGCA--AATAGGTGTGATAA-----TTATCTACGC-CTCTT--------------------TG------------------------------AGG-----------ACGGAGTGTGCCGCTGACAG------CTGTCT-TTCGAG-----------------------------------ACAAAAAGCAT-------------CATGATCTTGACCTCAAATCAGGTAGGACTACCCGCTGAACTTAAGCATATCAACCCTAGTAACTGC-GAGTGAAGCGGGACAAGCTCAAATTTAAAATCTGGCAA-TCTT---TGGTTGTCC--GAGTTGTAATCTGGAGAAGTGCTTTCCGCGCCAGACCGTGTAAAAGTTCCTTTGGAATGAGGCGTCATAGAGGGTGAGAATCCCGTCTTTGACACGGACAACTGG--GGCTTTTGTGATGCGCTCTCGAAGAGTCGAGTTGTTTGGGAATGCAGCTCAAAATGGGTGGTAAATTCCATCTAAAGCTAAATATTGGCGAGAGACCGATAGCGAACAAGTACCGTGAGGGAAAGATGAAAAGCACTTTGGAAAGAGAGTTAAACAGTACGTGAAATTGTTGAAAGGGAAACGCTTGAAGTCAGTCACATCTGCTAAGGATCAACCTTGCT----TTTTTGCTTGGTGCATTTCTTAGT-TTGATGGGTCAGCATCAATTTTGACTGCTGGATAAAGGGCAGAGGAATGTGGCATCCTTTTT----GGGTGTG-TTATAGCCTTTGC-TCACATGCAGCGGT-TGGGATTGAGGAGCTCAGCA-T--GCCTTT----ATGGTC-GGGGT------T------CTACCCACGTAACATGCTTAGGATGCTGGCGTAATGGCTTTAAGCGACCCGTCTTGAAACACGGACCAAGGAGTCTAACATGCCCGCGAGTATTTGGGTGGAAAACCCAGATGCGCAATGAAAGTG-AAAGTTGAGA-CCTCTGTCGTGGAGGGCATCGACGCCCGGACCAGACCTTCTG----TGACGGCTCCGCGGTAGAGCGTGTATGTTGGGACCCGAAAGATGGTGAACTATGCCTGAATAGGGTGAAGCCAGAGGAAACTCTGGTGGAGGCTCGTAGCGATTCTGACGTGCAAATCGATCGTCAAATTTGGGTATAGGGGCGAAAGACTAATCGAA-CCATCTAGTAGCTGGTTCCTGCCGAAGTTTCCCTCAGGATAGCAGAAGCTCA-TA--TCAGATTTATGTGGTAAAGCGAATGATTAGAGGCCTTGGGGT-TGAAACAACCTTAACCTATTCTCAAACTTTAAATATGTAAGAACGAGCCGTCACTTGATTGGAC---CGCTCGGCGATTGTAGAGTTTCTAGTGGGCCATTTTTGGTAAGCAGAACTGGCGATGCGGGATGAACCGAACGCGAGGTTAAGGTGCCGGAGTACACGCTCATCAGACACCACAAAAGGTGTTAGTTCATCTAGACAGCAGGACGGTGGCCATGGAAGTCGGAATCCGCTAAGGAGTGTGTAACAACTCACCTGCCGAATGAACTAGCCCTGAAAATGGATGGCGCTCAAGCGTGTCACCCATACCTCGCCGTCAATGTTGAAGTGATG-CGTTGACGAGTAGGCAGGCGTGGGGG-TCTGTGAAGAAGCC
>Antrodia_tanakae_Cui_9743
----------ATTATTGAA--------TTTTGAAT-------------GGGGTTGTA-GCTG-------------------G-CCTTTC----------AACGGGC-A-----TGTGCAC---------ACCTCG-----------------------CTTYAA--------TCC---------ACTTACACC------TGTGCACACT-----------------------TTGTAGGTCGGCTTTA------------------------------------------GGAAC---------------------GGGTCTCTAACGGGG----------------------------------CTTGTTTCGG---------------------GCCTTCCTATG----------TATTAT--TAC-----AAACGTTTA-------AAGTCTAAAGAATGT--------ACT---------------------------CGCG-------T-------CTAACGCAT-------TATATACAACTTTCAGCAACGGATCTCTTGGCTCTCGCATCGATGAAGAACGCAGCGAAATGCGATAAGTAATGTGAATTGCAGA-ATTCAGTGAATCATCGAATCTTTGAACGCACCTTGCGCTCCTTGG-----TATTCCGAGGAGCATGCCTGTTTGAGTGTCATGGAATTA--TCAACTCGTTTGTCT-TTGTAT-------------------------GAACGCAGTTGGA---TTTGGAGGAT--ATTGYCGGATTGT------------------AATGATTCGGCTCCTCT-TGAATGCATTAGCTCGAACCT-TT-----GCRGATC------------AGC---TTTTGGTGTGATAA-----TTGTCTACGC-CGC----------------TATCTGAG------------------------------ACG-CATGAAT-----GGGATCGGCTTAYAA---------TCGTCC-TCTAAC-----------------------------------GGACAATTTAT------------TATGACTTCTGACCTCAAATCAGGTAGGA--------------------------CCCTAGTAACTGC-GAGTGAAGCGGGAAAAGCTCAAATTTAAAATCTGGCGG-TCTT---TGGCCGTCC--GAGTTGTAGTCTGGAGAAGTGCTTTCCGCGCTGGACCGTGTACAAG-TCTCTTGGAACAGAGCGTCATAGAGGGTGAGAATCCCGTCTTTGACACGGACTACCAG--TGC-TTTGTGATGCGCTCTCAAAGAGTCGAGTTGTTTGGGAATGCAGCTCAAAATGGGTGGTAAATTCCATCTAAAGCTAAATATTGGCGAGAGACCGATAGCGAACAAGTACCGTGAGGGAAAGATGAAAAGCACTTTGGAAAGAGAGTTAAACAGTACGTGAAATTGCTGAAAGGGAAACGCTTGAAGTCAGTCGCGTTGGCCAGGACTCAGCCTTGC------TTTAGCTTGGTGCATTTTCTGGT--TGACGGGCCAGCATCGATTTTGGTTGTCGGATAAAGGCAGGGGGAATGTGGCATC---TTC----GGATGTG-TTATAGCCCTCAG-TCACATACGACGGC-TGGGATCGAGGACCGCAGCA-C--GCCTTT----ATGGCC-GGGGT------T------CG-CCCAC-GTTCGTGCTTAGGATGCTGGCATAATGGCTTTAAACGACCCGTCTTGAAACACGGACCAAGGAGTCTAACATGCCTGCGAGTGTTTGGGTGGAAAACCCGAGCGCGTAATGAAAGTG-AAAGTTGAGA-TCCCTGTCGCGGGGAGCATCGACGCCCGGACCTGACCTTCTG----TGATGGATCTGCGGTAGAGCATGTATGTTGGGACCCGAAAGATGGTGAACTATGCCTGAATAGGGTGAAGCCAGAGGAAACTCTGGTGGAGGCTCGTAGCGATTCTGACGTGCAAATCGATCGTCAAATTTGGGTATAGGGGCGAAAGACTAATCGAA-CCATCTAGTAGCTGGTTCCTGCCGAAGTTTCCCTCAGGATAGCAGAAACTCG-TA--TCAGATTTATGTGGTAAAGCGAATGATTAGAGGCCTTGGGGT-TGAAACAACCTTAACCTATTCTCAAACTTTAAATATGTAAGAACAACCCGTCGCTTGATTGGAC---CGGTTGGCGATTG-AGAGTTTCTAGTGGGCCATTTTTGGTAAGCAGAACTGGCGATGCGGGATGAACCGAACGCGAGGTTAAGGTGCCGGAATACACGCTCATCAGACACCACAAAAGGTGTTAGTTCATCTAGACAGCAGGACGGTGGCCATGGAAGTCGGAATCCGCTAAGGAGTGTGTAACAACTCACCTGCCGAATGAACTAGCCCTGAAAATGGATGGCGCTCAAGCGTGTTACCCATACCTCGCCGT----------------------------------------------------------
>Aphanobasidium_pseudotsugae_CFMR_HHB_822
CGGAAGGATCATTATTGAA-------GTTGCTTGA-------------GGGGTTGTTTGCTG-------------------G-CTTT------------CCGGAGC-A----CTGTGCAC---------ACCCTT-----------------------CTCCCAC-------TTT-----AT-TCCATCCACC------TGTGCACATA-----------------------CTGTAGGTCTCGGATA------------------------CCTCTCAGCTTTTGGGCTGGCGTTG-------GA----------TGGTCGCTTTTGGGCT---------------------------------TCCATCCGA-----------------TTTCCGGGGCTCTACG-----------CCTAC--ATT-----AAACACTTAA----AAATATTCATAGAATGT--------TCTT----------------------GGGTCGCA------------AGACCTTTAAACT------ATAATACAACTTTCAACAACGGATCTCTTGGCTCTCGCATCGATGAAGAACGCAGCGAAATGCGATAAGTAATGTGAATTGCAGA-TTTCAGTGAATCATCGAATCTTTGAACGCACCTTGCGCTCCTTGG----TTATTCCGAGGAGCATGCCTGTTTGAGTGTCATTAAATTC--TCAACTTCCAGCGGT-TTCTTTGCAGATC--------------GTCTTTGGAGGGTTGGA---TGTGAGGGT---TTTGCCGGCTTT-------------------TCTAAGTCGGCTCCCTT-TAAAAGTCTCAGTGTTGTCTC-TT-----GCTGACGCAA---------CGCCC-CCTCGGTGTGATAA----TCTATCTATGC-CGT----------------GTGTTGGG------------------------------AGGTCAGACATTTTGTGAGCAGTGCTTCTAA---------CCGTCT-GGTTTTTCC-------------------------------GGACAAGTTATT-------------CATGACTTTGACCTCAAATCAGGTAGGACTACCCGCTGAACTTAAGCATATCAACCCTAGTAACTGC-GAGTGAAGCGGGAAAAGCTCAAATTTAAAATCTGGCGG-TTTC-----ACCGTCC--GAGTTGTAATTTAGAGAAGCGTCATCCGTGCCGGACCGTGTACAAG-TCTCCTGGAACGGAGCGTCATAGAGGGTGAGAATCCCGTATATGACACGGACTACCGG--TGC-ATTGTGATGCGCTCTCAAAGAGTCGAGTTGTTTGGGAATGCAGCTCAAAATGGGTGGTAAATTCCATCTAAAGCTAAATATAGGCGAGAGACCGATAGCGAACAAGTACCGTGAGGGAAAGATGAAAAGAACTTTGGAAAGAGAGTTAAACAGTACGTGAAATTGTTGAAAGGGAAACGCTTGAAGTCAGTCGCATCGTTCGGGGATCAACCTTGCT----CTTTTGCTTGGGGTACTTCCCGTC--CGATGGGTCAGCATCAGTTTTGACCGCCGGAAAAAGTTCACGGGAATGTGGCATC---TTC----GGATGTG-TTATAGCCTGTGT-CCGTATACGGCGGT-TGGGACTGAGGAATTCAGCA-C--GCCGCA-----AGGCC-GGGTG-----TT------CGCACCAC-GTACGTGCTTAGGATGCTGGCATAATGGCTTTAATCGACCCGTCTTGAAACACGGACCAAGGAGTCTAACATGCCTGCGAGTGTTTGGGTGGAAAACCCGAGCGCGTAATGAAAGTGAAAAGTTGAGA-TCCCTGTCGCGGGGAGCATCGACGCCCGGACCAGACGTTTTC----TGACGGATCCGCGGTAGAGCATGTATGTTGGGACCCGAAAGATGGTGAACTATGCCTGAATAGGGTGAAGCCAGAGGAAACTCTGGTGGAGGCTCGTAGCGATTCTGACGTGCAAATCGATCGTCGAATTTGGGTATAGGGGCGAAAGACTAATCGAA-CCATCTAGTAGCTGGTTCCTGCCGAAGTTTCCCTCAGGATAGCAGAAACTCA-TG--TCAGATTTATGTGGTAAAGCGAATGATTAGAGGCCTTGGGGT-TGAAACAACCTTAACCTATTCTCAAACTTTAAATATGTAAGAACGAGCCGTCTCTTGATTGGAC---CGCTCGGCGATTG-AGAGTTTCTAGTGGGCCATTTTTGGTAAGCAGAACTGGCGATGCGGGATGAACCGAACGCGAGGTTAAGGTGCCGGAATTCACGCTCATCAGACACCACAAAAGGTGTTAGTTCATCTAGACAGCAGGACGGTGGCCATGGAAGTCGGAATCCGCTAAGGAGTGTGTAACAACTCACCTGCCGAATGAACTAGCCCTGAAAATGGATGGCGCTCAAGCGTGATACCCATACCTCGCCGTCAGCGTTGAAGTGACG-CGCTGACGAGTAGGCAGGCGTGGAGG-TCGGTGAAGAAGCC
>Athelia_epiphylla_CFMR_FP_100564
CGG-AGGATCATTATTGAA--------TTATAAGG-----------CTTTGGCTGT--GCTG-------------------G-CCCC------------TCGGGGC-A-----TGTGCAC---------GTCTCTGCCC-------------------GTTAAT--------ACC-----A---ACCAACCCC------TGTGAACCAA-----------------------CCGTGGGGCGCTCTGT---------------------------------------GATGGAGT-------------------------------------------------------------------------------------------------------CGTCCCATG-----------TTTAT--CAT-----AAACACTGTA-------TGTCTTTAGAATGT-AAATCTATAT--------------------------CCTCGCCCTAAAAAAGCGTCGATAAAAAAA------TTAATACAACTTTCAACAACGGATCTCTTGGCTCTCGCATCGATGAAGAACGCAGCGAAATGCGATAAGTAATGTGAATTGCAGATTTTCAGTGAATCATCGAATCTTTGAACGCACCTTGCGCTCCTTGG-----TATTCCGAGGAGCATGCCTGTTTGAGTGTCATTAAATTC--TCAACCCCGATCGGA-TTTGTTTTCGAT-------------------TTGGAGGCTTGGAT--TGTGGAG-----CGTGCTGGCCCCCA-----------------CCCGGGTCGGCTCCTCT-CAAATGCATTCGCGGAATTGA-CTTTGGTCCGTTTC------------GGT---CATCAGTGTGATAA----TCATGTTGCGC-TGT----------------TGGCT---------------------------------AGG---------ATCGAGGTGCCGCATACAA---------TGGTCT-TCGGACAGCTTT----------------------------------------------------ATATCAATTTGACCTCAAATCAGGTAGGACTACCCGCTGAACTTAAGCATATCAACCCTAGTAACTGC-GAGTGAAGCGGGAAAAGCTCAAATTTAAAATCTGGCCG-TCTC---CGATGGTCC--GAGTTGTAATCTGGAGAAGCGTTTTCCGCGTCGGACCGTGTACAAG-TCTTCTGGAATGGAGCGTCATAGAGGGTGAGAATCCCGTCTCTGACACGGACTACCGA--TGCTTTTGTGATGCGCTCTCGAAGAGTCGAGTTGTTTGGGAATGCAGCTCAAAATGGGTGGTAAATTCCATCTAAAGCTAAATATTGGCGAGAGACCGATAGCGAACAAGTACCGTGAGGGAAAGATGAAAAGCACTTTGGAAAGAGAGTTAAACAGTACGTGAAATTGTTGAAAGGGAAACGCTTGAAGTCAGTCGCGTTGGCCGAGACTCAGCCTGGC--------TTGCCAGGTGTACTTCTCGGT--TGACGGGTCAGCATCAGTTTTGACCGCCGGATAAAGGTTGGAGGAATGTGGCATC---CCTC--GGGATGTG-TTATAGCCTCTGATTCGCATACGGCGAT-TGGGACTGAGGAACTCAGCA-C--GCCTTT----ATGGTC-GGGGT------T------CG-CCCACGTAACGTGCTTAGGATGCTGGCATAATGGCTTTAAGCGACCCGTCTTGAAACACGGACCAAGGAGTCTAACATGCCCGCGAGTGTTTGGGTGTCAAACCCGAGCGCGTAATGAAAGTG-AAAATTGAGA-TCCCTGTCGTGGGGAGCATCGATGCCCGGACCAGACCTTCTG----TGACGGATCTGCGGTAGAGCGTGTATGTTGGGACCCGAAAGATGGTGAACTATGCCTGAATAGGGTGAAGCCAGAGGAAACTCTGGTGGAGGCTCGTAGCGATTCTGACGTGCAAATCGATCGTCGAATTTGGGTATAGGGGCGAAAGACTAATCGAA-CCATCTAGTAGCTGGTTCCTGCCGAAGTTTCCCTCAGGATAGCAGAAACTCG-TA--TCAGATTTATGTGGTAAAGCGAATGATTAGAGGCCTTGGGGT-TGAAACAACCTTAACCTATTCTCAAACTTTAAATATGTAAGAACGAGCCGTCTCTTAGTTGGAC---CGCTCGGCGATTG-AGAGTTTCTAGTGGGCCATTTTTGGTAAGCAGAACTGGCGATGCGGGATGAACCGAACGTGAGGTTAAGGTGCCGGAATTCACGCTCATCAGACACCACAAAAGGTGTTAGTTCATCTAGACAGCAGGACGGTGGCCATGGAAGTCGGAATCCGCTAAGGAGTGTGTAACAACTCACCTGCCGAATGAACTAGCCCTGAAAATGGATGGCGCTCAAGCGTGATACCCATACCTCACCGTTGGCGTTGAAGTGACG-CGCCAACGAGTAGGCAGGCGTGGGGGTTGAGTGAAGAA---
>Boletopsis_leucomelaena_AFTOL_ID_1527
--------------ATGAAAC---AAAGCATGTGA-------------AGGGTTGTA-GCTG-------------------G-CCTCTCTTC-------TGGAGGC-A-----TGTGCAC---------ACCTGGATCA-------------------TTCATC--------CCC--------TTCACACACC------TGTGCACAAC-----------------------CTGTAGCTTGGGATGA--------------------------------------TCACGGAGA---------------------CCGTCTTTCTGGC------------------------------------GGTGCCGAAT--------------------GCCCTCGCTATG---------ATCTTTTGATAC-----ACACCTTCAT--------------ATAACGT-------TCAT----------------------GTTGATGAG------------ATTATTTTGAATG------GAAATACAACTTTCAGCAACGGATCTCTTGGCTCTCGCATCGATGAAGAACGCAGCGAAATGCGATAAGTAATGTGAATTGCAGA-ATTCAGTGAATCATCGAATCTTTGAACGCACCTTGCGCTCCTTGG-----TATTCCGAGGAGCATGCCTGTTTGAGTGTCATGAAATTC--TCAACTGCCTTGGCT-TTTTTTTTGCCAA------------------AAGTGAAGTTGGAT--TTTGGAGGTTTTGTTGCTGGCATTGGAGCGTCTGATTGATGCTTGCTTGTTGGCTCCTCC-TAAAAGCAT--GCAGAGCTTG--------GCAAAGCGA----------------TGTCGATGTGATAA-----TTATCTACGT-TGT----------------CGTCR---------------------------------AAG---------TGTGAAGATCTGCTGTTGG------GTGTGGCCTTTTGAACAAT--------------------------------------------------------------------------------------------------------------CCCTAGTAACTGC-GAGTGAAGCGGGAAAAGCTCAAATTTAAAATCTGGCGTGCCTT---TGGCYGTCC--GAGTTGTAGTCTGGAGAAGTGTTTTCTGTGCCGGACCGTGTACAAG-TCCCTTGGAACAGGGCCTCATAGAGGGTGAGAATCCCGTCTTTGACACGGACTACCGG--TGC-TCTGTGATGCGCTCTCAACGAGTCGAGTTGTTTGGGAATGCAGCTCAAAATGGGTGGTAAATTCCATCTAAAGCTAAATATAGGCGAGAGACCGATAGCGAACAAGTACCGTGAGGGAAAGATGAAAAGCACTTTGGAAAGAGAGTTAAACAGTACGTGAAATTGCTGAAAGGGAAACGCTTGAAGTCAGTCATGTCTGCTAGGACTCAGCCTTGCA----TTTTTGCTTGGTGCACTTTCTGGT--TGACAGGCCAGCATYGATTTTGACCGTTGGAGAAAGGTGGAGGAAATGTGGCATC---TTTY--GAGGTGTG-TTATAGTCCTCTG-CTGTATGCAATGGT-TGGGATCGAGGACCGCAGCA-T--GCCTTT----ATGGCC-GGGGG------T----CACA-CCCACGTTACGTGCTTAGGATGCTGGCTTAATGGCTTTAAGCGACCCGTCTTGAAACACGGACCAAGGAGTCTAACTTGCCTGCGAGTGTTTGGGTGGAAAACCCAAGCGCGCAATGAAAGTG-ATAGTTGAGA-CCTCTGTCATGGAGGGCATCGACGCCCGGACCTGATCTACGG----AGACGGTTCTGCGGTAGAGCATGCATGTTGGGACCCGAAAGATGGTGAACTATGCCTGAATAGGGTGAAGCCAGAGGAAACTCTGGTGGAGGCTCGTAGCGATTCTGACGTGCAAATCGATCGTCAAATTTGGGTATAGGGGCGAAAGACTAATCGAA-CCATCTAGTAGCTGGTTCCTGCCGAAGTTTCCCTCAGGATAGCAGAAACTCG-TA--TCAGATTTATGTGGTAAAGCGAATGATTAGAGGCCTTGGGGT-TGAAACAACCTTAACCTATTCTCAAACTTTAAATATGTAAGAACGAGCCGTCACTTGATTGGAC---CGCTCGGTGATTG-AGAGTTTCTAGTGGGCCATTTTTGGTAAGCAGAACTGGCGATGCGGGATGAACCGAACGTGAGGTTAAGGTGCCGGAATGTACGCTCATCAGACACCACAAAAGGTGTTAGTTCATCTAGACAGCAGGACGGTGGCCATGGAAGTCGGAACCCGCTAAGGAGTGTGTAACAACTCACCTGCCGAATGAACTAGCCCTGAAAATGGATGGCGCTCAAGCGTGCTACCCATACCTCACCGTCAGTGTTGAAGTGACA-TGCTGACGAGTAGGCAGGCGTGGAGG-TTTGTGAAGAAGCC
>Boletus_edulis_HMJAU4637
TGGAGGAGTC--------------------------------------AAGGCTGTC-GCCGG-----------------CA-------------------------A-----CGTGCAC---------GCCCCTTTCACTTTCGTGGAACCTCCCCTTTCTAGT-------TTC--------CTTATCCACC------TGTGCACCCT-----------------------TTGTAGGCCCTCGAAA----------------------------------------------------------------------------------------------------------------------------------------------------GAGGATCTACG-----------TTTTCTCTAT-----ATACGCTTTTTGCTACGCATGTCCAGAATGT-A------TAC------------------------------------------------------------AAACTTTACAACTTTCAGCAACGGATCTCTTGGCTCTCGCATCGATGAAGAACGCAGCGAATTGCGATAAGTAATGTGAATTGCAGATTTTCAGTGAATCATCGAATCTTTGAACGCACCTTGCGCTCCTTGG-----TATTCCGAGGAGCATGCCTGTTTGAGTGTCATCGAATTC--TCAACCATGTCTTGA----------------------------ATTAGGCATGGCTTGGA---CTTGGGGGT-----TGCTGGCACA-------------------CGTTGTCAAGCTCTCCT-GAAATGCATTAGCGATGTTCG------GCAAGCCTGAACG--TGCACGGCCT--TTTCGACGTGATAA-----CGATCGTCGTG-------------------GGCTG---------------------------------GAG----------CGTAGGGTGAGCAGTGAA---------TCGCTT-CTAATCTATACCTCAGTTACTAGTCGGTC------------GTGAGACTGACGAACGCGCGAGGCTTGATCTTGGACCCCAAGCCAGGCCGACGAACGCGCAGGGTTAGGACCATTTGA-----------------------GGGAAAAGCTCAAATTTTGAATCTGGCAG-TCTTTGCAGGCCGTCC--GAGTTGTAATCTAGAGAAGCGTCTTCCGCGCCGGCCTGTGTACAAG-TCTCCTGGAAGGGAGCGTCATAGAGGGTGAGAATCCCGTCTCTGACACGGACCACCGG--TGC-TATGTGATGCGCTCTCGACGAGTCGAGTTGTTTGGGAATGCAGCTCAAAAAGGGTGGTAAACTCCATCTAAAGCTAAATATTGGCGAGAGACCGATAGCGAACAAGTACCGTGAGGGAAAGATGAAAAGGACTCTGGAAAGAGAGTTAAACAGTACGTGAAATTGCTGAAAGGGAAACGCTCGATGTCAGTCGCGTCGGCTGGGGGTCAACCTTGCG----GTTTCGCTGGGTGTATTTCCTGGT--CGACGGGTCAGCATCAGTTTCGGTCGTCGTACAAGGGCCAAGGGAAAGTGGCACC---CTTCCGGGGGTGTG-TTATAGCCTTTCGGTCGTATGTGGCGGCTCGGGACTGAGGAGACTCGGTGT-------------------GGGCT------T------CG-------GCTTACACTAGAGATGCTGGCATAATGGCCTTGAGCGACCCGTCTTGAAACACGGACCAAGGAGTCTAACATGTCTGCGAGTGTTTGGGTGGCAAACCCGATCGCGAAATGAAAGTG-AAAGTCGAGATCTCCATCCACGGAGTGCACCGACGCCCGGATCCATCGTCTTT--GACAATGGATCTGCGGTAGAGCATGCATGTTGGGACCCGAAAGATGGTGAACTATGCCTGAATAGGGTGAAGCCAGAGGAAACTCTGGTGGAGGCTCGTAGCGATTCTGACGTGCAAATCGATCGTCGAATTTGGGTATAGGGGCGAAAGACTA-----------------------------------------------------------------------------------------------------------------------------------------------------------------------------------------------------------------------------------------------------------------------------------------------------------------------------------------------------------------------------------------------------------------------------------------------------------------------------------------------------
>Callistosporium_graminicolor_AFTOL_ID_978
--------------GCGAA------TAAACTTGGT-------------CAAGCTGTT-GCTG-------------------G-TCCT------------TAGGGAC-A-----TGTGCAC---------GCTCGA-----------------------CTCTCG--------TTT---------CTAACCACC------TGTGCACCTT-----------------------TTGTAGACCTGGAGTC---------------------------------------TTTGAAAC----------------CTTTTTGGTTTCGCAAGGGGA---------------------------------TTTGCGTTAG-------CTTTCCCTGTACCCTCCGGTCTATGT--------TTTTTAT--TAT-----ATACCCCTAA------AAATGTAAAGAATGT-G------TAT---------------------------CGGGCTTTTTC-----AAGCCTATAAAAA------TATATACAACTTTCAACAACGGATCTCTTGGCTCTCGCATCGATGAAGAACGCAGCGAAATGCGATAAGTAATGTGAATTGCAGA-ATTCAGTGAATCATCGAATCTTTGAACGCACCTTGCGCTCCTTGG-----TATTCCGAGGAGCATGCCTGTTTGAGTGTCATGAAATTC--TCAAACCTTTCATTA-TTTTTTTAAT---------------------GAGAGAGTTTGGA---TGTGGAAGTTT---------------------------------------------------------------------------------------------------------------------------------------------------------------------------------------------------------------------------------------------------------------------------------------------------------------------------------------------------------------------CCCTAGTAACTGC-GAGTGAAGCGGGAAGAGCTCAAATTTAAAATCTGGCAG--TTT---TGACTGTCC--GAGTTGTAATCTAGAGAAGTGCTATCCGTGCTGGACCGTGTACAAG-TCTCCTGGAATGGAGCGTCATAGAGGGTGAGAATCCCGTCTCTGACACGGACTCCCAG--TGC-ATTGTGATGTGCTCTCAAAGAGTCGAGTTGTTTGGGAATGCAGCTCTAAATGGGTGGTAAATTCCATCTAAAGCTAAATATTGGCGAGAGACCGATAGCGAACAAGTACCGTGAGGGAAAGATGAAAAGAACTTTGGAAAGAGAGTTAAACAGTACGTGAAATTGTTGAAAGGGAAACGCTTGAAGTCAGTCGCGTCGACTGAGGATCAACCTTGC------TTCTGCTCGGTGTACTTCTCAGC--CGATGGGCCAGCATCAATTTTAACCAGTGGATAAAGGTCGAGGGAATGTGGCATC---TCT----GGATGTG-TTATAGCCTTTGA-TTGTATACATTGGT-TGGGATTGAGGAACTCAGCA-C--GCCGCA-----AGGCC-GGGTT-----TT------TA-ACCAC-GTTCGTGCTTAGGATGCTGGCATAATGGCTTTAATCGACCCGTCTTGAAACACGGACCAAGGAGTCTAACATGCCTGCGAGTATTTGGGTGGAAAACCCATGTGCGCAATGAAAGTG-AAGATCAGGA-TCCCTGTCGTGGGGAGCACTGATGCCCGGACCAGAGCTTTTG----TGACGGATCTGCGGTAGAGCATGCATGTTGGGACCCGAAAGATGGTGAACTATGCCTGAATAGGGTGAAGCCAGAGGAAACTCTGGTGGAGGCTCGTAGCGATTCTGACGTGCAAATCGATCGTCAAATTTGGGTATAGGGGCGAAAGACTAATCGAA-CCATCTAGTAGCTGGTTCCTGCCGAAGTTTCCCTCAGGATAGCAGAAACTCA-TA--TCAGATTTATGTGGTAAAGCGAATGATTAGAGGCCTTGGGGT-TGCAACAACCTTAACCTATTCTCAAACTTTAAATATGTAAGAACAAGCCGTCTCTTGATTGGAC---CGCTTGGCGATTG-AGAGTTTCTAGTGGGCCATTTTTGGTAAGCAGAACTGGCGATGCGGGATGAACCGAACGCGAGGTTAAGGTGCCGGAATTCACGCTCATCAGACACCACAAAAGGTGTTAGTTCATCTAGACAGCAGGACGGTGGCCATGGAAGTCGGAATCCGCTAAGGAGTGTGTAACAACTCACCTGCCGAATGAACTAGCCCTGAAAATGGATGGCGCTTAAGCGTGATACCCATACCTCGCCGTCAGTGTTGAAGTGACG-CACTGACGAGTAGGCAGGCGTGGAGG-TCAGTGAAGAAGCC
>Coltricia_perennis_Cui_10318
----------ATCCTTGAAGTAGGAATTCGCAATC-----TCTTGCCCTGAGATGCACTCTGATGCTGGCAACAAGAATACA-CTCTTGTTGC--------------A-----TGTGCTCAGTGATATTATCAGGGCAAGAGAGAGCGAAAT------TTCCTGC-------TTCATCATGCTCTTTAACACC------TGTGCACCACATAAAAGCAGAGTTTCAATGTTTCTCTGAGTTAGTGTTA-------------------------GTGAATTATAATAGGTTAGGGGTACCACCCCGGGGGGTCCAATATGGATCTGCTGGGTGTGTGTA---TGCACTATGTATATGCTTCTGGGAGGCACTTGGAAGAAA-----------TATGGGTGGTTTTGCC-----------TTTAACATACA----AAACTCTTAAA---AATGTCATGTAGAATGA--------GAT-----------------------GCTCCAGG------------AGTGAGCTAAAAA------TATATACAACTTTCAACAATGGATCTCTTGGCTCTCGCATCGATGAAGAACGCAGCGAAATGCGATAAGTAATGTGAATTGCAGA-ATTCAGTGAATCATCGAATCTTTGAACACACCTTGTGCTCCTTGGG----TCACCTATGGAGCATGCCTGTTTGAGTGTCATATTGAAT--CAACTCCCCTCAGGT-TTTTCGTTCTGAAAAG--------CCTGTTCAGGTGGAGTTGGA---TTTGGAGGTTT-CATGCAGGTCCCCCC--------------TTGGGGGATCAGCTCCTCT-TAAATACATTAGCTTATAGGA-TG-----AAGCAAAAA----------GGCT--CTTTAGCATTGTTC----ATTGGCTATGG-TGT----------------AATAA-------------------------------------------------------------------------------------------------------------------------------------------------------------------------------------------------------CCCTAGTAACTGC-GAGTGAAGAGGGAAGAGCTCAAATTTAAAATCTGGCAG-CTCT-----GCTGTCC--GAGTTGTAATCTGTAGAAGCATTTTCTGCATTGGACCGTGTACAAG-TCTCTTGGAAGAGAGCGTCATAGAGGGTGAGAATCCCGTCCATGACACGGACTACCAA--TGC-TCTGTGATATGCTCTCAAAGAGTCGAGTTGTTTGGGAATGCAGCTCAAAATGGGTGGTAAATTCCATCTAAAGCTAAATACAGGCGAGAGACCGATAGCGAACAAGTACCGTGAGGGAAAGATGAAAAGCACTTTGGAAAGAGAGTTAAACAGTATGTGAAATTGTTGAAAGGGAAACACTTGAAGTCAGTCACGTCCTGCAGGACTCAGCCTTGCCTTTTATTAGGCCTGGTGTATTTCCTGCA--GGATGGGTCAACATCAATTTTGGTCAGTGGATAAAGGAGGAGGGAATGTGGCACC---CTTG--TGGGTGTG-TTATAGCCCTCCT-TCATATGTACTGAC-TGGGATTGAGGACTGCAGCA-A--GTCCTT---------------------TT---------------GGACTTGCTTAGGATGTTGACAAAATGGCTTTAAGTGACCCGTCTTGAAACACGGACCAAGGAGTCTAACATGCCTGCAAGTGTTTGGGTGGAAAACCCTTGCGCACAATGAAAGTG-AAAGTTGGGAACCTCCGCAAGGGGGTGCACTGACACCCAGCCCTGATGTTTAC----TGACGGTGCTGCGGTAGAGCATGTATGTTGGGACCCGAAAGATGGTGAACTATGCCTGAATAGGGTGAAGCCAGAGGAAACTCTGGTGGAAGCTCGTAGCGATTCTGACGTGCAAATCGATCGTCAAATTTGGGTATAGGGGCGAAAGACTAATCGAA-CCATCTAGTAGCTGGTTCCTGCCGAAGTTTCCCTCAGGATAGCAGAAACTCA-TA--TCAGATTTATGTGGTAAAGCGAATGATTAGAGGCCTTGGGGT-TGAAACAACCTTAACCTATTCTCAAACTTTAAATATGTAAGAACGAGCTGTCACTTTGTTGGAC---TGCTCGACGATTG-AGAGTTTCTAGTGGGCCATTTTTGGTAAGCAGAACTGGCGATGCGGGATGAACCGAACGTGAGGTTAAGGTGCCGGAATACACACTCATCAGACACCACAAAAGGTGTTAGTTCATCTAGACAGCAGGACGGTGGCCATGGAAGTCGGAATCCGCTAAGGAGTGTGTAACAACTCACCTGCCGAATGAACTAGCCCTGAAAATGGATGGCGCTCAAGTGTGTTACCCATACCTCACCATCCATGTTGAAGTGAAG-CGTGGATGAGTAGGCAGGCGTGGAGG-TTTGTGAAGAAGCC
>Dacryopinax_spathularia_AFTOL_454
CGGAAGGATCATTATTGAA----------------------------------------------------------------------------------------AC-------------------------------------------------TTCTAAG-------TTT---------TAACACACC------TGTGAACCTG-----------------------------------------------------------------------------------------------------------------------------------------------------------------TACAT-----------TCCCTTCGG---GGTCTTACA------------------CAC-----AAACTCT-------------------AGTGT--------CGT--------------------------CTATG---------TATGTCTAGTTATATCAT--AACAAGTATAACTTTCAACAACGGATCTCTTGGCTCTCGCATCGATGAAGAACGCAGCGAAATGCGATAAGTAATGTGAATTGCAGA-AT--AGTGAATCATCGAATCTTTGAACGCACCTTGCGCCC--------------CGACGGGGCATGCCGGTTTGAGCGCCTGTTCATCC--TGCACTAGTGGATTT-TTCTACTAGAGC-----------------------------------GATGTGAGT---GTTGCTGGC----------------------CTTGTTCCAGCTCGCTC-TGAATGCATTAGCAGCAGTGA---------------------------AGCTTGTGACAACGTGATAAGT--------------CGT----------------CGTTG---------------------------------AAGCAATGC----TGAGCCGCCGCTCCCTAA---------TCGTCT-TCGGACAATTAA-----------------------------------------------------CCAATGCTAGGCATCAAAGC------------------------------------CTAGT-ACTGC-GAT---GAACGGGAAAGCTCAAATTTAAAATCC----------------CTTCGG--GAGTTGTAATCTAGAGACGTGTTTTCGGTCGTTG-CCTCGGACAAG-TCCCTTGGAACAGGGCGTCATAGAGGGTGAGAATCCCGTACTTGCCG-AGCTCCCAAC--GAC-TATGTGATACACGTTCGAAGAGTCGAGTTGTTTGGGAATGCAGCTCAAAATGGGTGGTAAACTCCATCTAAAGCTAAATATTGGCGAGAGACCGATAGCGAACAAGTACCGTGAGGGAAAGATGAAAAGCACTTTGGAAAGAGAGTTAAACAGTACGTGAAATTGTTGAAAGGGAAGCGCTTGAAGTCAGTCGCGTT-GCAGGGACTCAGCCGT-------------CAAGGTGCATTTCTCTG---CAACGGGTCAACATCAATTTCGGCCGCGGGAAAAGGGCTTGGGGAATGTGGCAGC---TTC----GGCTGTG-TTATAGGCTCTTG-TCGTACACCGTGGC-CGGGATTGAGGACTGCTATT--------------------------------------------------------ACAGGATGTTGACAAAATGGCTTTAAGCGACCCGTCTTGAAACACGGACCAAGGAGTCTAACATGTCTGCGAGTGTTCGGGTGTCAAACCCGTGCGCGTAATGAAAGTA-AACGT--AGG-TGGGAGGCTTCGGCCGCACCATCGACCGATCCGGATCTCTTG----TGATGGATTTGAGTAAGAGCATATATGTTGGGACCCGAAAGATGGTGAACTATGCCTGAATAGGGCGAAGCCAGAGGAAACTCTGGTGGAGGCTCGTAGCGATTCTGACGTGCAAATCGATCGTCAAATTTGGGTATAGGGGCGAAAGACTAATCGAA-CCATCTAGTAGCTGGTTCCTGCCGAAGTTTCCCTCAGGATAGCAGAAGCTCA-TA--TCAGTTTTATGAGGTAAAGCGAATGATTAGAGGCCTTGGGGT-TGAAACAACCTTAACCTATTCTCAAACTTTAAATATGTAAGAAGTCCCTGTTACTTAATTGAACGCGGACATTACGAATG-AGAGCTTCTAGTGGGCCATTTTTGGTAAGCAGAACTGGCGATGCGGGATGAACCGATCGCGAGGTTAAGGTGCCGGAATACACGCTCATCAGACACCACAAAAGGTGTTAGTTCATCTAGACAGCAGGACGGTGGCCATGGAAGTCGGAACCCGCTAAGGAGTGTGTAACAACTCACCTGCCGAATGAACTAGCCCTGAAAATGGATGGCGCTCAAGCGTGTTACCCATACCTCGCCGTTAACGTTGAAGTGACGCCGTTAACGAGTA-----------------------------
>Datronia_mollis_RLG6304sp
CGGAAGGATCATTACTGAG-------TCTTGAAAT-------------GGGGTTGTA-GCTG-------------------G-CCTT-------------AAAGGC-A-----TGTGCTC---------GCCCTG-----------------------TTCAAA--------TCC-----A---CTCTACACC------TGTGCACTTA-----------------------CTGTGGGCTTTGGTTA-----------------------------------------GAAAGC---------------------CAGGTTTATAA--------------------------------------CCTG------------------ACCTTTGAGCCGGGCTCATG-----------TTTACTTTAC-----AAACAAC---------TTAGTATCAGAATGT-G------TAT---------------------------TGCA------------AT-TTAATGCAT-------TTTATACAACTTTCAGCAACGGATCTCTTGGCTCTCGCATCGATGAAGAACGCAGCGAAATGCGATAAGTAATGTGAATTGCAGA-ATTCAGTGAATCATCGAATCTTTGAACGCACCTTGCGCTCCTTGG-----TATTCCGAGGAGCACGCCTGTTTGAGTGTCATGAAATTC--TCAACCTACAAAGCT--TTGTGTTT----------------------TGTTAGGCTTGGA---CTTGGAGGC----TTGCTGGCTC-----------------------TTGTCAGCTTCTCT-TAAATTCATTAGCTTGATTCC-TT-----GTGGATC------------GGC----CTCGGTGTGATAA-----TTGTCTACGC-TGT----------------GACCG-TG------------------------------AAA-CATA---------TGGTGAGCTTCTAA---------TGGTCT-TGTTGA-----------------------------------AAGACATCTTT-----------TATTGACATCTGACCTCAAATCAGGTGGGACTACCCGCTGAACTTAAGCATATC--CCCTAGTAACTGC-GAGTGAAGCGGGAAAAGCTCAAATTTAAAATCTGGCGG-TCTT---TGGCTGTCC--GAGTTGTAGTCTGGAGAAGTGTTTTCCGCGCTGGACCGTGTATAAG-TCTCTTGGAATAGAGCGTCATAGAGGGTGAGAATCCCGTCTTTGACACGGACTACCAG--TGC-TTTGTGATGCGCTCTCAAAGAGTCGAGTTGTTTGGGAATGCAGCTCAAAATGGGTGGTAAATTCCATCTAAAGCTAAATATTGGCGAGAGACCGATAGCGAACAAGTACCGTGAGGGAAAGATGAAAAGCACTTTGGAAAGAGAGTTAAACAGTACGTGAAATTGCTGAAAGGGAAACGATTGAAGTCAGTCGCGTTGTTTGGAACTCAGCCTTGC------TTTTGCTTGGTGCACTTTCTGAA--TGACGGGCCAGCATCAATTTCAGCCGTTGGAAAAAGGCTGGGGGAATGTGGCACC---TTC----GGGTGTG-TTATAGCCTCTGG-TCACATACAACGGT-TGGGATTGAGGACCGCAGCG-C--GCCGTA-----AGGCA-GGGGG------T------TT-CCCAC-TTTCGCGCTTAGGATGCTGGCATAATGGCTTTAAACGACCCGTCTTGAAACACGGACCAAGGAGTCTAACATGCCTGCGAGTGTTTGGGTGGAAAACCCGAGCGCGTAATGAAAGTG-AAAGTTGAGA-CCTCTGTCATGGAGGGCATCGACGCCCGGACTTGAAGTTTTC----TGATGGATCCGCGGTAGAGCATGTATGTTGGGACCCGAAAGATGGTGAACTATGCCTGAATAGGGTGAAGCCAGAGGAAACTCTGGTGGAGGCTCGTAGCGATTCTGACGTGCAAATCGATCGTCAAATTTGGGTATAGGGGCGAAAGACTAATCGAA-CCATCTAGTAGCTGGTTCCTGCCGAAGTTTCCCTCAGGATAGCAGAAACTCA-TA--TCAGATTTATGTGGTAAAGCGAATGATTAGAGGCCTTGGGGT-TGAAACAACCTTAACCTATTCTCAAACTTTAAATATGTAAGAACGAGCCGTCGCTTGATTGGAC---CGCTCGGCGATTG-AGAGTTTCTAGTGGGCCATTTTTGGTAAGCAGAACTGGCGATGCGGGATGAACCGAACGCGAGGTTAAGGTGCCGGAATACACGCTCATCAGACACCACAAAAGGTGTTAGTTCATCTAGACAGCAGGACGGTGGCCATGGAAGTCGGAATCCGCTAAGGAGTGTGTAACAACTCACCTGCCGAATGAACTAGCCCTGAAAATGGATGGCGCTCAAGCGTGTTACCCATACCTCGCCGTCAGCGTTTCAGTGACG-CGCTGACGAGTAGGCAGGCGTGGAGG-TCAGTGAAGAAGCC
>Datronia_stereoides_Holonen
--------------------------TCTTGAAAT-------------GGGGTTGTA-GCTG-------------------G-TCCTT-----------TAAAGAC-A-----CGTGCTC---------GCCCTG-----------------------TTCAAA--------TCC-----A---CTCTACACC------TGTGCACTTA-----------------------CTGTGGGCTTTGGTTT-----------------------------------------CTGAGC---------------------TGGGTTCATA---------------------------------------CCTG------------------GCTTTTGAGCCGGGCTCATG-----------TTTACTTTAC-----AAACAAC---------TTAGTATCAGAATGT-A------CAT---------------------------TGCG------------AT-TTAACGCAT-------TTTATACAACTTTCAGCAACGGATCTCTTGGCTCTCGCATCGATGAAGAACGCAGCGAAATGCGATAAGTAATGTGAATTGCAGA-ATTCAGTGAATCATCGAATCTTTGAACGCACCTTGCGCTCCTTGG-----TATTCCGAGGAGCACGCCTGTTTGAGTGTCATGAAATTC--TCAACCTACAAAGCC--TTGTGTTT----------------------TGTTAGGATTGGA---CTTGGAGGC----TTGCTGGCTC------------------------TGTCAGCTCCTCT-TAAATTCATTAGCTTGATTCC-TT-----GTGAATC------------GGC----CTCGGTGTGATAA-----TTGTCTACGC-TGT----------------GACCG-TG------------------------------AAA-CGTT---------TGGTGAGCTTATAA---------TGGTCT-CTTTA------------------------------------GAGACAGCTTC-----------TTTTGACATCTGA-------------------------------------------CCCTAGTAACTGC-GAGTGAAGCGGGAAAAGCTCAAATTTAAAATCTGGCGG-TCTT---TGGCCGTCC--GAGTTGTAGTCTGGAGAAGTGTTTTCCGCGCTGGACCGTGTATAAG-TCTCTTGGAATAGAGCGTCATAGAGGGTGAGAATCCCGTCTTTGACACGGACTACCAG--TGC-TTTGTGATGCGCTCTCAAAGAGTCGAGTTGTTTGGGAATGCAGCTCAAAATGGGTGGTAAATTCCATCTAAAGCTAAATATTGGCGAGAGACCGATAGCGAACAAGTACCGTGAGGGAAAGATGAAAAGCACTTTGGAAAGAGAGTTAAACAGTACGTGAAATTGCTGAAAGGGAAACGATTGAAGTCAGTCGCGTTGTTTGGAACTCAGCCTTGC------TTTTGCTTGGTGCACTTTCTGAA--CGACGGGCCAGCATCAATTTCAGCCGTTGGAAAAAGGTTAGAGGAATGTGGCACC---TTC----GGGTGTG-TTATAGCCTCTGG-TCACATACAACGGT-TGGGATTGAGGACCGCAGCG-C--GCCGCA-----AGGCA-GGGGA------T----AAAA-CCCAC-TTTCGCGCTTAGGATGCTGGCATAATGGCTTTAAACGACCCGTCTTGAAACACGGACCAAGGAGTCTAACATGCCTGCGAGTGTTTGGGTGGAAAACCCGAGCGCGTAATGAAAGTG-AAAGTTGAGA-CCTCTGTCGTGGAGGGCATCGACGCCCGGACTTGAAGTTTTC----TGATGGATCCGCGGTAGAGCATGTATGTTGGGACCCGAAAGATGGTGAACTATGCCTGAATAGGGTGAAGCCAGAGGAAACTCTGGTGGAGGCTCGTAGCGATTCTGACGTGCAAATCGATCGTCAAATTTGGGTATAGGGGCGAAAGACTAATCGAA-CCATCTAGTAGCTGGTTCCTGCCGAAGTTTCCCTCAGGATAGCAGAAACTCA-TA--TCAGATTTATGTGGTAAAGCGAATGATTAGAGGCCTTGGGGT-TGAAACAACCTTAACCTATTCTCAAACTTTAAATATGTAAGAACGAGCCGTCGCTTGATTGGAC---CGCTCGGCGATTG-AGAGTTTCTAGTGGGCCATTTTTGGTAAGCAGAACTGGCGATGCGGGATGAACCGAACGCGAGGTTAAGGTGCCGGAATACACGCTCATCAGACACCACAAAAGGTGTTAGTTCATCTAGACAGCAGGACGGTGGCCATGGAAGTCGGAATCCGCTAAGGAGTGTGTAACAACTCACCTGCCGAATGAACTAGCCCTGAAAATGGATGGCGCTCAAGCGTGTTACCCATACCTCGCCGTCAGCGTTTCAGTGACG-CGCTGACGAGTAGGCAGGCGTGGAGG-TCAGTGAAGAAGCC
>Favolus_acervatus_Dai_10749b
--------------TCGAG-------TTTTTGAAA-------------GGGGTTGTA-GCTG-------------------G-CCTT------------CCGAGGC-A-----TGTGCAC---------GCCCTG-----------------------CTC-AT--------TCC-----A---CTCTACACC------TGTGCACTTA-----------------------CTGTGGGTCTCTTGGG--------------------------------------GTTAGCATT----------------------------------------------------------------------SGTTTGCGAA----------------CCTTTCGGGGCCTACG-----------TTTAT-TCAC-----AAACWCTTA-------TAAGTAACGGAATGT-G------TAT---------------------------TGCG------------AT-GTAACGCATCC-----ATAATACAACTTTCAGCAACGGATCTCTTGGCTCTCGCATCGATGAAGAACGCAGCGAAATGCGATAAGTAATGTGAATTGCAGA-ATTCAGTGAATCATCGAATCTTTGAACGCACCTTGCGCTCCTTGG-----TATTCCGAGGAGCACGCCTGTTTGAGTGTCGTGTAATTC--TCAACCTATCAG-CC-TTTGCGGGCTT--------------------GGTTAGGCTTGGAT--ATTGGAGGACT-ATCGTCGGCTTGTT---------------TCAACGAGTCGGCCCCTCT-CAAATGCATTAGCTTAGTCCC-TT-----GCGGATC------------GGC---TCCCAGTGTGATAG----TTTATCTACGC-TGC----------------GACCG-TG------------------------------AAG-CGTCCTA------TGGCGAGCTTCTAA---------CGGTCT-CTTTA------------------------------------ATGAGACAATA---------------ACACTTTGACATC---------------------------------------CCCTAGTAACTGC-GAGTGAAGCGGGAAAAGCTCAAATTTAAAATCTGGCGG-TCTT---TGGCCGTCC--GAGTTGTAGTCTGGAGAAGTGCTTTCCGCGCCGGACCGTGTACAAG-TCTCTTGGAATAGAGCGTCATAGAGGGTGAGAATCCCGTCTTTGACACGGACTACCGG--TGC-TTTGTGATGCGCTCTCAAAGAGTCGAGTTGTTTGGGAATGCAGCTCAAAATGGGTGGTAAATTCCATCTAAAGCTAAATATTGGCGAGAGACCGATAGCGAACAAGTACCGTGAGGGAAAGATGAAAAGCACTTTGGAAAGAGAGTTAAACAGTACGTGAAATTGCTGAAAGGGAAACGCTTGAAGTCAGTCGCGTCGTGCAGAACTCAACCTTGC------TTTCGCTTGGTGCACTTTCTGTA--CGACGGGCCAGCATCAATTTTGACCGTCGGATAAAGGCCGAAGGAATGTGGCACC-CGTTY----GGGTGTG-TTATAGCCTTCGG-TCGCATACGGCGGT-TGGGATTGAGGAACGCAGCG-C--GCCGYA-----AGGTG-GGGCT------T-----CGG-CCTAC-TTTCGCGCTTAGGATGCTGGCATAATGGCTTTAAACGACCCGTCTTGAAACACGGACCAAGGAGTCTAACATGCCTGCGAGTGTTTGGGTGGAAAACCCGAGCGCGTAATGAAAGTG-AAAGTTGAGA-CCTCTGTCGTGGAGGGCATCGACGCCCGGACCAGACGTTTAC----TGACGGATCCGCGGTAGAGCATGTATGTTGGGACCCGAAAGATGGTGAACTATGCCTGAATAGGGTGAAGCCAGAGGAAACTCTGGTGGAGGCTCGTAGCGATTCTGACGTGCAAATCGATCGTCAAATTTGGGTATAGGGGCGAAAGACTAATCGAA-CCATCTAGTAGCTGGTTCCTGCCGAAGTTTCCCTCAGGATAGCAGAAACTCA-TA--TCAGATTTATGTGGTAAAGCGAATGATTAGAGGCCTTGGGGT-TGAAACAACCTTAACCTATTCTCAAACTTTAAATATGTAAGAACGAGCCGTCGCTTGATTGGAC---CGCTCGGTGATTG-AGAGTTTCTAGTGGGCCATTTTTGGTAAGCAGAACTGGCGATGCGGGATGAACCGAACGCGAGGTTAAGGTGCCGGAATACACGCTCATCAGACACCACAAAAGGTGTTAGTTCATCTAGACAGCAGGACGGTGGCCATGGAAGTCGGAATCCGCTAAGGAGTGTGTAACAACTCACCTGCCGAATGAACTAGCCCTGAAAATGGATGGCGCTCAAGCGTGTTACCCATACCTCGCCGTCAGTGTTTAAGTGAAG-CACTGACGAGTAGGCAGGCGTGGAGG-TCAGTGAAGAAGCC
>Favolus_niveus_Cui_11129
--------------TCGAG-------TTCTTGAAA-------------CGGGTTGTA-GCTG-------------------G-CCTC------------ACGAGGC-A-----TGTGCAC---------RCCCTG-----------------------CTC-AA--------TCC-----A---CTCTACACC------TGTGCACTTA-----------------------CTGTGGGTCTTTGAAG--------------------------------------------------------------------------------------GG-----------------------------TTTTTGTTGA----------------CCTTTTGAAGTCCACG-----------TTTAC-ACAC-----AAACACTTAT------AAAGTAATAGAACGT-G------TAT---------------------------TGCG------------AT-GTAACGCATCC-----ATAATACAACTTTCAGCAACGGATCTCTTGGCTCTCGCATCGATGAAGAACGCAGCGAAATGCGATAAGTAATGTGAATTGCAGA-ATTCAGTGAATCATCGAATCTTTGAACGCACCTTGCGCTCCTTGG-----TATTCCGAGGAGCACGCCTGTTTGAGTGTCGTGTAATTC--TCAACCTATACG-TC-CTTGCGGATTG--------------------TATAAGGCTTGGAT--ATTGGAGGTCT-ATTGCTGGCTTGT------------------AACGAGTCGGCTCCTCT-TAAAYGCATTAGCTTAGTCCT-TT-----GTGGATC------------GGC---TCCCAGTGTGATAA-----CTATCTGCGC-TGC----------------GACCG-TG------------------------------AAG-CGTCTTA------TGGCGAGCTTCTAA---------TGGTCT-CTTCA------------------------------------ATGAGACAATA---------------ACACTTTGACATC---------------------------------------CCCTAGTAACTGC-GAGTGAAGCGGGAAAAGCTCAAATTTAAAATCTGGCGG-TCTT---TGGCCGTCC--GAGTTGTAGTCTGGAGAAGTGCTTTCCGCGCTGGACCGTGTACAAG-TCTCTTGGAATAGAGCGTCATAGAGGGTGAGAATCCCGTCTTTGACACGGACTACCAG--TGC-TTTGTGATGCGCTCTCAAAGAGTCGAGTTGTTTGGGAATGCAGCTCAAAATGGGTGGTAAATTCCATCTAAAGCTAAATATTGGCGAGAGACCGATAGCGAACAAGTACCGTGAGGGAAAGATGAAAAGCACTTTGGAAAGAGAGTTAAACAGTACGTGAAATTGCTGAAAGGGAAACGCTTGAAGTCAGTCGCGTCGTGCGGGACTCAACCTTGC------TTTTGCTTGGTGCACTTCCTGTA--TGACGGGCCAGCATCAATTTTGACCGCCGGATAAGGGTCGAGGGAATGTGGCACC---TCC----GGGTGTG-TTATAGCCCTCGG-CCGCATACGGTGGT-CGGGATTGAGGAACGCAGCGTT--GCCGCA-----AGGTG-ACGTT------------------------------TGAGGATGCTGGCATAATGGCTTTAAACGACCCGTCTTGAAACACGGACCAAGGAGTCTAACATGCCTGCGAGTGTTTGGGTGGAAAACCCGAGCGCGTAATGAAAGTG-AAAGTTGAGA-CCTCTGTCGTGGAGGGCATCGACGCCCGGACCAGACGTTTTC----TGACGGATCCGCGGTAGAGCATGTATGTTGGGACCCGAAAGATGGTGAACTATGCCTGAATAGGGTGAAGCCAGAGGAAACTCTGGTGGAGGCTCGTAGCGATTCTGACGTGCAAATCGATCGTCAAATTTGGGTATAGGGGCGAAAGACTAATCGAA-CCATCTAGTAGCTGGTTCCTGCCGAAGTTTCCCTCAGGATAGCAGAAACTCA-TA--TCAGATTTATGTGGTAAAGCGAATGATTAGAGGCCTTGGGGT-TGAAACAACCTTAACCTATTCTCAAACTTTAAATATGTAAGAACGAGCCGTCGCTTGATTGGAC---CGCTCGGCGATTG-AGAGTTTCTAGTGGGCCATTTTTGGTAAGCAGAACTGGCGATGCGGGATGAACCGAACGCGAGGTTAAGGTGCCGGAATACACGCTCATCAGACACCACAAAAGGTGTTAGTTCATCTAGACAGCAGGACGGTGGCCATGGAAGTCGGAATCCGCTAAGGAGTGTGTAACAACTCACCTGCCGAATGAACTAGCCCTGAAAATGGATGGCGCTCAAGCGTGTTACCCATACCTCGCCGTCAGTGTTTAAGTGAAG-CACTGACGAGTAGGCAGGCGTGGAGG-TCAGTGAAGAAGCC
>Gloeophyllum_sepiarium_Wilcox_3BB
CGGAAGGATCATTAACGAG--------TAAACARG-------------GGAGTTGTA-GCTG-------------------G-CC--------------GCAAGGC-A-----TGTGCAC---------GCTCTC---------------------TACTCAAT--------CCA-----A---CCTTACACC------TGTGCACCTA-----------------------TTGTAGGTCGAGTGGC--------------------------------------------------------------------TGGA---------------------------------------------CTTGTTCTGG------------------TCGCTCTTCCTATG-----------TTTTA--CAC-----ATACACTT--------GTAGTCTCAGAATGT--------AAT--------------------------CCGCG-------T-------ATAACGCATT------ATAAAACAACTTTCAACAACGGATCTCTTGGCTCTCGCATCGATGAAGAACGCAGCGAAATGCGATAAGTAATGTGAATTGCAGA-ATTCAGTGAATCATCGAATCTTTGAACGCACCTTGCGCTCCTTGG-----TATTCCGAGGAGCATGCCTGTTTGAGTGTCATGAATATC--TCAACTCATCCGGTT-TTTATTAACTG--------------------TGGTGGGCTTGGA---CTTGGAGGT----ATGCTGGCT---------------------GACTAGTCGGCTCCTCTCTAAATGTATTAGCTGGACCTG-TT-----ACGGATC------------AGT---ACTCGGTGTGATAA-----TTGTCTACGC-CGT----------------GTCTG-TG------------------------------AAG-TGCTTGA----ATGGACTAGCTTCTAA---------CCGTCT-TCGGACAACTAC-----------------------------------------------------TGACATTTTGACCTCAAATCAGGTAGGATTACCCGCTGAACTTAAGCATA----CCCTAGTAACTGC-GAGTGAAGCGGGATGAGCTCAAATTTAAAATCTGGCGG-TCTC---TGGCCGTCC--GAGTTGTATTCTGGAGAAGTGCTTTCCGCGCTGGACCGTGTATAAG-TCTCTTGGAACAGAGCGTCATAGAGGGTGAGAATCCCGTCTTTGACACGGACTACCAG--TGC-TTTGTGATGCGCTCTCAAAGAGTCGAGTTGTTTGGGAATGCAGCTCAAAATGGGTGGTAAATTCCATCTAAAGCTAAATATTGGCGAGAGACCGATAGCGAACAAGTACCGTGAGGGAAAGATGAAAAGCACTTTGGAAAGAGAGTTAAACAGTACGTGAAATTGTTGAAAGGGAAACGCTTGAAGTCAGTCGCGTTGGCCGGGACTCAGCCTTGC-----CTTCCGCTTGGTGTATTTTCCGGT--CGACGGGCCAACATCGATTTTGACTGCTGGACAAGGGCTAGCGGAATGTGGCACC---TTC----GGGTGTG-TTATAGCCGCTGG-TCGTATACAGTAGT-TGGGATCGAGGACCGCAGC---------------------------------------------------TTCGGCTTAGGATGTTGGCATAATGGCTTTAAACGACCCGTCTTGAAACACGGACCAAGGAGTCTAACATGCCTGCGAGTGTTTGGGTGGAAAACCCGAGCGCGTAATGAAAGTG-AAAGTTGAGA-CCTCTGTCGTGGAGGGCATCGACGCCCGGACCTGATCTTCGG----TGACGGATCTGCGGTAGAGCATGTATGTTGGGACCCGAAAGATGGTGAACTATGCCTGAATAGGGTGAAGCCAGAGGAAACTCTGGTGGAGGCTCGTAGCGATTCTGACGTGCAAATCGATCGTCAAATTTGGGTATAGGGGCGAAAGACTAATCGAA-CCATCTAGTAGCTGGTTCCTGCCGAAGTTTCCCTCAGGATAGCAGAAACTCG-TA--TCAGATTTATGTGGTAAAGCGAATGATTAGAGGCCTTGGGGT-TGAAACAACCTTAACCTATTCTCAAACTTTAAATATGTAAGAACGAGCCGTCACTTAATTGGAC---CGCTCGGCGATTG-AGAGTTTCTAGTGGGCCATTTTTGGTAAGCAGAACTGGCGATGCGGGATGAACCGAACGCGAGGTTAAGGTGCCGGAATGCACGCTCATCAGACACCACAAAAGGTGTTAGTTCATCTAGACAGCAGGACGGTGGCCATGGAAGTCGGAATCCGCTAAGGAGTGTGTAACAACTCACCTGCCGAATGAACTAGCCCTGAAAATGGATGGCGCTCAAGCGTGCTACCCATACCTCGCCGTCAGCGTTGAAGTGACG-CGCTGACGAGTAGGCAGGCGTGGAGG-TCAGTGAAGAAGCC
>Haploporus_ecuadorensis_JV1906_C10J
CGGAAGGATCATTATCGAG--------TTTTGAAA-------------GGAGTTGTC-GCTG-------------------G-TCTCTTT--------ACTGAGAC-A----TTGTGCAC---------ACTCTG-----------------------CTCAAA--------TCC-----A---CTCTACACC------TGTGCATTTA-----------------------CTGTAAGCCCTGGATG---------------------------------------------------------------------------------------------------------------------TTTGGTTCAA----------------AGCATCTGGGCTTATG-----------TTTAT--TAC-----AAACCCTTGA------AAAGTATTTGAATGT-T------CAA---------------------------TG------------------TATATTATA------TCTATATAACTTTCAGCAACGGATCTCTTGGCTCTCGCATCGATGAAGAACGCAGCGAAATGCGATAAGTAATGTGAATTGCAGA-ATTCAGTGAATCATCGAATCTTTGAACGCACCTTGCGCTCCTTGG-----TATTCCGAGGAGCATGCCTGTTTGAGTGTCATGAAATTC--TCAACCT----------CGACGGTATT--------------------AGTTAGGATCGGA---TTCGGAGGCTT--TTGTCAGTTGTGT---------------GTTATCAACTGGCTCCTCT-TAAATGCATTAGCTTGGATTG-TT-----ACAGATY------------AGC---TGTTGGTGTGATA------ATGTCTACGC-CGC----------------AACTG-TG------------------------------AAG-TGT------------GCCAGCTTCTAA---------TCATCA-TCTTTGKAT--------------------------------GATAAATA--------TAT-----GAACTCTCTGACCTCAAATCAGGTAGGACTACCCGCTGAACTTAAGCATATCATCCCTAGTAACTGC-GAGTGAAGCGGGAAAAGCTCAAATTTAAAATCTGGCAG-CCTT---TGGTTGTCC--GAGTTGTATTCTGGAGAAGTGTTTTCCGTGCTGGACCGTGTACAAG-TCTCTTGGAATAGAGCGTCATAGAGGGTGAGAATCCCGTCTTTGACACGGACTACCAG--TGC-TTTGTGATGCGCTCTCAAAGAGTCGAGTTGTTTGGGAATGCAGCTCAAAATGGGTGGTGAATTCCATCTAAAGCTAAATATTGGCGAGAGACCGATAGCGAACAAGTACCGTGAGGGAAAGATGAAAAGCACTTTGGAAAGAGAGTTAAACAGTACGTGAAATTGCTGAAAGGGAAACGCTTGAAGTCAGTCGTGTTGTCTGGAACTCAGCCTTGC-----TTTTTGCTTGGTGTACTTTCTAGA--TGGCAGGCCAGCATCAATTTTGACTGTTGGAAAAGGGCTGGAGTAATGTGGCACC---TCC----GGGTGTG-TTATAGACTCTGG-TTATATACAGCAGT-TGGGATTGAGGAACGCAGTG-C--GCCGCA-----AGGCAGGGGGT------T------AA-CCCAC-TTTCGCACTTTGGATGCTGGCATAATGGCTTTAAACGACCCGTCTTGAAACACGGACCAAGGAGTCTAACATACCTGCGAGTGTTTGGGTGGTAAACCCGAGCGCGTAATGAAAGTG-AAAGTTGAGA-CCTCTGTCGTGGAGGGCATCAACGCCCGGACCTGACGTTTTC----TGAAGGATCCGCGGTAGAGCATGCATGTTGGGACCCGAAAGATGGTGAACTATGCCTGAATAGGGTGAAGCCAGAGGAAACTCTGGTGGAGGCTCGTAGCGATTCTGACGTGCAAATCGATCGTCAAATTTGGGTATAGGGGCGAAAGACTAATCGAA-C---------------------------------------------------------------------------------------------------------------------------------------------------------------------------------------------------------------------------------------------------------------------------------------------------------------------------------------------------------------------------------------------------------------------------------------------------------------------------------------------
>Haploporus_monomitica_Dai_24446
CGGAAGGATCATTATTGAG--------TTTTGAAA-------------AGAGTTGTAGGCTG-------------------G-TCCTTTT---------AAAGGAC-A-----TGTGCAC---------ACTCTG-----------------------CTC-AA--------TCC-----A---CTCTACACC------TGTGCATYTA-----------------------CTGTAAGCTTTTGGAT---------------------------------------AGTAAAAG---------------------CAGGCTTTGTTA------AG-----------------------------CTTGTATAA-----------------CATCTTAGAGTTTATG-----------TTTTT---AT-----TAACCCCTTT------CAAGTATTAGAATGT-T------TAC---------------------------TATG------------AT-GTTACACATC------TTTATATAACTTTCAGCAACGGATCTCTTGGCTCTCGCATCGATGAAGAACGCAGCGAAATGCGATAAGTAATGTGAATTGCAGA-ATTCAGTGAATCATCGAGTTTTTGAACGCACCTTGCGCTCCTTGG-----TATTCCGAGGAGCATACCTGTTTGAGTGTCATGAAATTC--TCAAACCTTATAATCTTTATCAGGATT--------------------TGTAGGGTTTGGA---TTTTGGAGG---CTTGTTGGCTTTAT---------------------AGTCAGCTTCTCT-TAAATGCATTAGCTTGATTCC-TT-----ATAAATC------------AGC---TCTCAGTGTAATA------ATATCTATGC-TGT----------------GGTTG-TA------------------------------AAA-TATT---------TGGCAAGCTTCTAA---------TGGTTT-CTTATT-----------------------------------GAGACATTAGT------------TGATCTATTTGACCTCAAATCAGGTAGGACTACCCGCTGAACTTAAGCAT-----CCCTAGTAACTGC-GAGTGAAGCGGGAAAAGCTCAAATTTAAAATCTGGCAG-TCTT---TGGCTGTCT--GAGTTGTAATCTGGAGAAGTGTTTTCTGTGCTGGACCATGTACAAG-TCTCTTGGAACAGAGCGTCATAGAGGGTGAGAATCCCGTCTTTGACATGGACTACCAG--TGC-TTTGTGATGCACTCTCAAAGAGTCGAGTTGTTTGGGAATGCAGCTCAAAATGGGTGGTGAATTCCATCTAAAGCTAAATATTAGCGAGAGACCGATAGTGAACAAGTACCGTGAGGGAAAGATGAAAAGCACTTTGGAAAGAGAGTTAAACAGTACGTGAAATTGCTGAAAGGGAAACACTTGAAGTCAGTCACATTGTTTAGGACTCAGCCTTGC-----TTTTTGCTTGGTGCATTTTCTAAA--CAATGGGTCAGCATCAATTTTGACTGTTGGAAAAGAGCTTTGGTAATGTGGCACC---TCT----GGGTGTG-TTATAGACCCTAG-TTGTATACAGCAGT-TGGGATTGAGGAATGCAGTA-C--ACCATA-----AGGCA-GGGGT-----TT------TA-CCCAC-TTTTGTGCTTAGGATGCTGGCATAATGGCTTTAAATGACCCGTCTTGAAACACGGACCAAGGAGTCTAACATACCTGCAAGTGTTTGGGTGGTAAACCCAAGTGCATAATGAAAGTA-AATGTTGAGA-CCTCTGTCATAGAGGGCATCAATGCCCGGACCTGACGTTTTC----TGAAGGATCCGTGGTAGAGCATGTATGTTGGGACCCGAAAGATGGTGAACTATGCCTGAATAGGGTGAAGTCAGAGGAAACTCTGGTGGAGGCTCGTAGCGATTCTGACGTGCAAATCGATCGTCAAATTTGGGTATAGGGGCGAAAGACTAATCGAA-CCATCTAGTAGCTGGTTCCTGCCGAAGTTTCCCTCAGGATAGCAGAAACTCA-TT--TCAGATTTATGTGGTAAAGCGAATGATTAGAGGCCTTGGGGT-TGAAACAACCTTAACCTATTCTCAAACTTTAAATATGTAAGAACAAGCTGTCACTTAATTGGAC---TGCTTGGTGATTG-AGAGTTTCTAGTGGGCCATTTTTGGTAAGCAGAACTGGCGATGCGGGATGAACCGAACGTGAGGTTAAGGTGCCGGAATACACGCTCATCAGACACCACAAAAGGTGTTAGTTCATCTAGACAGCAGGACGGTGGCCATGGAAGTCGGAATCCGCTAAGGAGTGTGTAACAACTCACCTGCCGAATGAACTAGCCCTGAAAATGGATGGCGCTCAAGCGTGTTACCCATACCTCACCGTCAGTGTTAAAGTGATG-CATTGACGAGTAGGCAGGCGTGGAGG-TCAGTAAAGAAGCC
>HaploporusalabamaeJV1704_75
CGGAAGGATCATTATCGAG-------TTTTTGAAA-----------GCGGAGTTGTA-GCTG-----------------GCG-CCTTTA----------ACGAGGC-GCAT-TTGTGCAC---------GCTCCG-----------------------TTTCAA--------TCC-----ACACTCTTACACC------TGTGCACTTT-----------------------CTGTAGGTCTTAAGAA--------------------------------------GGCGGGAAAG--------------------CGGGCTGTTAAC----ACGG-----------------------------CCTGCCCAAC--------------GTTTTTTTGGGGCCTGCG-----------TTTGT-TTAC-----AAAACCTTA-------CAAGTATCAAAGCGT-GT-----TGT---------------------------TGCG------------AT-GTAACGCATC------CTAATACAACTTTCAGCAACGGATCTCTTGGCTCTCGCATCGATGAAGAACGCAGCGAAATGCGATAAGTAATGTGAATTGCAGA-ATTCAGTGAATCATCGAATCTTTGAACGCACCTTGCGCTCCTTGG-----TATTCCGAGGAGCATGCCTGTTTGAGTGTCATGAAATTC--TCAACTTACACG-CC-TTTGCGGGCCG--------------------TGTTAAGATTGGA---TTGGGAGGC---TTTGTCGGTGGCCTT-------------TCTGTGCGGCCGGCTCCTCT-TAAAAGCATTAGCTCGATTCC-TT-----GCGGATTC-----------GGC---TCTCGGTGTGTTAA-----TTGTCTACGC-CGT----------------GGCTGTTG------------------------------AAG-CGTTTTT-----TGAAAGAGCTTATAAAA-------TCGTC--CGTCTCCTTTGCTG---------------------------AGACGACATCT------------TTTGACATCTGACCTCAAATCAGGTAGGACTACCCATCG----------------CCCTAGTAACTGC-GAGTGAAGCGGGAAGAGCTCAAATTTAAAATCTGGCGG-CC-T---TGGTCGTCC--GAGTTGTAGTCTGGAGAAGTGCTTTCCGCGCCGGACCGTGTACAAG-TCTCTTGGAACAGAGCGTCATAGAGGGTGAGAATCCCGTCTTTGACACGGACTGCCGG--TGC-TTTGTGATGCGCTCTCAAAGAGTCGAGTTGTTTGGGAATGCAGCTCAAAATGGGTGGTGAATTCCATCTAAAGCTAAATATTGGCGAGAGACCGATAGCGAACAAGTACCGTGAGGGAAAGATGAAAAGCACTTTGGAAAGAGAGTTAAACAGTACGTGAAATTGCTGAAAGGGAAACGCTTGAAGTCAGTCGCGTCGTTCGGAACTCAGCCTTGC------CTCGGCTTGGTGCACTTTCTGAA--CGACGGGTCAGCATCGATTTTGACCGTCGGAAAAAGGCCAGGGTAATGTGGCACC---CTC----GGGTGTG-TTATAGACTCTGG-TCGCATACGGCGGT-TGGGATCGAGGAACGCAGCG-C--GCCGCA-----AGGCA-GGGGT------T------CG-CCCAC-TTTCGCGCTTAGGATGCTGGCGTAATGGCTTTAAGCGACCCGTCTTGAAACACGGACCAAGGAGTCTAACATGCCTGCGAGTGTTTGGGTGGAAAACCCGAGCGCGAAATGAAAGTG-AAAGTTGAGA-CCTCTGTCGTGGAGGGCATCGACGCCCGGACCTGACGTTCTC----TGAAGGATCCGCGGTAGAGCATGTATGTTGGGACCCGAAAGATGGTGAACTATGCCTGAATAGGGTGAAGCCAGAGGAAACTCTGGTGGAGGCTCGTAGCGATTCTGACGTGCAAATCGATCGTCAAATTTGGGTATAGGGGCGAAAGACTAATCGAA-CCATCTAGTAGCTGGTTCCTGCCGAAGTTTCCCTCAGGATAGCAGAAACTCG-TA--TCAGATTTATGTGGTAAAGCGAATGATTAGAGGCCTTGGGGT-TGAAACAACCTTAACCTATTCTCAAACTTTAAATATGTAAGAACGAGCCGTCTCTTGATTGGAC---CGCTCGGCGATTG-AGAGTTTCTAGTGGGCCATTTTTGGTAAGCAGAACTGGCGATGCGGGATGAACCGAACGCGAGGTTAAGGTGCCGGAATACACGCTCATCAGACACCACAAAAGGTGTTAGTTCATCTAGACAGCAGGACGGTGGCCATGGAAGTCGGAACCCGCTAAGGAGTGTGTAACAACTCACCTGCCGAATGAACTAGCCCTGAAAATGGATGGCGCTCAAGCGTGTTACCCATACCTCGCCGTCAGCGTTGAAGTGACG-CGCTGACGAGTAGGCAGGCGTGGAGG-TCCGTGAAGAAGCC
>HaploporusangustisporusDai10951
ACCGGAGGTC-TTATCGAG-------TTTTTGAAA-------------GGAGCTGTA-GCTG-------------------G-CCTTTA----------GCGAGGC-ATAT-TTGTGCAC---------GCTCCG-----------------------TTTCAA--------TCC-----A---CTCTACACC------TGTGCACTTT-----------------------CTGTAGGTCTTGGAGC-----------------------------------------GGGAAG---------------------CGGGCCCTTTTT----TGGGT---------------------------CTCTGCCTAAC------------------GTTTTGGGCCTGCG-----------TTTGTTTTAC-----AAAACCTTA-------CAAGTATCAGAGCGT-GT-----TGT---------------------------TGCG------------AT-GTAACGCATC------CAAATACAACTTTCAGCAACGGATCTCTTGGCTCTCGCATCGATGAAGAACGCAGCGAAATGCGATAAGTAATGTGAATTGCAGA-ATTCAGTGAATCATCGAATCTTTGAACGCACCTTGCGCTCCTTGG-----TATTCCGAGGAGCATGCCTGTTTGAGTGTCATGAAATTC--TCAACTTACAAG-CC-TTTGCGGGCC---------------------ATGTAAGATTGGA---TTTGGAGGC---TTTGTCGGCGGTT----------------TCATGCAGTCGGCTCCTCT-TAAAAGCATTAGCTCGGTTCC-TT-----GCGGATTC-----------GGC---TCTCAGTGTGATAA-----TTGTCTACGC-TGT----------------GGCCGTTG------------------------------AAG-CGTTTTA-----CAACAGAGCTTCTAAA--------TCGTCT-GTCTCCCTTTGCTGGG----------------------ACGACAACATCTTT------------TTTGACCTCTGACCTCAAATCAGGTAGGACTACCCGCTGAACTTAAGCATATCAACCCTAGTAACTGC-GAGTGAAGCGGGAAGAGCTCAAATTTAAAATCTGGCGG-CC-T---TGGTCGTCC--GAGTTGTAGTCTGGAGAAGTGCTTTCCGCGCTGGACCGTGTACAAG-TCTCTTGGAACAGAGCGTCATAGAGGGTGAGAATCCCGTCTTTGACACGGACTACCAG--TGC-TTTGTGATGCGCTCTCAAAGAGTCGAGTTGTTTGGGAATGCAGCTCAAAATGGGTGGTGAATTCCATCTAAAGCTAAATATTGGCGAGAGACCGATAGCGAACAAGTACCGTGAGGGAAAGATGAAAAGCACTTTGGAAAGAGAGTTAAACAGTACGTGAAATTGCTGAAAGGGAAACGCTTGAAGTCAGTCGCGTCGTTCGGAACTCAGCCTTGC------CTCGGCTTGGTGCACTTTCCGAA--TGACGGGTCAGCATCGATTTTGACCGTCGGAAAAAGGCCAGAGTAATGTGGCACC---TCC----GGGTGTG-TTATAGACTCTGG-TCGCATACGGCGGT-TGGGATCGAGGAACGCAGCG-C--GCCGCA-----AGGCA-GGGGT------T------CG-CCCAC-TTTCGCGCTTAGGATGCTGGCATAATGGCTTTAAGCGACCCGTCTTGAAACACGGACCAAGGAGTCTAACATACCTGCGAGTGTTTGGGTGGAAAACCCGAGCGCGCAATGAAAGTG-AAAGTTGAGA-CCTCTGTCGTGGAGGGCATCGACGCCCGGACCTGACGTTCTC----TGACGGATCCGCGGTAGAGCATGTATGTTGGGACCCGAAAGATGGTGAACTATGCCTGAATAGGGTGAAGCCAGAGGAAACTCTGGTGGAGGCTCGTAGCGATTCTGACGTGCAAATCGATCGTCAAATTTGGGTATAGGGGCGAAAGACTAATCGAA-CCATCTAGTAGCTGGTTCCTGCCGAAGTTTCCCTCAGGATAGCAGAAACTCG-TA--TCAGATTTATGTGGTAAAGCGAATGATTAGAGGCCTTGGGGT-TGAAACAACCTTAACCTATTCTCAAACTTTAAATATGTAAGAACGAGCCGTCTCTTGATTGGAC---CGCTCGGCGATTG-AGAGTTTCTAGTGGGCCATTTTTGGTAAGCAGAACTGGCGATGCGGGATGAACCGAACGCGAGGTTAAGGTGCCGGAATACACGCTCATCAGACACCACAAAAGGTGTTAGTTCATCTAGACAGCAGGACGGTGGCCATGGAAGTCGGAACCCGCTAAGGAGTGTGTAACAACTCACCTGCCGAATGAACTAGCCCTGAAAATGGATGGCGCTCAAGCGTGTTACCCATACCTCGCCGTCAGCGTTTAAGTGACG-CGCTGACGAGTAGGCAGGCGTGGAGG-TCAGTGAAGAAGCC
>HaploporusbicolorDai19951
-----------------------------GAGATA-------------TGGGTTGTA-GCTG-------------------G-CCTTTT----------ATTAGGC-A-----TGTGCAC---------ACTCTG-----------------------CTCAAATTTCC-TTCTC-----T---CTCTACCCC------TGTGCATTTA-----------------------TTGTAGGCCTTGTATG-----------------------------------------TGAAGA---------------------TAGACTTGATTG-------------------------------------TCTGTTGGA-----------------TACATCTTGGCTTATG-----------TTTTTATTAT-----CAACTCTTAT------AAAGTATTAGAATGT-T------TAT---------------------------TATGATGTTT---------AATACACATC------TTTATACAACTTTCAGCAACGGATCTCTTGGCTCTCGCATCGATGAAGAACGCAGCGAAATGCGATAAGTAATGTGAATTGCAGA-ATTCAGTGAATCATCGAATCTTTGAACGCACCTTGCGCTCCTTGG-----TATTCCGAGGAGCATGCCTGTTTGAGTGTCATGAAATTC--TCAACCTGTACG-GA-TTTGTTTCT----------------------GTAAATGGTTGGA---CTTGGAGGGAT-ATTGTCAGTTG--------------------CATGAACTGGCTCCTCT-TAAATGTATTAGCTTGGTTTGTTT-----ATGGACC------------AGC---TCTTGGTGTGATAGTAAAAATGTCTACGC-CATATA-------------AACTG-TG------------------------------AGA-TATATAT--------ACAAGCTTCTAA---------TATACT-CTATTATAA--------------------------------------------------------------------------------------------------------------CCCTAGTAACTGC-GAGTGAAGCGGGAAGAGCTC-GATTTAAAATCTGGCGT-TC-T---CGGTCGTCC--GAGTTGTAGTCTGGAGAAGTGCTTTCCGCGCTGGACCGTGTACAAG-TCTCTTGGAACAGAGCGTCATAGAGGGTGAGAATCCCGTCTTTGACACGGACTACCAG--TGC-TTTGTGATGCGCTCTCAAAGAGTCGAGTTGTTTGGGAATGCAGCTCAAAATGGGTGGTGAATTCCATCTAAAGCTAAATATTGGCGAGAGACCGATAGCGAACAAGTACCGTGAGGGAAAGATGAAAAGCACTTTGGAAAGAGAGTTAAACAGTACGTGAAATTGCTGAAAGGGAAACGCTTGAAGTCAGTCGCGTCGTTCGGAACTCAGCCTTGC------CTCGGCTTGGTGCACTTTCCGAA--TGACGGGTCAGCATCGATTTTGACCGTCGGAAAAAGGCCAGAGTAATGTGGCACC---TCC----GGGTGTG-TTATAGACTCTGG-TCGCATACGGCGGT-TGGGATCGAGGAACGCAGCG-C--GCCGCA-----AGGCA-GGGGT------T------CG-CCCAC-TTTCGCGCTTAGGATGCTGGCATAATGGCTTTAAGCGACCCGTCTTGAAACACGGACCAAGGAGTCTAACATACCTGCGAGTGTTTGGGTGGAAAACCCGAGCGCGCAATGAAAGTG-AAAGTTGAGA-CCTCTGTCGTGGAGGGCATCGACGCCCGGACCTGACGTTCTC----TGACGGATCCGCGGTAGAGCATGTATGTTGGGACCCGAAAGATGGTGAACTATGCCTGAATAGGGTGAAGCCAGAGGAAACTCTGGTGGAGGCTCGTAGCGATTCTGACGTGCAAATCGATCGTCAAATTTGGGTATAGGGGCGAAAGACTAATCGAA-CCATCTAGTAGCTGGTTCCTGCCGAAGTTTCCCTCAGGATAGCAGAAACTCG-TA--TCAGATTTATGTGGTAAAGCGAATGATTAGAGGCCTTGGGGT-TGAAACAACCTTAACCTATTCTCAAACTTTAAATATGTAAGAACGAGCCGTCTCTTGATTGGAC---CGCTCGGCGATTG-AGAGTTTCTAGTGGGCCATTTTTGGTAAGCAGAACTGGCGATGCGGGATGAACCGAACGCGAGGTTAAGGTGCCGGAATACACGCTCATCAGACACCACAAAAGGTGTTAGTTCATCTAGACAGCAGGACGGTGGCCATGGAAGTCGGAACCCGCTAAGGAGTGTGTAACAACTCACCTGCCGAATGAACTAGCCCTGAAAATGGATGGCGCTCAAGCGTGTTACCCATACCTCGCCGTC---------------------------------------------------------
>HaploporuscrassusDai13580
--------------TCGAAT----TCTTTGAGAAC-------------TGGGTTGTA-GCTG-------------------G-CTTCTT----------AGGAGGC-A-----TGTGCAC---------ACCCTG-----------------------CTCAAAAAAATTCCTTC-----T---CTCTACCCC------TGTGCATTTA-----------------------TTGTAGGCCTTGTATG-----------------------------------------AGAAGA---------------------TGGACTTGATTG-------------------------------------TCTGTTGGAT----------------TACATCTTGGCTTATG-----------TTTTTCTTATTATATCAACTCT------------GTATCAGAATGTCC------TAT---------------------------TATGATGTTT---------AATACACATC------TTTATACAACTTTCAGCAACGGATCTCTTGGCTCTCGCATCGATGAAGAACGCAGCGAAATGCGATAAGTAATGTGAATTGCAGA-ATTCAGTGAATCATCGAATCTTTGAACGCACCTTGCGCTCCTTGG-----TATTCCGAGGAGCATGCCTGTTTGAGTGTCATGAAATTC--TCAACCTGTACA-AA-TTTGTTTTT----------------------GTAGAGGGTTGGA---CTTGGAGGGAT--TTGTCGGTTGCA------------------TATGAACTGGCTCCTCT-TAAATGCATTAGCTTGGTTCA-TT-----ATGGATCA----------GAGC---TCTTGGTGTGATAGTAAAAATGTCTACGC-CATGGA-----------GGGGCTG-TG------------------------------AA--------------------------------------------------------------------------------------------------------------------------------------------------------------------CCCTAGTAACTGC-GAGTGAAGCGGGAAAAGCTCAAATTTAAAATCTGGCAG-CCTA---TGGTTGTCC--GAGTTGTAATCTGGAGAAGTGTTTTCCGTGCTGGACCGTGTACAAG-TCTCTTGGAACAGAGCGTCATAGAGGGTGAGAATCCCGTCTTTGACACGGACTACCAG--TGC-TTTGTGATGCGCTCTCAAAGAGTCGAGTTGTTTGGGAATGCAGCTCAAAATGGGTGGTGAATTCCATCTAAAGCTAAATATTGGCGAGAGACCGATAGCGAACAAGTACCGTGAGGGAAAGATGAAAAGCACTTTGGAAAGAGAGTTAAACAGTACGTGAAATTGCTGAAAGGGAAACGCTTGAAGTCAGTCGCATTGTTCGGAACTCAGCCTTGC------ATTTGCTTGGTGCATTTTCTGAA--TGATGGGCCAGCATCAATTTTGACTGTTGGAAAAAGGCTGGAGTAATGTGGCACC---CCT----GGGTGTG-TTATAGACTCTGG-TTGCATACAGCAGT-TGGGATTGAGGACCGCAGCA-C--GCCGCA-----AGGCA-GGGGTGAGTAAT------TG-CCCAC-TTTCGTGCTTAGGATGCTGGCATAATGGCTTTAAACGACCCGTCTTGAAACACGGACCAAGGAGTCTAACATGCCTGCGAGTGTTTGGGTGGAAAACCCGAGCGCGTAATGAAAGTG-AAAGTTGAGA-CCTCTGTCATGGAGGGCACCAACGCCCGGACCTGACGTTTTC----TGAAGGATCCGCGGTAGAGCATGTATGTTGGGACCCGAAAGATGGTGAACTATGCCTGAATAGGGTGAAGCCAGAGGAAACTCTGGTGGAGGCTCGTAGCGATTCTGACGTGCAAATCGATCGTCAAATTTGGGTATAGGGGCGAAAGACTAATCGAA-CCATCTAGTAGCTGGTTCCTGCCGAAGTTTCCCTCAGGATAGCAGAAACTCA-TA--TCAGATTTATGTGGTAAAGCGAATGATTAGAGGCCTTGGGGT-TGAAACAACCTTAACCTATTCTCAAACTTTAAATATGTAAGAACGAGCCGTCGCTTGATTGGAC---CGCTCGGTGATTG-AGAGTTTCTAGTGGGCCATTTTTGGTAAGCAGAACTGGCGATGCGGGATGAACCGAACGCGAGGTTAAGGTGCCGGAATACACGCTCATCAGACACCACAAAAGGTGTTAGTTCATCTAGACAGCAGGACGGTGGCCATGGAAGTCGGAATCCGCTAAGGAGTGTGTAACAACTCACCTGCCGAATGAACTAGCCCTGAAAATGGATGGCGCTCAAGCGTGTTACCCATACCTCGCCGTCAGCGTTAAAGTGACG-CGCTGACGAGTAGGCAGGCGTGGAGGTTCAGTGAAGAAGCC
>HaploporuscylindrosporusDai15664
TTTTGAGACTATCACCTCG--------TATCGAAG-------------TGACCTGAA-TCTG-------------------GTTCTTTT-------------AGAC-A-----TGTGCAC---------ACTCTG-----------------------CTC-AA--------TCC-----A---CTCTACACC------TGTGCACTTA-----------------------TTGTAGGCCTTGTATG-----------------------------------------TGAAGA---------------------TGGGCATTAATG-------------------------------------TCTGTTGGA-----------------ATCATCTTGGCTTATG-----------TTTAT--TAT-----AAACTCATTA-----TAAAGTATTAGAATGT-C------TAT---------------------------TATG---------GATGT-GTAATGCATCTT--TATATATATAACTTTCAGCAACGGATCTCTTGGCTCTCGCATCGATGAAGAACGCAGCGAAATGCGATAAGTAATGTGAATTGCAGA-ATTCAGTGAATCATCGAATCTTTGAACGCACCTTGCGCTCCTTGG-----TATTCCGAGGAGCATGCCTGTTTGAGTGTCATGAAATTC--TCAACCTATCAT-CC-TTTGCGGGATT--------------------TGTTAGGATTGGA---CTTGGAGGCAT--TTGTCGGTTGCAT---------------------GACTGGCTCCTCT-TAAATGCATTAGCTTGATTCC-TT-----GTGGATT------------GGC---TGTTGGTGTGATA------ATGTCTACGC-CGC----------------AACCA-TA------------------------------AAA-CATTTTT------GGATAAGCTTCTAA---------TTGTGT-CTTT---------------------------------------GATACTTTT-----AAT-----GATCTCTCTGACCTCAAATCAGGTAGGACTACCCGCTGAACTTAAGCATATCAACCCTAGTAACTGC-GAGTGAAGCGGGAAAAGCTCAAATTTAAAATCTGGCAG-CCTT---TGGTTGTCC--GAGTTGTATTCTGGAGAAGTGTTTTCCGTGCTGGACCGTGTACAAG-TCTCTTGGAACAGAGCGTCATAGAGGGTGAGAATCCCGTCTTTGACACGGACTACCAG--TGC-TTTGTGATGCGCTCTCAAAGAGTCGAGTTGTTTGGGAATGCAGCTCAAAATGGGTGGTGAATTCCATCTAAAGCTAAATATTGGCGAGAGACCGATAGCGAACAAGTACCGTGAGGGAAAGATGAAAAGCACTTTGGAAAGAGAGTTAAACAGTACGTGAAATTGCTGAAAGGGAAACGCTTGAAGTCAGTCGTGTTGTACAGAACTCAGCCTTGC------TTTTGCTTGGTGCATTTTCTGAA--TGACAGGCCAGCATCAATTTTGACTGTTGGAAAAGGGCTGGGGTAATGTGGCACC---TCC----GGGTGTG-TTATAGACCCTGG-TCACATACAGCAGT-TGGGATTGAGGAACGCAGTG-C--GCCGTA-----AGGCA-GGGGT------T------CG-CCCAC-TTTCGCACTTTGGATGCTGGCATAATGGCTTTAAACGACCCGTCTTGAAACACGGACCAAGGAGTCTAACATACCTGCGAGTGTTTGGGTGGTAAACCCGAGCGCGTAATGAAAGTG-AAAGTTGAGA-CCTCTGTCRTGGAGGGCATCAACGCCCGGACCTGACGTTTTC----TGAAGGATCCGCGGTAGAGCATGCATGTTGGGACCCGAAAGATGGTGAACTATGCCTGAATAGGGTGAAGCCAGAGGAAACTCTGGTGGAGGCTCGTAGCGATTCTGACGTGCAAATCGATCGTCAAATTTGGGTATAGGGGCGAAAGACTAATCGAA-CCATCTAGTAGCTGGTTCCTGCCGAAGTTTCCCTCAGGATAGCAGAAACTCA-TT--TCAGATTTATGTGGTAAAGCGAATGATTAGAGGCCTTGGGGT-TGAAACAACCTTAACCTATTCTCAAACTTTAAATATGTAAGAACGAGCCGTCGCTTGATTGGAC---CGCTCGGTGATTG-AGAGTTTCTAGTGGGCCATTTTTGGTAAGCAGAACTGGCGATGCGGGATGAACCGAACGCGAGGTTAAGGTGCCGGAATACACGCTCATCAGACACCACAAAAGGTGTTAGTTCATCTAGACAGCAGGACGGTGGCCATGGAAGTCGGAATCCGCTAAGGAGTGTGTAACAACTCACCTGCCGAATGAACTAGCCCTGAAAATGGATGGCGCTCAAGCGTGTTACCCATACCTCGCCGTCAGCGTTAAAGTGATG-CGCTGACGAGTAGGCAGGCGTGGAGG-TCAGTGAAGAAGCC
>HaploporuseichelbaumiiKE17238
CGGAAGGATCATTATCGAG--------TTTTGAAA-------------GGAGTTGTC-GCTG-------------------G-TCTCTGT--------ACTGAGAC-A----TTGTGCAC---------ACTCTG-----------------------CTCAAA--------TCC-----A---CTCTACACT------TGTGCATTTA-----------------------CTGTAAGCCCTGGATG---------------------------------------------------------------------------------------------------------------------TTTGCTTCAA----------------AGCATCTGGGCTTATG-----------TTTAT--TAC-----AAATCCTTAA------AAAGTATTTGAATGT-T------CAA---------------------------TG------------------TATATTATA------TCTATATAACTTTCAGCAACGGATCTCTTGGCTCTCGCATCGATGAAGAACGCAGCGAAATGCGATAAGTAATGTGAATTGCAGA-ATTCAGTGAATCATCGAATCTTTGAACGCACCTTGCGCTCCTTGG-----TATTCCGAGGAGCATGCCTGTTTGAGTGTCATGAAATTC--TCAACCT-----------GACGGGATT--------------------AGTTAGGATTGGA---CTTGGAGGCTT--TTGTCAGTTGT-------------------TATCAACTGGCTCCTCT-TAAATGTATTAGCTTGGATTG-TT-----ACAGATC------------AGC---TGTTGGTGTGATA------ATGTCTACGC-CGC----------------AACTG-TG------------------------------AAG-TGT------------GCCAGCTTCTAA---------CCATCA-TCTTTGGAT--------------------------------GATAAA----------TAT-----GAACTCTCTGACCTCAAATCAGGTAGGACTACCCGCTGAACTTAAGCATAT----CCTAGTAACTGC-GAGTGAAGCGGGAAAAGCTCAAATTTAAAATCTGGCAG-CCTT---TGGTTGTCC--GAGTTGTATTCTGGAGAAGTGTTTTCCGTGCTGGACCGTGTACAAG-TCTCTTGGAATAGAGCGTCATAGAGGGTGAGAATCCCGTCTTTGACACGGACTACCAG--TGC-TTTGTGATGCGCTCTCAAAGAGTCGAGTTGTTTGGGAATGCAGCTCAAAATGGGTGGTGAATTCCATCTAAAGCTAAATATTGGCGAGAGACCGATAGCGAACAAGTACCGTGAGGGAAAGATGAAAAGCACTTTGGAAAGAGAGTTAAACAGTACGTGAAATTGCTGAAAGGGAAACGCTTGAAGTCAGTCGTGTTGTCTGGAACTCAGCCTTGCT----TTTTTGCTTGGTGTACTTTCTAGA--TGGCAGGCCAGCATCAATTTTGACTGTTGGAAAAGGGCTGGGGTAATGTGGCACC---TCC----GGGTGTG-TTATAGACTCTGG-TTATATACAGCAGT-TGGGATTGAGGAACGCAGTG-C--GCCGCA-----AGGCAGGGGGT------T------TA-CCCAC-TTTTGCACTTTGGATGCTGGCATAATGGCTTTAAACGACCCGTCTTGAAACACGGACCAAGGAGTCTAACATACCTGCGAGTGTTTGGGTGGTAAACCCGAGCGCGTAATGAAAGTG-AAAGTTGAGA-CCTCTGTCGTGGAGGGCATCAACGCCCGGACCTGACGTTTTC----TGAAGGATCCGCGGTAGAGCATGCATGTTGGGACCCGAAAGATGGTGAACTATGCCTGAATAGGGTGAAGCCAGAGGAAACTCTGGTGGAGGCTCGTAGCGATTCTGACGTGCAAATCGATCGTCAAATTTGGGTATAGGGGCGAAAGACTAATCGAA-CCATCTAGTAGCTGGTTCCTGCCGAAGTTTCCCTCAGGATAGCAGAAACTCA-TA--TCAGATTTATGTGGTAAAGCGAATGATTAGAGGCCTTGGGGT-TGAAACAACCTTAACCTATTCTCAAACTTTAAATATGTAAGAACGAGCCGTCGCT-----------------------------------------------------------------------------------------------------------------------------------------------------------------------------------------------------------------------------------------------------------------------------------------------------------------------------------
>HaploporusgilbertsoniiJV1611_5J
CGGAAGGATCATTATCGAG--------TTTTGAAA-------------GGGGTTGTA-GCTG-------------------G-TCTTT---------------GAC-A-----TGTGCAC---------ACCTTG-----------------------CTC-AA--------TCC-----A---CTCTACACC------TGTGCATTTA-----------------------TTGTAGGCCTTGTATG-----------------------------------------TGAAGA---------------------TGGACTTTATTG-------------------------------------TCTGTTGGA-----------------CTCATCTTGGCTTATG-----------TTTAT--TAC-----AAACTCATTA-----AAAAGTATTAGAATGT-T------TAT---------------------------CATG------------AT-GTAATACATC--------TATATAACTTTCAGCAACGGATCTCTTGGCTCTCGCATCGATGAAGAACGCAGCGAAATGCGATAAGTAATGTGAATTGCAGA-ATTCAGTGAATCATCGAATCTTTGAACGCACCTTGCGCTCCTTGG-----TATTCCGAGGAGCATGCCTGTTTGAGTGTCATGAAATTC--TCAACCTTACAATCC-TTTGTGGGATT--------------------TGTTAGGATTGGA---CTTGGAGGCTT--TTGTCAGTTGTAT--------------------AGACTGGCTCCTCT-TAAATATATTAGCTTAATTCC-TC-----RCGGATC------------AGC---TGTTGGTGTGATA------ATGTCTACGC-TGC----------------AACTG-TG------------------------------AAG-TATTCTG------GTGTGAGCTTCTAA---------TGAGTC-TCTTATGGG--------------------------------AGACAATTTGA-----TAT-----AATGTCTCTGACCTCAAATCAGGTAGGACTACCCGCTGAACTTAAGCATATCATCCCTAGTAACTGC-GAGTGAAGCGGGAAAAGCTCAAATTTAAAATCTGGCAG-CCCT---TGGTTGTCC--GAGTTGTATTCTGGAGAAGTGTTTTCCGTGCTGGACTGTGTACAAG-TCTCTTGGAACAGAGCGTCATAGAGGGTGAGAATCCCGTCTTTGACACAGACTACCAG--TGC-TTTGTGATGCGCTCTCAAAGAGTCGAGTTGTTTGGGAATGCAGCTCAAAATGGGTGGTGAATTCCATCTAAAGCTAAATATTGGCGAGAGACCGATAGCGAACAAGTACCGTGAGGGAAAGATGAAAAGCACTTTGGAAAGAGAGTTAAACAGTACGTGAAATTGCTGAAAGGGAAACGCTTGAAGTCAGTCATGTTGTCTGGGACTCAGCCTTGC-----TTTTTGCTTGGTGTATTTTCTAGG--TAACAGGCCAGCATCAATTTTGACTGTTGGAAAAGGGCTGGGGTAATGTGGCACC---TCC----GGGTGTG-TTATAGACTTTGG-TCATATACAGCAGT-TGGGATTGAGGAACGCAGTG-C--GCCGCA-----AGGCA-GGGGT------T------AG-CCCAC-TTTCGCACTTAGGATGCTGGCATAATGGCTTTAAACGACCCGTCTTGAAACACGGACCAAGGAGTCTAACATACCTGCGAGTGTTTGGGTAGTAAACCCGAGCGCGTAATGAAAGTG-AAAGTTGAGA-CCTCTGTCGTGGAGGGCATCAACGCCCGGACCTGACGTTTTC----TGAAGGATCCGCGGTAGAGCATGTATGTTGGGACCCGAAAGATGGTGAACTATGCCTGAATAGGGTGAAGCCAGAGGAAACTCTGGTGGAGGCTCGTAGCGATTCTGACGTGCAAATCGATCGTCAAATTTGGGTATAGGGGCGAAAGACTAATCGAACCCATCTAGTTGCTT--------------------------------------------------------------------------------------------------------------------------------------------------------------------------------------------------------------------------------------------------------------------------------------------------------------------------------------------------------------------------------------------------------------------------------------------------------------------------------
>HaploporusgrandisporusKE16130
CGGAAGGATCATTATCGAG--------TTTTGAAA-------------GGAGTTGTC-GCTG-------------------G-TCTCTGT--------ACTGAGAC-A----TTGTGCAC---------ACTCTG-----------------------CTCAAA--------TCC-----A---CTCTACACT------TGTGCATTCA-----------------------CTGTAAGCCCTGGATG---------------------------------------------------------------------------------------------------------------------TTTGCTTCAA----------------AGCATCTGGGCTTATG-----------TTTAT--TAC-----AAATCCTTAA------AAAGTATTTGAATGT-T------CAA---------------------------TG------------------TAAATTATA------TCTATATAACTTTCAGCAACGGATCTCTTGGCTCTCGCATCGATGAAGAACGCAGCGAAATGCGATAAGTAATGTGAATTGCAGA-ATTCAGTGAATCATCGAATCTTTGAACGTACCTTGCGCTCCTTGG-----TATTCCGAGGAGCATGCCTGTTTGAGTGTCATGAAATTC--TCAACCT------------GCGGGATT--------------------AGTTAGGATTGGA---CTTGGAGGCTT--TTGTCAGTTGT-------------------TATCAACCGGCTCCTCT-TAAATGTATTAGCTTGGATTG-TT-----ACAGATC------------AGC---TGATGGTGTGATA------ATGTCTACGC-CGC----------------AACTG-TG------------------------------AAG-TGT------------GCCAGCTTCTAA---------TCATCA-TCTTTGGAT--------------------------------GATAAA----------TAT-----GAACTCTCTGACCTCAAATCAGGTAGGACTACCCGCTGAACTTAAGCATAT----CCTAGTAACTGC-GAGTGAAGCGGGAAAAGCTCAAATTTAAAATCTGGCAG-CCTT---TGGTTGTCC--GAGTTGTATTCTGGAGAAGTGTTTTCCGTGCTGGACCGTGTACAAG-TCTCTTGGAATAGAGCGTCATAGAGGGTGAGAATCCCGTCTTTGACATGGACTACCAG--TGC-TTTGTGATGCGCTCTCAAAGAGTCGAGTTGTTTGGGAATGCAGCTCAAAATGGGTGGTGAATTCCATCTAAAGCTAAATATTGGCGAGAGACCGATAGCGAACAAGTACCGTGAGGGAAAGATGAAAAGCACTTTGGAAAGAGAGTTAAACAGTACGTGAAATTGCTGAAAGGGAAACGCTTGAAGTCAGTCGTGTTGTCTGGAACTCAGCCTTGCT----TTTTTGCTTGGTGTACTTTCTAGA--TGGCAGGCCAGCATCAATTTTGACTGTTGGAAAAGGGCTGGGGTAATGTGGCACC---TCC----GGGTGTG-TTATAGACTCTGG-TTATATACAGCAGT-TGGGATTGAGGAACGCAGTG-Y--GCCGCA-----AGGCAGGGGTT------T------AA-CCCAC-TTTCGCACTTTGGATGCTGGCATAATGGCTTTAAACGACCCGTCTTGAAACACGGACCAAGGAGTCTAACATACCTGCGAGTGTTTGGGTGGTAAACCCGAGCGCGTAATGAAAGTG-AAAGTTGAGA-CCTCTGTCGTGGAGGGCATCAACGCCCGGACCTGACGTTTTC----TGAAGGATCCGCGGTAGAGCATGCATGTTGGGACCCGAAAGATGGTGAACTATGCCTGAATAGGGTGAAGCCAGAGGAAACTCTGGTGGAGGCTCGTAGCGATTCTGACGTGCAAATCGATCGTCAAATTTGGGTATAGGGGCGAAAGACTAATCGAA-CCATCTAGTAGCTGGTTCCTGCCGAAGTTTCCCTCAGGATAGCAGAAACTCA-TA--TCAGATTTATGTGGTAAAGCGAATGATTAGAGGCCTTGGGGT-TGAAACAACCTTAACCTATTCTCAAACTTTAAATATGTAAGAACGAGCCGTCGCTT----------------------------------------------------------------------------------------------------------------------------------------------------------------------------------------------------------------------------------------------------------------------------------------------------------------------------------
>HaploporuslatisporusDai11873
CTGCGGAGACATTATCGAG--------TTTTGAA--------------TGGGTTGGA-GCTG-------------------G-TCTCTTT--------ACTGAGGC-A-----TGTGCTT---------GCCCTG-----------------------CTC-AA--------TCC-----A---CTCTACACC------TGTGCATTTA-----------------------CTGTAGGCTTTGGATG--------------------------------------TTGGAAAGG---------------------CAAGCTTTGTGG-------------------------------------CTTGTTTGGA---------------AGCTTCTGGGGCTTATG-----------TTTAT--TAT-----CAACCCTTTA----TTAAAGTATCAGAATGT-T------TAT---------------------------TATGAT----------GT-AACACACATC------TTTATACAACTTTCAGCAACAGATCTCTTGGTTCTCGCATCGATGAAGAACGCAGCGAAATGCGATAAGTAATGTGAATTGCAGA-ATTCAGTGAATCATCGAATTTTTGAACGCACCTTGCGCTCCTTGG-----TATTCCGAGGAGCATGCCTGTTTGAGTGTCATGAAATTC--TCAACCTAACAAACC-TTTGCGGGATTT-------------------GTTTAGGATTGGA---CTTGGAGGATT--TTGTTGGTTGTTG---------------TTATATAACTGACTCCTCT-TAAATGTATTAGCTTGATTTC-TT-----ACTGATC------------AGC---TTTCGGTGTGATA------AAGTCTATGC-CGT----------------TACTG-TG------------------------------AAG-TGCTT--------TGGCAAGCTTCTAA---------CTGTGA-TCTTTA-----------------------------------ATGAGACACTT-----TAT-----GATCTCTTTGACCTCAAATCAGGTAGGACTACCCGCTGAACTTAAGCATATCAACCCTAGTAACTGC-GAGTGAAGCGGGAAAAGCTCAAATTTAAAATCTGGCAG-CCTA---TAGTTGTCC--GAGTTGTATTCTGGAGAAGTGTTTTCCGTGCTGGACCGTGTACAAG-TCTCTTGGAACAGAGCGTCATAGAGGGTGAGAATCCCGTCTTTGACACGGATTACCAG--TGC-TTTGTGATGCGCTCTCAAAGAGTCGAGTTGTTTGGGAATGCAGCTCAAAATGGGTGGTGAATTCCATCTAAAGCTAAATATTGGCGAGAGACCGATAGCGAACAAGTACCGTGAGGGAAAGATGAAAAGCACTTTGAAAAGAGAGTTAAATAGTAYGTGAAATTGCTGAAAGGGAAACGCTTGAAGTCAGTCGTGTTGTTCAGGACTCAGCCTTGCT----TTTTTGCTTGGTGCATTTTCTGGA--TGACAGGCCAGCATCAATTTTGACTGTTGGAAAAGGGCTAGGGTAATGTGGCACC---TCC----GGGTGTG-TTATAGACTCTAG-TCACATACAGCAGT-TGGAATTGAGGAACGCAGCA-C--GCCGCA-----AGGCA-GGGGT------T------CG-CCCAC-TTTCGTGCTTAGGATGCTGGCATAATGGCTTTAAAYGACCCGTCTTGAAACACGGACCAAGGAGTCTAACATACATGCGAGTGTTTGGGTGGTAAACCCGAGCGCGTAATGAAAGTG-AAAGTTGAGA-CCTCTGTCATGGAGGGCATCAACGCCCGGACCTGACGTTCTC----TGAAGGATCCGCGGTAGAGCATGYATGTTGGGACCCGAAAGATGGTGAACTATGCCTGAATAGGGTGAAGCCAGAGGAAACTCTGGTGGAGGCTCGTAGCGATTCTGACGTGCAAATCGATCGTCAAATTTGGGTATAGGGGCGAAAGACTAATCGAA-CCATCTAGTAGCTGGTTCCTGCCGAAGTTTCCCTCAGGATAGCAGAAACTCG-TA--TCAGATTTATGTGGTAAAGCGAATGATTAGAGGCCTTGGGGT-TGAAACAACCTTAACCTATTCTCAAACTTTAAATATGTAAGAACGAGCCGTCACTTGATTGGAC---CGCTCGGCGATTG-AGAGTTTCTAGTGGGCCATTTTTGGTAAGCAGAACTGGCGATGCGGGATGAACCGAACGCGAGGTTAAGGTGCCGGAATACACGCTCATCAGACACCACAAAAGGTGTTAGTTCATCTAGACAGCAGGACGGTGGCCATGGAAGTCGGAATCCGCTAAGGAGTGTGTAACAACTCACCTGCCGAATGAACTAGCCCTGAAAATGGATGGCGCTCAAGCGTGTTACCCATACCTCGCCGTCAGCGTTAAAGTGATG-CGCTGACGAGTAGGCAGGCGTGGAGG-TCAGTGAAGAAGCC
>HaploporuslongisporusJV1906_C11J
--------------TCGAG------TTTTTTGAAA-------------GGGGTTGTC-GCTG-------------------G-TCTCTAGT-----------AGAC-A----TTGTGCAC---------ACTCTG-----------------------CTCAAA--------TCC-----A---CTCTACACC------TGTGCATTTA-----------------------CTGTAAGCTTTGGATG-----------------------------------------CTGAAG---------------------GGCGCGTT-----------------------------------------TGTGCTTGGA----------------AGTGTCTGGGCTTATG-----------TTTAT--TAC-----CAACCCTTGA------AAAGTATTAGAATGT-T------CAT----------------------------------------------ATCATATAT-------ATAATATAACTTTCAGCAACGGATCTCTTGGCTCTCGCATCGATGAAGAACGCAGCGAAATGCGATAAGTAATGTGAATTGCAGA-ATTCAGTGAATCATCGAATCTTTGAACGCACCTTGCGCTCCTTGG-----TATTCCGAGGAGCATGCCTGTTTGAGTGTCATGATATTC--TCAATCTTACAGTTC-TTGATTGGACT--------------------TGATAGGATTGGA---CTTGGAGGGTT--TTGTCAGTTGT----------------------TAACTGGCTCCTCT-TAAATACATTAGCTTG------------CGCAGATC------------AGC---TGTTGGTGTGATAT----AATGTCTACGC-CGCGC--------------AACTG-TA------------------------------AAG-TGT------------GTTAGCTTCTAA---------CCATCA-TCTCATGAT--------------------------------GATAAA----------TAT----GAAACTCTCTGACCTCAAATCAGGT------------------------------CCCTAGTAACTGCTAAGTGAAGCGGGAAAAGCTCAAATTTAAAATCTGGCAG-CCTT---TGGTTGTCC--GAGTTGTATTCTGGAGAAGTGTTTTCCGTGCTGGACCGTGTACAAG-TCTCTTGGAATAGAGCGTCATAGAGGGTGAGAATCCCGTCTTTGACACGGACTACCAG--TGC-TTTGTGATGCGCTCTCAAAGAGTCGAGTTGTTTGGGAATGCAGCTCAAAATGGGTGGTGAATTCCATCTAAAGCTAAATATTGGCGAGAGACCGATAGCGAACAAGTACCGTGAGGGAAAGATGAAAAGCACTTTGGAAAGAGAGTTAAACAGTACGTGAAATTGCTGAAAGGGAAACGCTTGAAGTCAGTCGTGTTGTCTGGAACTCAGCCTTGCT----TTTTTGCTTGGTGTACTTTCTAGA--CGACAGGCCAGCATCAATTTTGACTGTTGGAAAAGGGCTGGAGTAATGTGGCACC---TCC----GGGTGTG-TTATAGACTCTGG-TTATATACAGCAGT-TGGGATTGAGGAACGCAGTG-C--GCCGCA-----AGGCAGGGGTT------T------AA-CCCAC-TTTCGCACTTGGGATGCTGGCATAATGGCTTTAAACGACCCGTCTTGAAACACGGACCAAGGAGTCTAACATACCTGCGAGTGTTTGGGTGGTAAACCCGAGCGCGTAATGAAAGTA-AAAGTTGAGA-CCTCTGTCGTGGAGGGCATCAACGCCCGGACCTGACGTTTTC----TGAAGGATCTGCGGTAGAGCATGCATGTTGGGACCCGAAAGATGGTGAACTATGCCTGAATAGGGTGAAGCCAGAGGAAACTCTGGTGGAGGCTCGTAGCGATTCTGACGTGCAAATCGATCGTCAAATTTGGGTATAGGGGCGAAAGACTAATCGAA-CCATCTAGTAGCTGGTTCCTGCCGAAGTTTCCCTCAGGATAGCAGAAACTTA-TA--TCAGATTTATGTGGTAAAGCGAATGATTAGAGGCCTTGGGGT-TGAAACAACCTTAACCTATTCTCAAACTTTAAATATGTAAGAACGAGCCGTCGCTTGATTGGAC---CGCTCGGTGATTG-AGAGTTTCTAGTGGGCCATTTTTGGTAAGCAGAACTGGCGATGCGGGATGAACCGAACGCGAGGTTAAGGTGCCGGAATACACGCTCATCAGACACCACAAAAGGTGTTAGTTCATCTAGACAGCAGGACGGTGGCCATGGAAGTCGGAATCCGCTAAGGAGTGTGTAACAACTCACCTGCCGAATGAACTAGCCCTGAAAATGGATGGCGCTCAAGCGTGTTACCCATACCTCGCCGTCAGCGTTAAAGTGATG-CGCTGACGAGTAGGCAGGCGTGGAGG-TCAGTGAAGAAGCC
>HaploporusmicrosporusDai12147
ACGGAGGATCATTATCGAG-------TTTTTTGAA-------------GGGGTTGTA-GCTG-------------------G-CCTTTA----------CGGAGGC-ATGT-TAGTGCAC---------GCCCCG-----------------------CTC-AA--------TCC-----ACTCTCTTACACC------TGTGCACTCC----------------------TCCGTAGGTCTTTACAA--------------------------------------GGTGGAAGG---------------------TGGGCTCTCTTT----TGGGA---------------------------CCCTGCCCGAA--------------GCTTTCTGGGGGCTTACG-----------GTCGT-TTAC-----AAACACCTTT------AAAGTATCAGAACGC-GT-----TGTT----------------------TGCATGCG------------AT-GCGTCGCATCTT----ATTATACAACTTTCAGCAACGGATCTCTTGGCTCTCGCATCGATGAAGAACGCAGCGAAATGCGATAAGTAATGTGAATTGCAGA-ATTCAGTGAATCATCGAATCTTTGAACGCACCTTGCGCTCCTTGG-----TATTCCGAGGAGCATGCCTGTTTGAGTGTCATGAAATTC--TCAATTCCGCAAGCT-TTTGT--------------------------TTGTGGACTTGGA---TTTGGAGGC---CTTGTCGGATCACT---------------TGAAGTGTTCGGCTCCTCT-CAAAAGCATTAGCTTGGCTCC-TT-----GCGCATTC-----------GGC---TTTCGGTGTGATAA-----ATGTCTACGC-CGT----------------GGTCG-TTTG---------------------------AAAG-CTGCTGT-----CGGACAAGCTTCTAGTTGAACGCGACGTTT-TCTTGCCTTTACCCCG-------------------GCGAGAGAGCGGTTGTCG--TTTTT----TGATCTTTCTGACCTCAAATCAGGTAGGACTACCCGCTGAACTTAAGCATATCAA---------------------------------------------------------------------------------------------------TTGCGGACCGGTAACAAG-TTTCCTGAATTGGAGCGTCATAGACGTT--GGATTCCGTTCATGAC---CGACGACGA--TGC-TAATTGAGCACTTTCCAAAGAGTCGAG----TGTGGGATGCAGCTC-AAATGGGTGGTAAATTC--ATCTAAGCTAAATAT--GCGAGAGACCGATAAGCGAC-AGTACCGTGAGGGAAAGATGAAAAGCAC-TTGGAAAGAGAGTTAAACAGTACGTGAAATTGTTGAAAGGGAAACGCTTGAAGTCAGTCGCGTCCTGTGGAACTCAGCCTTGC-------TTCGACTGGTGTACTTTCTGCA--GGACGGGTCAACATCAGTTTTGGCCGGTGGAAAAAGGCTAGGGGAATGTAGCGCC---GTTTCGGCGGCGTG-TTATAGCCCTTCG-TCAAATACACTGGC-TGGGACTGAGGACTGCAGCA-C--GCCCTT----GTGGCCGGGGGT------T------CGCCCCACGTAACGTGCTTAGGATGTTGGCATAATGGCTTTAAGCGACCCGTCTTGAAACACGGACCAAGGAGTCTAACATGCCTGCAAGTGTTCGGGTGGAAAACCCTTGCGCGTAATGAAAGTG-AAAGTTGGGAACCTCCGCAAGGGGGTGCACCGACGCCCGGCCCTGAAGTTCTC----TGACGGTGCTGCGGTAGAGCAAGTATGTTGGGACCCGAAAGATGGTGAACTATGCCTGAATAGGGCGAAGCCAGAGGAAACTCTGGTGGAGGCTCGTAGCGATTCTGACGTGCAAATCGATCGTCAAATTTGGGTATAGGGGCGAAAGACTAATCGAA-CCATCTAGTAGCTGGTTCCTGCCGAAGTTTCCCTCAGGATAGCAGAGACTCA-TA--TCAGATTTATGTGGTAAAGCGAATGATTAGAGGCCTTGGGGT-TGAAACAACCTTAACCTATTCTCAAACTTTAAATATGTAAGAACGGGCCGTCTCTTGACTGGAC---CGCTCGACGATTG-AGAGTCTCTAGTGGGCCATTTTTGGTAAGCAGAACTGGCGATGCGGGATGAACCGAACGCGAGGTTAAGGTGCCGGAATGCACGCTCATCAGACACCACAAAAGGTGTTAGTTCATCTAGACAGCAGGACGGTGGCCATGGAAGTCGGAATCCGCTAAGGAGTGTGTAACAACTCACCTGCCGAATGAACTAGCCCTGAAAATGGATGGCGCTCAAGCGTGCTACCCATACCTCGCCGTCCGTGCTGAAGTGACG-TGCGGACGAGTAGGCAGGCGTGGAGG-TCAGTGAAGAAGCC
>HaploporusnanosporusGA0639Gabon
CGGAAGGATCATTATCGAG--------TCTTGAAA-------------GGGGTTGTA-GCTG-------------------G-CCTT------------CCGAGGC-A--T-TTGTGCAC---------GCCCTG-----------------------CTC-AA--------TCC-----A---CTCTACACC------TGTGCACTTT----------------------ATTGTAGGTCTTTAAAA--------------------------------------ATGAAGGGC---------------------GGGGCTATCTTGA------------------------------------CCCGCTTGAA---------------GTTTTTGGGGGCTTACG-----------TTGTT--TAC-----AAACGCCTTT------AAAGTATTAGAACGT-GT-----TGTT-------------------------TTGCG------------AT-GTAACGCATT------TTTATACAACTTTCAGCAACGGATCTCTTGGCTCTCGCATCGATGAAGAACGCAGCGAAATGCGATAAGTAATGTGAATTGCAGA-ATTCAGTGAATCATCGAATCTTTGAACGCACCTTGCGCTCCTTGG-----TATTCCGAGGAGCATGCCTGTTTGAGTGTCGTGAAATTC--TCAACTCACAAGCTT-TTTTGT-------------------------TTGTGGGCTTGGA---TTTGGAGGC---CTTGTCGGTCCCTAGTA-----------ATAATGGGGTCGACTCCTCT-TAAAAGCATTAGCTTGATTCC-TT-----GCGGATTC-----------AGCT--TTTCGGTGTGATAA-----ATGTCTACGC-CGT----------------GGCTG-TTTG----------------------------AAG-CAGCTGT-----TGGACGAGCTTCCAAAT-------AGGTCT-TTGCTCTTTTGC--------------------------AAGGACCAATTGTT------------ATTGACCTCTGACCTCAAATCAGGTAGGACTACCCGCTGAACTTAAG-----------TAGTAACTGC-GAGTGAAGCGGGAAAAGCTCAAATTTAAAATCTGGCGG-TC-T---TGGCCGTCC--GAGTTGTAGTCTGGAGAAGTGCTTTCCGCGCTGGACCGTGTACAAG-TCTCTTGGAACAGAGCGTCATAGAGGGTGAGAATCCCGTCTTTGACACGGACTACCAG--TGC-TTTGTGATGCGCTCTCAAAGAGTCGAGTTGTTTGGGAATGCAGCTCAAAATGGGTGGTGAATTCCATCTAAAGCTAAATATTGGCGAGAGACCGATAGCGAACAAGTACCGTGAGGGAAAGATGAAAAGCACTTTGGAAAGAGAGTTAAACAGTACGTGAAATTGCTGAAAGGGAAACGCTTGAAGTCAGTCGCGTTGTCTAGAACTCAGCCTTGC------CTTGGCTTGGTGCATTTTCTAGA--TGACGGGTCAGCATCGATTTTGACTGTCGGAAAAAGGCTGGAGTAATGTGGCACC---TCC----GGGTGTG-TTATAGACTTCAG-TCGCATACGGCAGT-TGGGATCGAGGAACGCAGCG-C--GCCGTA-----AGGCA-GGGGT------T------CG-CCCAC-TTTCGCGCTTAGGATGCTGGCATAATGGCTTTAAGCGACCCGTCTTGAAACACGGACCAAGGAGTCTAACATACCTGCGAGTGTTTGGGTGGAAAACCCGAGCGCGTAATGAAAGTG-AAAGTTGAGA-CCTCTGTCGTGGAGGGCATCGACGCCCGGACCTGACGTTCTC----TGACGGATCCGCGGTAGAGCATGTATGTTGGGACCCGAAAGATGGTGAACTATGCCTGAATAGGGTGAAGCCAGAGGAAACTCTGGTGGAGGCTCGTAGCGATTCTGACGTGCAAATCGATCGTCAAATTTGGGTATAGGGGCGAAAGACTAATCGAA-CCATCTAGTAGCTGGTTCCTGCCGAAGTTTCCCTCAGGATAGCAGAAACTCG-TA--TCAGATTTATGTGGTAAAGCGAATGATTAGAGGCCTTGGGGT-TGAAACAACCTTAACCTATTCTCAAACTTTAAATATGTAAGAACGAGCCGTCTCTTAGTTGG----------------------------------------------------------------------------------------------------------------------------------------------------------------------------------------------------------------------------------------------------------------------------------------------------------------------------
>HaploporusnepalensisDai12937
TGCGGAGGACATTATCGAG--------TTTTGAAA-------------GGGGTTGTA-GCTG-------------------G-TCTTTT-------------AGAC-A-----TGTGCAC---------ACCCTG-----------------------CTC-AA--------TCC-----A---CTCTACACC------TGTGCACTTA-----------------------TTGTAGGCCTTGTATG-----------------------------------------TGAAGA---------------------TGGACTTTAATG-------------------------------------TCTGTTGGA-----------------ATCATCTTGGCTTATG-----------TTTAT--TAT-----AAACTCATAA-----TAAAGTATTAGAATGT-C------TAT---------------------------TATG---------GATGT-A-AATGCATCTT--TATATATATAACTTTCAGCAACGGATCTCTTGGCTCTCGCATCGATGAAGAACGCAGCGAAATGCGATAAGTAATGTGAATTGCAGA-ATTCAGTGAATCATCGAATCTTTGAACGCACCTTGCGCTCCTTGG-----TATTCCGAGGAGCATGCCTGTTTGAGTGTCATGAAATTC--TCAACCTATCAT-CC-TTTGCGGGATT--------------------TGTTAGGATTGGA---CTTGGAGGCAT--TTGTCGGTTGCAT---------------------GACTGGCTCCTCT-TAAATGCATTAGCTTGATTCC-TT-----GTGGATT------------GGC---TGTTGGTGTGATA------ATGTCTACGC-CGC----------------AACCA-TA------------------------------AAA-CATTTTT------GGATAAGCTTCTAA---------TTGTGT-CTTT---------------------------------------GACACTTTT-----AAT-----GATCTCTCTGACCTCAAATCAGGTAGGACTACCCGCTGAACTTAAGAAAA----CCCTAGTAACTGC-GAGTGAAGCGGGAAAAGCTCAAATTTAAAATCTGGCAG-CCTT---TGGTTGTCC--GAGTTGTATTCTGGAGAAGTGTTTTCCGTGCTGGACCGTGTACAAG-TCTCTTGGAACAGAGCGTCATAGAGGGTGAGAATCCCGTCTTTGACACGGACTACCAG--TGC-TTTGTGATGCGCTCTCAAAGAGTCGAGTTGTTTGGGAATGCAGCTCAAAATGGGTGGTGAATTCCATCTAAAGCTAAATATTGGCGAGAGACCGATAGCGAACAAGTACCGTGAGGGAAAGATGAAAAGCACTTTGGAAAGAGAGTTAAACAGTACGTGAAATTGCTGAAAGGGAAACGCTTGAAGTTAGTCGTGTTGTACAGAACTCAGCCTTGC------TTTTGCTTGGTGCATTTTCTGAA--TGACAGGCCAGCATCAATTTTGACTGTTGGAAAAGGGCTGGGGTAATGTGGCACC---TCC----GGGTGTG-TTATAGACCCTGG-TCACATACAGCAGT-TGGGATTGAGGAACGCAGTG-C--GCCGTA-----AGGCA-GGGGT------T------CG-CCCAC-TTTCGCACTTTGGATGCTGGCATAATGGCTTTAAACGACCCGTCTTGAAACACGGACCAAGGAGTCTAACATACCTGCGAGTGTTTGGGTGGTAAACCCGAGCGCGTAATGAAAGTG-AAAGTTGAGA-CCTCTGTCGTGGAGGGCATCAACGCCCGGACCTGACGTTTTC----TGAAGGATCCGCGGTAGAGCATGCATGTTGGGACCCGAAAGATGGTGAACTATGCCTGAATAGGGTGAAGCCAGAGGAAACTCTGGTGGAGGCTCGTAGCGATTCTGACGTGCAAATCGATCGTCAAATTTGGGTATAGGGGCGAAAGACTAATCGAA-CCATCTAGTAGCTGGTTCCTGCCGAAGTTTCCCTCAGGATAGCAGAAACTCA-TT--TCAGATTTATGTGGTAAAGCGAATGATTAGAGGCCTTGGGGT-TGAAACAACCTTAACCTATTCTCAAACTTTAAATATGTAAGAACGAGCCGTCGCTTGATTGGAC---CGCTCGGTGATTG-AGAGTTTCTAGTGGGCCATTTTTGGTAAGCAGAACTGGCGATGCGGGATGAACCGAACGCGAGGTTAAGGTGCCGGAATACACGCTCATCAGACACCACAAAAGGTGTTAGTTCATCTAGACAGCAGGACGGTGGCCATGGAAGTCGGAATCCGCTAAGGAGTGTGTAACAACTCACCTGCCGAATGAACTAGCCCTGAAAATGGATGGCGCTCAAGCGTGTTACCCATACCTCGCCGTCAGCGTTAAAGTGATG-CGCTGACGAGTAGGCAGGCGTGGAGG-TCAGTGAAGAAGCC
>HaploporusodorusYuan2365
-----ATGGTCTTATCAGT--------TTTAGAAA-------------GGGGTTGTA-GCTG-------------------G-TCTCTTAC--------AGGAGGC-A-----TGTGCAC---------ACTCTG-----------------------CTC-AA--------TCC-----A---CTTTACACC------TGTGCACTTA-----------------------CTGTAGGCTTTAGATG-----------------------------------------TGGAAAG-CAC----AA----------TAAGTTTTT----------------------------------------TGTGTTTTGA---------------AGTATTTGAAGCTTATG-----------TTTAT--TAT-----AAACCCT---------AAAGTATTAAAATGT-T------TAT---------------------------TATG------------AT-GTGACATACATC--TTTATATACAACTTTCAGCAACGGATCTCTTGGCTCTCGCATCGATGAAGAACGCAGCGAAATGCGATAAGTAATGTGAATTGCAGA-ATTCAGTGAATCATCGAATCTTTGAACGCACCTTGCGCTCCTTAG-----TATTCTGAGGAGCATGCCTGTTTGAGTGTCATGATATTC--TCAACCTATAAAGCT-TTTGTT-------------------------TTATAGGATTGGA---CTTGAAGGT----GTGTTGGGT---------------------TAATATTCAGCTCCTTT-TAAATGCATTAGCTTGGTTTC-TT-----ATGGATC------------AGC---TCTTGGTGTGATAA----ATGTTCTATAT-CAT----------------GGCTG-TG------------------------------AAG-TGTT---------TGACAAGCTTTAAA---------CTGTCT-TTGTGATATACATA---------------------------AAGATATTTTT-----AAT----GACTTTCTCTGACCTCAAATCAGGTAGGACTACCCGCTGAACTTAAGCATATCAACCCTAGTAACTGC-GAGTGAAGCGGGAAAAGCTCAAATTTAAAATCTGGCAGCCCTT---TGGTTGTCC--GAGTTGTAGTCTGGAGAAGTGCTTTCTGTGCTGGACCGTGTATAAG-TCTCTTGGAACAGAGCGTCATAGAGGGTGAGAATCCCGTCTTTGACACGGACTGCCAG--TGC-TTTGTGATGTGCTCTCAAAGAGTCGAGTTGTTTGGGAATGCAGCTCAAAATGGGTGGTGAATTCCATCTAAAGCTAAATATTGGCGAGAGACCGATAGTGAACAAGTACCGTGAGGGAAAGATGAAAAGCACTTTGGAAAGAGAGTTAAACAGTACGTGAAATTGCTGAAAGGGAAACACTTGAAGTCAGTTGCATTGTCTGGAACTCAACCTTGCCTA--TTTTTGCTTGGTGTATTTTCTAGATTCAATGGGCCAGCATCAATTTTGACTGCTGGAAAAGAGCTGGGGTAATGTGGCACC---TTT----GGGTGTG-TTATAGACTCTGG-TTGCATACAGCAGT-TGGGATTGAGGAACGCAGCA-T--GCCGTA-----AGGCA-GGGGT-----TT------TA-CCCAC-TTTCATGCTTAGGATGCTGGCATAATGGCTTTAAATGACCCGTCTTGAAACACGGACCAAGGAGTCTAACATACTTGCGAGTGTTTGGGTGGTAAACCCGAGCGCATAATGAAAGTA-AAAGTTGAGA-CCTCTGTCATGGAGGGCATCAATGCCCGGACCTGATGTTTTC----TGAAGGATCCGCGGTAGAGCATGTATGTTGGGACCCGAAAGATGGTGAACTATGCCTGAATAGGGTGAAGCCAGAGGAAACTCTGGTGGAGGCTCGTAGCGATTCTGACGTGCAAATCGATCGTCAAATTTGGGTATAGGGGCGAAAGACTAATCGAA-CCATCTAGTAGCTGGTTCCTGCCGAAGTTTCCCTCAGGATAGCAGAAACTCA-TT--TCAGATTTATGTGGTAAAGCGAATGATTAGAGGCCTTGGGGT-TGAAACAACCTTAACCTATTCTCAAACTTTAAATATGTAAGAACGAGCTGTCGCTTGATTGGAC---CGCTCGGTGATTG-AGAGTTTCTAGTGGGCCATTTTTGGTAAGCAGAACTGGCGATGCGGGATGAACCGAACGCGAGGTTAAGGTGCCGGAATACACACTCATCAGACACCACAAAAGGTGTTAGTTCATCTAGACAGCAGGACGGTGGCCATGGAAGTCGGAATCCGCTAAGGAGTGTGTAACAACTCACCTGCCGAATGAACTAGCCCTGAAAATGGATGGCGCTCAAGTGTGTTACCCATACCTCGCCGTCAGCATTAAAGTGATG-TGCTAACGAGTAGGCAGGCGTGGAGG-TCAGTGAAGAAGCC
>HaploporuspapyraceusDai10778
TGCGGATGACATTATCGAAT----CATTTGAGAAG-------------TGGGTTGTA-GCTG-------------------G-CCTCTAG---------TAGAGGC-A-----TGTGCAC---------ACCCTG-----------------------CTCAAAA-------TTC-----T---CTCTACCCC------TGTGCATTTA-----------------------TTGTAGGCCTTGTATG-----------------------------------------AGAAGA---------------------TAGACTTGATTG-------------------------------------TCTGTTGGA-----------------TACATCTTGGCTTATG-----------TTTTTTTCTTATTATCAACTCT------------GTATCAGAATGTCC------TAT---------------------------TATGATGTTT---------AATACACATC------TTTATACAACTTTCAGCAACGGATCTCTTGGCTCTCGCATCGATGAAGAACGCAGCGAAATGCGATAAGTAATGTGAATTGCAGA-ATTCAGTGAATCATCGAATCTTTGAACGCACCTTGCGCTCCTTGG-----TATTCCGAGGAGCATGCCTGTTTGAGTGTCATGAAATTC--TCAACCTGTACA-AA-TTTGTTTTTGT--------------------AAGAGTGGTTGGA---CTTGGAGGGAT--TTGTCAGTTG--------------------CATGAACTGGCTCCTCT-TAAATATATTAGCTTGGTTCA-TT-----ATGGATC------------AGC---TCTTGGTGTGATAGTAAAAATGTCTACGC-CATGA------------GGGGCTG-TG------------------------------AAA-AAAATAT-----ATGACAAGCTTCTAA---------TAGTCT-TT---------------------------------------AGAGACTTTTT-----ATT-----GATCACTCTGACCTCAAATCAGGTAGGACTACCCGCTGAACTTAAGCATAC---CCCTAGTAACTGC-GAGTGAAGCGGGAAAAGCTCAAATTTAAAATCTGGCAG-CCTC---TGGTTGTCC--GAGTTGTAATCTGGAGAAGTGTTTTCCGTGCTGGACCGTGTACAAG-TCTCTTGGAACAGAGCGTCATAGAGGGTGAGAATCCCGTCTTTGACACGGACTACCAG--TGC-TTTGTGATGCGCTCTCAAAGAGTCGAGTTGTTTGGGAATGCAGCTCAAAATGGGTGGTGAATTCCATCTAAAGCTAAATATTGGCGAGAGACCGATAGCGAACAAGTACCGTGAGGGAAAGATGAAAAGCACTTTGGAAAGAGAGTTAAACAGTACGTGAAATTGCTGAAAGGGAAACGCTTGAAGTCAGTCGCATTGTTTGGAACTCAGCCTTGC------TTTTGCTTGGTGCATTTTCTGAA--TGATGGGCCAGCATCAATTTTGACTGTTGGAAAAAGGCTGGAGTAATGTGGCACC---TCT----GGGTGTG-TTATAGACTCTGG-TTGCATACAGCAGT-TGGGATTGAGGACCGCAGCA-C--GCCGCA-----AGGCA-GGGGT--GTAAT------TG-CCCAC-TTTCGTGCTTAGGATGCTGGCATAATGGCTTTAAACGACCCGTCTTGAAACACGGACCAAGGAGTCTAACATGCCTGCGAGTGTTTGGGTGGAAAACCCGAGCGCGTAATGAAAGTGAAAAGTTGAGA-CCTCTGTCGTGGAGGGCACCAACGCCCGGACCTGACGTTTTC----TGAAGGATCCGCGGTAGAGCATGTATGTTGGGACCCGAAAGATGGTGAACTATGCCTGAATAGGGTGAAGCCAGAGGAAACTCTGGTGGAGGCTCGTAGCGATTCTGACGTGCAAATCGATCGTCAAATTTGGGTATAGGGGCGAAAGACTAATCGAA-CCATCTAGTAGCTGGTTCCTGCCGAAGTTTCCCTCAGGATAGCAGAAACTCA-TA--TCAGATTTATGTGGTAAAGCGAATGATTAGAGGCCTTGGGGT-TGAAACAACCTTAACCTATTCTCAAACTTTAAATATGTAAGAACGAGCCGTCGCTTGATTGGAC---CGCTCGGTGATTG-AGAGTTTCTAGTGGGCCATTTTTGGTAAGCAGAACTGGCGATGCGGGATGAACCGAACGCGAGGTTAAGGTGCCGGAATACACGCTCATCAGACACCACAAAAGGTGTTAGTTCATCTAGACAGCAGGACGGTGGCCATGGAAGTCGGAATCCGCTAAGGAGTGTGTAACAACTCACCTGCCGAATGAACTAGCCCTGAAAATGGATGGCGCTCAAGCGTGTTACCCATACCTCGCCGTCAGCGTTAAAGTGACG-CGCTGACGAGTAGGCAGGCGTGGAGGTTCAGTGAAGAAGCC
>HaploporuspirongiaDai18659
TGCGGAGGACATTATCGAG--------TTTTGAAA------------TGGAGTTGTA-GCTG-------------------G-CCTTTT-------------AGGC-A-----TGTGCAC---------ACCCTA-----------------------TTC-AA------TTCCC-----A---TTTTACCCC------TGTGCACTTA-----------------------CTGTAGGCTCTAGATG---------------------------------------GCTGAAAAG-CAA----GG----------CAGCTTTGTTGG-------------------------------------TTTGCTTTGA----------------AACATTTAGGCTTATG-----------TTTAT--TAT-----CAACCCTTT-------GAAGTATTAGAATGT-T------GAT---------------------------TATG------------AT-GTAACACATCTT----TATATATAACTTTCAGCAACGGATCTCTTGGCTCTCGCATCGATGAAGAACGCAGCGAAATGCGATAAGTAATGTGAATTGCAGA-ATTCAGTGAATCATCGAATCTTTGAACGCACCTTGCGCTCCTTGG-----TATTCCGAGGAGCATGCCTGTTTGAGTGTCATGAAATTC--TCAACCTACAAAGCC-TTTGCGGGATT--------------------TGTAAGGATTGGA---TTTGGAGGTCT--TTGTTGGTTGCAT--------------------AAACTGACTCCTCT-TAAATATATTAGCTTGATTCC-TT-----ATGGATC------------AGC---TCCTGGTGTGATAC----TATGTGTACAC-CAT----------------GGCTG-TG------------------------------AAGTTGTGCTT------GGGCAAGCTTATAG---------CTGTCT-CTCTTG-----------------------------------TGAGACCATTT-----GTT-----GATCTCTCTGACCTCAAATCAGGTAGGACTACCCGCTGAACTTAAGCATATCAACCCTAGTAACTGC-GAGTGAAGCGGGAAAAGCTCAAATTTAAAATCTGGCAG-CCTT---TGGTTGTCC--GAGTTGTATTCTGGAGAAGTGTTTTCTGTGCTGGACCATGTACAAG-TCTCTTGGAACAGAGCGTCATAGAGGGTGAGAATCCCGTCTTTGACATGGACTACCAG--TGC-TTTGTGATGCGCTCTCAAAGAGTCGAGTTGTTTGGGAATGCAGCTCAAAATGGGTGGTGAATTCCATCTAAAGCTAAATATTGGCGAGAGACCGATAGCGAACAAGTACCGTGAGGGAAAGATGAAAAGGACTTTGGAAAGAGAGTTAAACAGTACGTGAAATTGCTGAAAGGGAAACACTTGAAGTCAGTCATGTTGTTTAGAACTCAACCTTGCT----TTTTTGCTTGGTGCATTTTCTGAA--TGACAGGCCAGTATCAATTTTGACTGCTGGATAAGGGCTAGGGTAATGTGGCACC---TTT----GGGTGTG-TTATAGACTCTAG-TCGCATACAGCAAT-TGGGATTGAGGATCGCAGTG-C--GCCGCA-----AGGCAGGGGGT------T------AG-CCCAC-TTTCGCACTTAGGATATTGGCATAATGGCTTTAAATGACCCGTCTTGAAACACGGACCAAGGAGTCTAACATACGTGCGAGTGTTTGGGTGGTAAACCCGAGCGCGTAATGAAAGTG-AAAGTTGAGA-CCTCTGTCGTGGAGGGCATCAACGCCCGGACCTGACGTTTTC----TGAAGGATCCGCGGTAGAGCATGCATGTTGGGACCCGAAAGATGGTGAACTATGCCTGAATAGGGTGAAGCCAGAGGAAACTCTGGTGGAGGCTCGTAGCGATTCTGACGTGCAAATCGATCGTCAAATTTGGGTATAGGGGCGAAAGACTAATCGAA-CCATCTAGTAGCTGGTTCCTGCCGAAGTTTCCCTCAGGATAGCAGAAACTCA-TT--TCAGATTTATGTGGTAAAGCGAATGATTAGAGGCCTTGGGGT-TGAAACAACCTTAACCTATTCTCAAACTTTAAATATGTAAGAACGAGCCGTCGCTTGATTGGAC---CGCTCGGTGATTG-AGAGTTTCTAGTGGGCCATTTTTGGTAAGCAGAACTGGCGATGCGGGATGAACCGAACGCGAGGTTAAGGTGCCGGAATACACGCTCATCAGACACCACAAAAGGTGTTAGTTCATCTAGACAGCAGGACGGTGGCCATGGAAGTCGGAATCCGCTAAGGAGTGTGTAACAACTCACCTGCCGAATGAACTAGCCCTGAAAATGGATGGCGCTCAAGCGTGTTACCCATACCTCGCCGTCAGCGTTAAAGTGATG-CGCTGACGAGTAGGCAGGCGTGGAGG-TCAGTGAAGA----
>HaploporuspunctatusDai19628
TGCGGAGGTCATTATCGAG--------TTTTTGAA-------------GGAGTTGTA-GCTG-------------------G-CCTTTA----------GCGAGGC-ATAT-TTGTGCAC---------GCTCCG------------------------TTCAA--------TCC-----A---CTCTACACC------TGTGCACTTT-----------------------CTGTAGGTCTTGGAGC-----------------------------------------GGGAAG---------------------CAGGCCCTTTTTTGGAGGGG-----------------------------TCTGCCTAAC------------------GTTTTGGGCCTGCG-----------TTTGTTTTAC-----AAAACCTTA-------CAAGTATCAGAGCGT-GT-----TGT---------------------------TGCG------------AT-GTAACGCATC------CAAATACAACTTTCAGCAACGGATCTCTTGGCTCTCGCATCGATGAAGAACGCAGCGAAATGCGATAAGTAATGTGAATTGCAGA-ATTCAGTGAATCATCGAATCTTTGAACGCACCTTGCGCTCCTTGG-----TATTCCGAGGAGCATGCCTGTTTGAGTGTCATGAAATTC--TCAACTTACAAG-CC-TTTGCGGGCC---------------------ATGTAAGATTGGA---TTTGGAGGC---TTTGCCGGCGGTT----------------TTATGCAGTCGGCTCCTCT-TAAAAGCATTAGCTCGGTTCC-TT-----GCGGATTC-----------GGC---TCTCAGTGTGATAA-----TTGTCTACGC-TGT----------------GGCCGTTG------------------------------AAG-CGTTTTA-----TAACAGAGCTTCTAAA--------TCGTCT-GCCTCCCTTTGCTGGG----------------------ATGACGACATCTTT------------TTTGACCTCTGACCTCAAATCAGG-------------------------------CCCTAGTAACTGC-GAGTGAAGCGGGAAGAGCTCAAATTTAAAATCTGGCGG-CC-T---TGGTCGTCC--GAGTTGTAGTCTGGAGAAGTGCTTTCCGCGCTGGACCGTGTACAAG-TCTCTTGGAACAGAGCGTCATAGAGGGTGAGAATCCCGTCTTTGACACGGACTACCAG--TGC-TTTGTGATGCGCTCTCAAAGAGTCGAGTTGTTTGGGAATGCAGCTCAAAATGGGTGGTGAATTCCATCTAAAGCTAAATATTGGCGAGAGACCGATAGCGAACAAGTACCGTGAGGGAAAGATGAAAAGCACTTTGGAAAGAGAGTTAAACAGTACGTGAAATTGCTGAAAGGGAAACGCTTGAAGTCAGTCGCGTCGTTCGGAACTCAGCCTTGC------CTCGGCTTGGTGCACTTTCCGAA--TGACGGGTCAGCATCGATTTTGACCGTCGGAAAAAGGCCAGAGTAATGTGGCACC---TCC----GGGTGTG-TTATAGACTCTGG-TCGCATACGGCGGT-TGGGATCGAGGAACGCAGCG-C--GCCGCA-----AGGCA-GGGGT------T------CG-CCCAC-TTTCGCGCTTAGGATGCTGGCATAATGGCTTTAAGCGACCCGTCTTGAAACACGGACCAAGGAGTCTAACATACCTGCGAGTGTTTGGGTGGAAAACCCGAGCGCGCAATGAAAGTG-AAAGTTGAGA-CCTCTGTCGTGGAGGGCATCGACGCCCGGACCTGACGTTCTC----TGACGGATCCGCGGTAGAGCATGTATGTTGGGACCCGAAAGATGGTGAACTATGCCTGAATAGGGTGAAGCCAGAGGAAACTCTGGTGGAGGCTCGTAGCGATTCTGACGTGCAAATCGATCGTCAAATTTGGGTATAGGGGCGAAAGACTAATCGAA-CCATCTAGTAGCTGGTTCCTGCCGAAGTTTCCCTCAGGATAGCAGAAACTCG-TA--TCAGATTTATGTGGTAAAGCGAATGATTAGAGGCCTTGGGGT-TGAAACAACCTTAACCTATTCTCAAACTTTAAATATGTAAGAACGAGCCGTCTCTTGATTGGAC---CGCTCGGCGATTG-AGAGTTTCTAGTGGGCCATTTTTGGTAAGCAGAACTGGCGATGCGGGATGAACCGAACGCGAGGTTAAGGTGCCGGAATACACGCTCATCAGACACCACAAAAGGTGTTAGTTCATCTAGACAGCAGGACGGTGGCCATGGAAGTCGGAACCCGCTAAGGAGTGTGTAACAACTCACCTGCCGAATGAACTAGCCCTGAAAATGGATGGCGCTCAAGCGTGTTACCCATACCTCGCCGTCAGCGTTTAAGTGACG-CGCTGACGAGTAGGCAGGCGTGGAGG-TCAGTGAAGAAGCC
>HaploporusseptatusCui4100
------GATGACTTAGGGA--------GTTTATAT-------------GGAGTTGTA-GCTG-------------------G-CCTTTTAT-----ATATAAAGGC-A-----TGTGCAC---------ACTCTG-----------------------TTCACT------CTCTC-----T---CTTTACCCC------TGTGCATTTA-----------------------TTGTAGGCCTTGTATG-----------------------------------------TGAAGA---------------------TAGACTTGAGTG-------------------------------------TCTGTTGGA-----------------TACATCCTGGCTTATG-----------TTTTTATTAT-----CAACTCTTAT-----AAAAGTATCAGAATGTCA------TAT---------------------------TATGATGTTT---------AATACACATC------TTTATACAACTTTCAGCAACGGATCTCTTGGCTCTCGCATCGATGAAGAACGCAGCGAAATGCGATAAGTAATGTGAATTGCAGA-ATTCAGTGAATCATCGAATCTTTGAACGCACCTTGCGCTCCTTGG-----TATTCCGAGGAGCATGCCTGTTTGAGTGTCATGATATTC--TCAACCTGTAACAAA-TTTGTTTTTG---------------------TTCAATGGTTGGA---TTTGGAGGGTT--TTGTCAGTTGCA------------------TATGAATTGACTCCTCT-TAAATGCATTAGCTTGATTTTGTT-----ATAGATC------------AGC---TCTTGGTGTGATAATAAAAGTGTCTACAC-CATATA-----------AGAGTTG-TG------------------------------AAA-TATATAT------GGGCAAGCTTCTAACATAAT-AATAGTCT-TCTTATAG---------------------------------AGGACATTTAT-----TTT-----GATCACTCTGACCTCAAATCAGGTAGGACTACCCGCTGAACTTAAGCATATCAACCCTAGTAACTGC-GAGTGAAGCGGGAAAAGCTCAAATTTAAAATCTGACAG-CGTT---TGGTTGTCC--GAGTTGTAATCTGGAGAAGTGTTTTCCGTGCTGGACCGTGTACAAG-TCTCTTGGAACAGAGCGTCATAGAGGGTGAGAATCCCGTCTTTGACACGGACTACCAG--TGC-TTTGTGATGCGCTCTCAAAGAGTCGAGTTGTTTGGGAATGCAGCTCAAAATGGGTGGTGAATTCCATCTAAAGCTAAATATTGGCGAGAGACCGATAGCGAACAAGTACCGTGAGGGAAAGATGAAAAGCACTTTGGAAAGAGAGTTAAACAGTACGTGAAATTGCTGAAAGGGAAACGCTTGAAGTCAGTCGCATTATTTGGAACTCAGCCTTGCATA-TTATTTGCTTGGTGCATTTTCTAAA--TGATGGGCCAGCATCAATTTTGACTGTTGGAAAAAGGCTAGGGTAATGTGGCACC---CTT----GGGTGTG-TTATAGACTCTAG-TTGAATACAATGGT-TGGGATTGAGGACCGCACCA-C--GCCGCC-----AAGGCCGGGGG------TATTTTATA-CTTAC-TTTCGTGCTTAGGATGCTGGCATAATGGCTTTAAACGACCCGTCTTGAAACACGGACCAAGGAGTCTAACATGCCTGCGAGTGTTTGGGTGGAAAACCCGAGCGCGTAATGAAAGTGAAAAGTTGAGA-CCTTTGTCATGAAGGGCATCAACGCCCGGACCTGACGTTTTC----TGAAGGATCCGCGGTAGAGCATGTATGTTGGGACCCGAAAGATGGTGAACTATGCCTGAATAGGGTGAAGCCAGAGGAAACTCTGGTGGAGGCTCGTAGCGATTCTGACGTGCAAATCGATCGTCAAATTTGGGTATAGGGGCGAAAGACTAATCGAA-CCATCTAGTAGCTGGTTCCTGCCGAAGTTTCCCTCAGGATAGCAGAAACTCA-TATCTCAGATTTATGTGGTAAAGCGAATGATTAGAGGCCTTGGGGT-TGAAACAACCTTAACCTATTCTCAAACTTTAAATATGTAAGAACGAGCCGTCGCTTGATTGGAC---CGCTCGGTGATTG-AGAGTTTCTAGTGGGCCATTTTTGGTAAGCAGAACTGGCGATGCGGGATGAACCGAACGCGAGGTTAAGGTGCCGGAATACACGCTCATCAGACACCACAAAAGGTGTTAGTTCATCTAGACAGCAGGACGGTGGCCATGGAAGTCGGAATCCGCTAAGGAGTGTGTAACAACTCACCTGCCGAATGAACTAGCCCTGAAAATGGATGGCGCTCAAGCGTGTTACCCATACCTCGCCGTCAGCGTTAAAGTGACG-CGCTGACGAGTAGGCAGGCGTGGAGGTTTAGTGAAGAAGCT
>HaploporussrilankensisDai19523
--------------------------------GAA-------------GGAGCTGTA-GCTG-------------------G-CCTTTA----------GCGAGGC-ATAT-TTGTGCAC---------GCTCCG-----------------------TTTCAA--------TCC-----A---CTCTACACC------TGTGCACTTT-----------------------CTGTAGGTCTTGGAGC-----------------------------------------GGGAAGT--------------------CGGGCCCTTTTC----TGGG-----------------------------TCTGCCTAAC------------------GTTTTGGGCCTGCG-----------TTTGTTTTAC-----AAAACCTTA-------CAAGTATCAGAGCGT-GT-----TGT---------------------------TGCG------------AT-GTAACGCATC------CAAATACAACTTTCAGCAACGGATCTCTTGGCTCTCGCATCGATGAAGAACGCAGCGAAATGCGATAAGTAATGTGAATTGCAGA-ATTCAGTGAATCATCGAATCTTTGAACGCACCTTGCGCTCCTTGG-----TATTCCGAGGAGCATGCCTGTTTGAGTGTCATGAAATTC--TCAACTTACAAG-CC-TTTGCGGGCC---------------------ATGTAAGATTGGA---TTTGGAGGC---CTTGTCGGCGGTT----------------TTATGCGGTCGGCTCCTCT-TAAAAGCATTAGCTCGGTTCC-TT-----GCGGATTC-----------GGC---TCTCAGTGTGATAA-----TTGTCTACGC-TGT----------------GGCCGTTG------------------------------AAG-CGTTTTA-----TGACAGAGCTTCTAAA--------TCGTCTGGACTCCCTTTGCTGGG----------------------ACGACGACATCTTT------------TTTGAC-------------------------------------------------CCCTAGTAACTGC-GAGTGAAGCGGGAAGAGCTCAAATTTAAAATCTGGCGG-CC-T---CGGTCGTCC--GAGTTGTAGTCTGGAGAAGTGCTTTCCGCGCTGGACCGTGTACAAG-TCTCTTGGAACAGAGCGTCATAGAGGGTGAGAATCCCGTCTTTGACACGGACTACCAG--TGC-TTTGTGATGCGCTCTCAAAGAGTCGAGTTGTTTGGGAATGCAGCTCAAAATGGGTGGTGAATTCCATCTAAAGCTAAATATTGGCGAGAGACCGATAGCGAACAAGTACCGTGAGGGAAAGATGAAAAGCACTTTGGAAAGAGAGTTAAACAGTACGTGAAATTGCTGAAAGGGAAACGCTTGAAGTCAGTCGCGTCGTTCGGAACTCAGCCTTGC------CTCGGCTTGGTGCACTTTCCGAA--TGACGGGTCAGCATCGATTTTGACCGTCGGAAAAAGGCCAGAGTAATGTGGCACC---TCC----GGGTGTG-TTATAGACTCTGG-TCGCATACGGCGGT-TGGGATCGAGGAACGCAGCG-C--GCCGCA-----AGGCA-GGGGT------T------CG-CCCAC-TTTCGCGCTTAGGATGCTGGCATAATGGCTTTAAGCGACCCGTCTTGAAACACGGACCAAGGAGTCTAACATACCTGCGAGTGTTTGGGTGGAAAACCCGAGCGCGCAATGAAAGTG-AAAGTTGAGA-CCTCTGTCGTGGAGGGCATCGACGCCCGGACCTGACGTTCTC----TGACGGATCCGCGGTAGAGCATGTATGTTGGGACCCGAAAGATGGTGAACTATGCCTGAATAGGGTGAAGCCAGAGGAAACTCTGGTGGAGGCTCGTAGCGATTCTGACGTGCAAATCGATCGTCAAATTTGGGTATAGGGGCGAAAGACTAATCGAA-CCATCTAGTAGCTGGTTCCTGCCGAAGTTTCCCTCAGGATAGCAGAAACTCG-TA--TCAGATTTATGTGGTAAAGCGAATGATTAGAGGCCTTGGGGT-TGAAACAACCTTAACCTATTCTCAAACTTTAAATATGTAAGAACGAGCCGTCTCTTGATTGGAC---CGCTCGGCGATTG-AGAGTTTCTAGTGGGCCATTTTTGGTAAGCAGAACTGGCGATGCGGGATGAACCGAACGCGAGGTTAAGGTGCCGGAATACACGCTCATCAGACACCACAAAAGGTGTTAGTTCATCTAGACAGCAGGACGGTGGCCATGGAAGTCGGAACCCGCTAAGGAGTGTGTAACAACTCACCTGCCGAATGAACTAGCCCTGAAAATGGATGGCGCTCAAGCGTGTTACCCATACCTCGCCGTCAGCGTTTAAGTGACG-CGCTGACGAGTAGGCAGGCGTGGAGG-TCAGTGAAGAAGCC
>HaploporussubpapyraceusDai9324
------GATGTCTTAGGACT----TCTTTGAGAAG-------------TGGGTTGTA-GCTG-------------------G-CTTCTT----------AGGAGGC-A-----TGTGCAC---------ACCCTG-----------------------CTCAAAAAAATTCCTTC-----T---CTCTACCCC------TGTGCATTTA-----------------------TTGTAGGCCTTGTATG-----------------------------------------AGAAGA---------------------TGGACTTGATTG-------------------------------------TCTGTTGGAT----------------TACATCTTGGCTTATG-----------TTTTTCTTATTATATCAACTCT------------GTATCAGAATGTCC------TAT---------------------------TATGATGTTT---------AATACACATC------TTTATACAACTTTCAGCAACGGATCTCTTGGCTCTCGCATCGATGAAGAACGCAGCGAAATGCGATAAGTAATGTGAATTGCAGA-ATTCAGTGAATCATCGAATCTTTGAACGCACCTTGCGCTCCTTGG-----TATTCCGAGGAGCATGCCTGTTTGAGTGTCATGAAATTC--TCAACCTGTACA-AA-TTTGTTTTT----------------------GTAGAGGGTTGGA---CTTGGAGGGAT--TTGTCGGTTGCA------------------TATGAACTGGCTCCTCT-TAAATGCATTAGCTTGGTTCA-TT-----ATAGATCA----------GAGC---TCTTGGTGTGATAGTAAAAATGTCTACGC-CATGGA-----------GGGGCTG-TG------------------------------AAA--AAAAAT-----ATGACAAGCTTCTAA---------TAGTCT-TT---------------------------------------AGAGACTTTTTT--TCATT-----GATCACTCTGACCTCAAATCAGGTAGGACTACCCGCTGAACTTAAGCATATCAACCCTAGTAACTGC-GAGTGAAGCGGGAAAAGCTCAAATTTAAAATCTGGCAG-CCTA---TGGTTGTCC--GAGTTGTAATCTGGAGAAGTGTTTTCCGTGCTGGACCGTGTACAAG-TCTCTTGGAACAGAGCGTCATAGAGGGTGAGAATCCCGTCTTTGACACGGACTACCAG--TGC-TTTGTGATGCGCTCTCAAAGAGTCGAGTTGTTTGGGAATGCAGCTCAAAATGGGTGGTGAATTCCATCTAAAGCTAAATATTGGCGAGAGACCGATAGCGAACAAGTACCGTGAGGGAAAGATGAAAAGCACTTTGGAAAGAGAGTTAAACAGTACGTGAAATTGCTGAAAGGGAAACGCTTGAAGTCAGTCGCATTGTTCGGAACTCAGCCTTGC------ATTTGCTTGGTGCATTTTCTGAA--TGATGGGCCAGCATCAATTTTGACTGTTGGAAAAAGGCTGGAGTAATGTGGCACC---CCT----GGGTGTG-TTATAGACTCTGG-TTGCATACAGCAGT-TGGGATTGAGGACCGCAGCA-C--GCCGCA-----AGGCA-GGGGTGAGTAAT------TG-CCCAC-TTTCGTGCTTAGGATGCTGGCATAATGGCTTTAAACGACCCGTCTTGAAACACGGACCAAGGAGTCTAACATGCCTGCGAGTGTTTGGGTGGAAAACCCGAGCGCGTAATGAAAGTG-AAAGTTGAGA-CCTCTGTCATGGAGGGCACCAACGCCCGGACCTGACGTTTTC----TGAAGGATCCGCGGTAGAGCATGTATGTTGGGACCCGAAAGATGGTGAACTATGCCTGAATAGGGTGAAGCCAGAGGAAACTCTGGTGGAGGCTCGTAGCGATTCTGACGTGCAAATCGATCGTCAAATTTGGGTATAGGGGCGAAAGACTAATCGAA-CCATCTAGTAGCTGGTTCCTGCCGAAGTTTCCCTCAGGATAGCAGAAACTCA-TA--TCAGATTTATGTGGTAAAGCGAATGATTAGAGGCCTTGGGGT-TGAAACAACCTTAACCTATTCTCAAACTTTAAATATGTAAGAACGAGCCGTCGCTTGATTGGAC---CGCTCGGTGATTG-AGAGTTTCTAGTGGGCCATTTTTGGTAAGCAGAACTGGCGATGCGGGATGAACCGAACGCGAGGTTAAGGTGCCGGAATACACGCTCATCAGACACCACAAAAGGTGTTAGTTCATCTAGACAGCAGGACGGTGGCCATGGAAGTCGGAATCCGCTAAGGAGTGTGTAACAACTCACCTGCCGAATGAACTAGCCCTGAAAATGGATGGCGCTCAAGCGTGTTACCCATACCTCGCCGTCAGCGTTAAAGTGACG-CGCTGACGAGTAGGCAGGCGTGGAGGTTCAGTGAAGAAGCC
>HaploporussubtrameteusKUC2012110236
CGGAAGGATCATTATCGAG-------TTTTTGAAA-------------AGGGTTGTA-GCTG-------------------G-TCTTTT----------AGGAGGC-A-----TGTGCAC---------ACCCTG-----------------------CTC-AA--------TTCA---TA---CTTTACCCC------TGTGCACTTA-----------------------CTGTAGGCCTTGTATG-----------------------------------------TGAAGA---------------------TGGGCATTATTG-------------------------------------TCTATTGGA-----------------TGCATCTTGGCTTATG-----------TCTAT--TAT-----AAACCCTTT-------AAAGTGATAGAATGA-A------TAT---------------------------TATG----------ATGT-GTAACACATC------TTTATACAACTTTCAGCAACGGATCTCTTGGCTCTCGCATCGATGAAGAACGCAGCGAAATGCGATAAGTAATGTGAATTGCAGA-ATTCAGTGAATCATCGAATCTTTGAACGCACCTTGCGCTCCTTGG-----TATTCCGAGGAGCATGCCTGTTTGAGTGTCATGAAATTC--TCAACCTACAAA-CC-TTTGCAGGATT--------------------TGTAAGGATTGGA---CTTGGAGGTTT--TTGTCGGTTGCAT---------------------GATCGGCTCCTCT-TAAATGCATTAGCTTGGTTCC-TT-----ATGGATC------------AGC---TGTCAGTGTGATA------ATGTCTACGC-TGC----------------AACTG-TG------------------------------AAG-TGTTT--------TGGCAAGCTTCTAA---------CAGTCT-CTTAT-------------------------------------GGAGACATTA-----ATT-----GATCTCTCTGACCTCAAATCAGGTAGGACTACCCGCTGAACTTAAGCATAT---CCCTAGTAACTGC-GAGTGAAGCGGGAAAAGCTCAAATTTAAAATCTGGCAG-CCTT---TGGTTGTCC--GAGTTGTATTCTGGAGAAGTGTTTTCTGCGCTGGACCGTGTACAAG-TCTCTTGGAACAGAGCATCATAGAGGGTGAGAATCCCGTCTTTGACATGGACTACCAG--TGC-TTTGTGATGCGCTCTCAAAGAGTCGAGTTGTTTGGGAATGCAGCTCAAAATGGGTGGTGAATTCCATCTAAAGCTAAATATTGGCGAGAGACCGATAGCGAACAAGTACCGTGAGGGAAAGATGAAAAGCACTTTGGAAAGAGAGTTAAACAGTACGTGAAATTGCTGAAAGGGAAACGCTTGAAGTCAGTCGTGTTGTCTGGGACTCAGCCTTGC------TTTTGCTTGGTGCATTTTCCAGA--TGACAGGCCAGCATCAATTTTGACTGTTGGAAAAGGGCTAGGGTAATGTGGCACC---TCT----GGGTGTG-TTATAGACTCTGG-TCATATACAGCAGT-TGGGATTGAGGAATGCAGCA-C--GCCGCA-----AGGCA-GGGGT------T------CG-CCCAC-TTTCGTGCTTAGGATGCTGGCATAATGGCTTTAAACGAC-----------------------------------------------------------------------------------------------------------------------------------------------------------------------------------------------------------------------------------------------------------------------------------------------------------------------------------------------------------------------------------------------------------------------------------------------------------------------------------------------------------------------------------------------------------------------------------------------------------------------------------------------------------------------------------------------------------------------------------------------------------------------------------------------------
>HaploporusthindiiCui9373
AGACGGAGGTCTTATCGAG--------TTTTGAAA-------------GGGGTTGTA-GCTG-------------------G-TCTTTT-------------AGAC-A-----TGTGCAC---------ACTCTG-----------------------CTC-AA--------TCC-----A---CTCTACACC------TGTGCACTTA-----------------------TTGTAGGCCTTGTATG-----------------------------------------TGAAGA---------------------TGGGCATTAATG-------------------------------------TCTGTTGGA-----------------ATCATCTTGGCTTATG-----------TTTAT--TAT-----AAACTCATTA-----TAAAGTATTAGAATGT-C------TAT---------------------------TATG---------GATGT-GTAATGCATCTT--TATATATATAACTTTCAGCAACGGATCTCTTGGCTCTCGCATCGATGAAGAACGCAGCGAAATGCGATAAGTAATGTGAATTGCAGA-ATTCAGTGAATCATCGAATCTTTGAACGCACCTTGCGCTCCTTGG-----TATTCCGAGGAGCATGCCTGTTTGAGTGTCATGAAATTC--TCAACCTATCAT-CC-TTTGCGGGATT--------------------TGTTAGGATTGGA---CTTGGAGGCAT--TTGTCGGTTGCAT---------------------GACTGGCTCCTCT-TAAATGCATTAGCTTGATTCC-TT-----GTGGATT------------GGC---TGTTGGTGTGATA------ATGTCTACGC-CGC----------------AACCA-TA------------------------------AAA-CATTTTT------GGATAAGCTTCTAA---------TTGTGT-CTTT---------------------------------------GATACTTTT-----AAT-----GATCTCTCTGACCTCAAATCAGGTAGGACTACCCGCTGAACTTAAGCATATCAACCCTAGTAACTGC-GAGTGAAGCGGGAAAAGCTCAAATTTAAAATCTGGCAG-CCTT---TGGTTGTCC--GAGTTGTATTCTGGAGAAGTGTTTTCCGTGCTGGACCGTGTACAAG-TCTCTTGGAACAGAGCGTCATAGAGGGTGAGAATCCCGTCTTTGACACGGACTACCAG--TGC-TTTGTGATGCGCTCTCAAAGAGTCGAGTTGTTTGGGAATGCAGCTCAAAATGGGTGGTGAATTCCATCTAAAGCTAAATATTGGCGAGAGACCGATAGCGAACAAGTACCGTGAGGGAAAGATGAAAAGCACTTTGGAAAGAGAGTTAAACAGTACGTGAAATTGCTGAAAGGGAAACGCTTGAAGTCAGTCGTGTTGTACAGAACTCAGCCTTGC------TTTTGCTTGGTGCATTTTCTGAA--TGACAGGCCAGCATCAATTTTGACTGTTGGAAAAGGGCTGGGGTAATGTGGCACC---TCC----GGGTGTG-TTATAGACCCTGG-TCACATACAGCAGT-TGGGATTGAGGAACGCAGTG-C--GCCGTA-----AGGCA-GGGGT------T------CG-CCCAC-TTTCGCACTTTGGATGCTGGCATAATGGCTTTAAACGACCCGTCTTGAAACACGGACCAAGGAGTCTAACATACCTGCGAGTGTTTGGGTGGTAAACCCGAGCGCGTAATGAAAGTG-AAAGTTGAGA-CCTCTGTCGTGGAGGGCATCAACGCCCGGACCTGACGTTTTC----TGAAGGATCCGCGGTAGAGCATGCATGTTGGGACCCGAAAGATGGTGAACTATGCCTGAATAGGGTGAAGCCAGAGGAAACTCTGGTGGAGGCTCGTAGCGATTCTGACGTGCAAATCGATCGTCAAATTTGGGTATAGGGGCGAAAGACTAATCGAA-CCATCTAGTAGCTGGTTCCTGCCGAAGTTTCCCTCAGGATAGCAGAAACTCA-TT--TCAGATTTATGTGGTAAAGCGAATGATTAGAGGCCTTGGGGT-TGAAACAACCTTAACCTATTCTCAAACTTTAAATATGTAAGAACGAGCCGTCGCTTGATTGGAC---CGCTCGGTGATTG-AGAGTTTCTAGTGGGCCATTTTTGGTAAGCAGAACTGGCGATGCGGGATGAACCGAACGCGAGGTTAAGGTGCCGGAATACACGCTCATCAGACACCACAAAAGGTGTTAGTTCATCTAGACAGCAGGACGGTGGCCATGGAAGTCGGAATCCGCTAAGGAGTGTGTAACAACTCACCTGCCGAATGAACTAGCCCTGAAAATGGATGGCGCTCAAGCGTGTTACCCATACCTCGCCGTCAGCGTTAAAGTGATG-CGCTGACGAGTAGGCAGGCGTGGAGG-TCAGTGAAGAAGCC
>Haploporustuberculosus15559
TGCGGAGGACATTATCGAG--------TTTTGAA--------------GGGGTTGTA-GCTG-------------------G-TCTTTT-----------TAAGAC-A-----TGTGCAC---------ACCCTG-----------------------CTC-AA--------TCC-----A---CTCTACACC------TGTGCACTTA-----------------------TTGTAGGCCTTGTATG-----------------------------------------TGAAGA---------------------TGGACTTTATTG-------------------------------------TCTGTTGGA-----------------TTCATCTTGGCTTATG-----------TTTAT--TAC-----AAACTCATTA-----AAAAGTATTAGAATGT-C------TAT---------------------------TATG------------AT-GTAACACATCTT--TATATATATAACTTTCAGCAACGGATCTCTTGGCTCTCGCATCGATGAAGAACGCAGCGAAATGCGATAAGTAATGTGAATTGCAGA-ATTCAGTGAATCATCGAATCTTTGAACGCACCTTGCGCTCCTTGG-----TATTCCGAGGAGCATGCCTGTTTGAGTGTCATGAAATTC--TCAACCTAATGATCC-TTTGTGGGATT--------------------TGTTAGGATTGGA---CTTGGAGGCTA-TTTGTCGGTTGCAT---------------------GACTGGCTCCTCT-TAAATGCATTAGCTTGATTCC-TT-----GTGGATC------------GGC---TGTTGGTGTGATA------ATGTCTACGC-CGC----------------AACCG-TG------------------------------AAA-CGTTTTT------GGACAAGCTTCTAA---------TGGTCT-CTTACTATG--------------------------------GGGACACTTTT-----AAT-----GATCTCTCTGACCTCAAATCAGGTAGGACTACCCGCTGAACTTAAGCATATCAACCCTAGTAACTGC-GAGTGAAGCGGGAAAAGCTCAAATTTAAAATCTGGCAG-CCTT---TGGTTGTCC--GAGTTGTATTCTGGAGAAGTGTTTTCCGTGCTGGACCGTGTACAAG-TCTCTTGGAACAGAGCGTCATAGAGGGTGAGAATCCCGTCTTTGACACGGACTACCAG--TGC-TTTGTGATGCGCTCTCAAAGAGTCGAGTTGTTTGGGAATGCAGCTCAAAATGGGTGGTGAATTCCATCTAAAGCTAAATATTGGCGAGAGACCGATAGCGAACAAGTACCGTGAGGGAAAGATGAAAAGCACTTTGGAAAGAGAGTTAAACAGTACGTGAAATTGCTGAAAGGGAAACGCTTGAAGTCAGTCGTGTTGTCCGGGACTCAGCCTTGC------TTTTGCTTGGTGCATTTTCCGGT--TGACAGGCCAGCATCAATTTTGACTGTTGGAAAAGGGCCAGGGTAATGTGGCACC---TTC----GGGTGTG-TTATAGACTTTGG-TCACATACAGCAGT-TGGGATTGAGGAACGCAGTG-C--GCCGCA-----AGGCA-GGGGT------T------CG-CCCAC-TTTCGCACTTAGGATGCTGGCATAATGGCTTTAAACGACCCGTCTTGAAACACGGACCAAGGAGTCTAACATACCTGCGAGTGTTTGGGTGGTAAACCCGAGCGCGTAATGAAAGTG-AAAGTTGAGA-CCTCTGTCGTGGAGGGCATCAACGCCCGGACCTGACGTTCTC----TGAAGGATCCGCGGTAGAGCATGCATGTTGGGACCCGAAAGATGGTGAACTATGCCTGAATAGGGTGAAGCCAGAGGAAACTCTGGTGGAGGCTCGTAGCGATTCTGACGTGCAAATCGATCGTCAAATTTGGGTATAGGGGCGAAAGACTAATCGAA-CCATCTAGTAGCTGGTTCCTGCCGAAGTTTCCCTCAGGATAGCAGAAACTCA-TT--TCAGATTTATGTGGTAAAGCGAATGATTAGAGGCCTTGGGGT-TGAAACAACCTTAACCTATTCTCAAACTTTAAATATGTAAGAACGAGCCGTCGCTTGATTGGAC---CGCTCGGTGATTG-AGAGTTTCTAGTGGGCCATTTTTGGTAAGCAGAACTGGCGATGCGGGATGAACCGAACGCGAGGTTAAGGTGCCGGAATACACGCTCATCAGACACCACAAAAGGTGTTAGTTCATCTAGACAGCAGGACGGTGGCCATGGAAGTCGGAATCCGCTAAGGAGTGTGTAACAACTCACCTGCCGAATGAACTAGCCCTGAAAATGGATGGCGCTCAAGCGTGTTACCCATACCTCGCCGTCAGCGTTAAAGTGATG-CGCTGACGAGTAGGCAGGCGTGGAGG-TCAGTGAAGAAGCC
>JV2106_45J
CGGAAGGATCATTATCGAG--------TTTTGAAA-------------GGAGTTGTC-GCTG-------------------G-TCTCTTT--------ATTGAGAC-A----TCGTGCAC---------GCTCTG-----------------------CTCAAA--------TCC-----A---CTCTACCCC------TGTGCATTTA-----------------------CTGTAAGCTCTGGATG-----------------------------------------TTGAGA---------------------GGTG---------------------------------------------TTTGCTTTGA----------------AGCATCTGGGCTTATG-----------TTTAT--TAC-----AAACCCTTGA------AAAGTATTTGAATGT-T------CAA---------------------------TGTGATGTTCATACACAC-ATATATTATA------TCTATATAACTTTCAGCAACGGATCTCTTGGCTCTCGCATCGATGAAGAACGCAGCGAAATGCGATAAGTAATGTGAATTGCAGA-ATTCAGTGAATCATCGAATCTTTGAACGCACCTTGCGCTCCTTGG-----TATTCCGAGGAGCATGCCTGTTTGAGTGTCATGAAATTC--TCAACCTTACAGTCC-TTGATGGGATT--------------------TGTTAGGATTGGA---TTTGGAGGCTT--TTGTTGGTTGTT------------------CATCAGCTGGCTCCTCT-AAAATACATTAGCTTGGATTG-TT-----ACAGATC------------AGC---TGTTGGTGTGATA------ATGTCTACGC-CGC----------------AACTG-TG------------------------------AAG-TGT------------GCCAGCTTCTAA---------CCATCA-TCTTAGGAT--------------------------------GATAAA----------TAT-----AAACTCTCTGACCTCAAATCAGGTAGGACTACCCGCTGAAC-------------------------------GAAGCGGGAAAAGCTCAAATTTAAAATCTGGCAG-CCTT---TGGTTGTCC--GAGTTGTATTCTGGAGAAGTGTTTTCCGTGCTGGACCGTGTACAAG-TCTCTTGGAACAGAGCGTCATAGAGGGTGAGAATCCCGTCTTTGACACGGACTACCAG--TGC-TTTGTGATGCGCTCTCAAAGAGTCGAGTTGTTTGGGAATGCAGCTCAAAATGGGTGGTGAATTCCATCTAAAGCTAAATATTGGCGAGAGACCGATAGCGAACAAGTACCGTGAGGGAAAGATGAAAAGCACTTTGGAAAGAGAGTTAAACAGTACGTGAAATTGCTGAAAGGGAAACGCTTGAAGTCAGTCTTGTTGTCTGGAACTCAGCCTTGC------TTTTGCTTGGTGTATTTTCTAGA--TGGCAGGCCAGCATCAATTTTGACTGTTGGAAAAGGGCTGGGGTAATGTGGCACC---TCC----GGGTGTG-TTATAGACTCTGG-TTATATACAGCAGT-TGGGATTGAGGAACGCAGTG-C--GCCGCA-----AGGCAGGGGGT------T------AA-CCCAC-TTTCGCACTTTGGATGCTGGCATAATGGCTTTAAACGACCCGTCTTGAAACACGGACCAAGGAGTCTAACATACCTGCGAGTGTTTGGGTGGTAAACCCGAGCGCGTAATGAAAGTG-AAAGTTGAGA-CCTCTGTCGTGGAGGGCATCAACGCCCGGACCTGACGTTTTC----TGAAGGATCCGCGGTAGAGCATGCATGTTGGGACCCGAAAGATGGTGAACTATGCCTGAATAGGGTGAAGCCAGAGGAAACTCTGGTGGAGGCTCGTAGCGATTCTGACGTGCAAATCGATCGTCAAATTTGGGTATAGGGGCGAAAGACTAATCGAA-CCATCTAGTAGCTGGTTCCTGCCGAAGTTTCCCTCAGGATAGCAGAAACTCA-TA--TCAGATTTATGTGGTAAAGCGAATGATTAGAGGCCTTGGGGT-TGAAACAACCTTAACCTATTCTCAAACTTTAAATATGTAAGAACGAGCCGTCGCTTGATTGGAC---CGCTCGGTGATTG-AGAGTTTCTAGTGGGCCATTTTTGGTAAGCAGAACTGGCGATGCGGGATGAACCGAACGCGAGGTTAAGGTGCCGGAATACACGCTCATCAGACACCACAAAAGGTGTTAGTTCATCTAGACAGCAGGACGGTGGCCATGGAAGTCGGAATCCGCTAAGGAGTGTGTAACAACTCACCTGCCGAATGAACTAGCCCTGAAAATGGATGGCGCTCAAGCGTGTTACCCATACCTCGCCGTCAGCGTTAAAGTGATG-CGCTGACGAGTAGGCAGGCG---------------------
>JV2209_36
CGGAAGGATCATTATCGAG--------TCTTGAAA-------------GGGGTTGTA-GCTG-------------------G-CCTT------------CCGAGGC-AT-T-TTGTGCAC---------GCCCTG-----------------------CTC-AA--------TCC-----AC-TCTCTACACC------TGTGCACTTC----------------------ATTGTAAGTCTTTAAAA--------------------------------------ATGAAAGGC---------------------GGGGCTATCTTGG------------------------------------TCCGCTTGAA----------------GTTTTTGGGGCTTATG-----------TTGTT--TAC-----AAACGCCTTT------AAAGTATTAGAACGT-GT-----TGTT-------------------------TTGCG------------AT-GTAACGCATT------TTTATACAACTTTCAGCAACGGATCTCTTGGCTCTCGCATCGATGAAGAACGCAGCGAAATGCGATAAGTAATGTGAATTGCAGA-ATTCAGTGAATCATCGAATCTTTGAACGCACCTTGCGCTCCTTGG-----TATTCCGAGGAGCATGCCTGTTTGAGTGTCGTGAAATTC--TCAACTCACAAGCTT-TTTTGT-------------------------TTGTGGGCTTGGA---TTTGGAGGCT--TTTGTCGGTCCCCTAGT-----------AATATGGGGTCGGCTCCTCT-TAAAAGCATTAGCTTGATTCC-TT-----GCGGATTC-----------AGC---TTTCGGTGTGATAA-----ATGTCTACGC-CGT----------------GGCTG-TTTG----------------------------AAG-CAGCTGT-----TGGACGAGCTTCCAAGCA------AGGTCT-TTGCTTTTTTGC--------------------------AAGGACAAATTGTT------------ATTGACCTCTGACCTCAAATCAGGTAGGACTACCCGCTGAACTTAAGCATATCAACCCTAGTAACTGC-GAGTGAAGCGGGAAAAGCTCAAATTTAAAATCTGGCGG-TC-T---TGGCCGTCC--GAGTTGTAGTCTGGAGAAGTGCTTTCCGCGCTGGACCGTGTACAAG-TCTCTTGGAACAGAGCGTCATAGAGGGTGAGAATCCCGTCTTTGACACGGACTACCAG--TGC-TTTGTGATGCGCTCTCAAAGAGTCGAGTTGTTTGGGAATGCAGCTCAAAATGGGTGGTGAATTCCATCTAAAGCTAAATATTGGCGAGAGACCGATAGCGAACAAGTACCGTGAGGGAAAGATGAAAAGCACTTTGGAAAGAGAGTTAAACAGTACGTGAAATTGCTGAAAGGGAAACGCTTGAAGTCAGTCACGTTGTCTAGAACTCAGCCTTGC------CTTGGCTTGGTGCATTTTCTAGA--TGACGGGTCAGCATCGATTTTGACTGTCGGAAAAAGGCTGGAGTAATGTGGCACC---TCC----GGGTGTG-TTATAGACTTCAG-TCGCATACGGCAGT-TGGGATCGAGGAACGCAGCG-C--GCCGTA-----AGGCA-GGGGT------T------CG-CCCAC-TTTCGCGCTTAGGATGCTGGCATAATGGCTTTAAGCGACCCGTCTTGAAACACGGACCAAGGAGTCTAACATGCCTGCGAGTGTTTGGGTGGAAAACCCGAGCGCGTAATGAAAGTG-AAAGTTGAGA-CCTCTGTCGTGGAGGGCATCGACGCCCGGACCTGACGTTCTC----TGACGGATCCGCGGTAGAGCATGTATGTTGGGACCCGAAAGATGGTGAACTATGCCTGAATAGGGTGAAGCCAGAGGAAACTCTGGTGGAGGCTCGTAGCGATTCTGACGTGCAAATCGATCGTCAAATTTGGGTATAGGGGCGAAAGACTAATCGAA-CCATCTAGTAGCTGGTTCCTGCCGAAGTTTCCCTCAGGATAGCAGAAACTCG-TA--TCAGATTTATGTGGTAAAGCGAATGATTAGAGGCCTTGGGGT-TGAAACAACCTTAACCTATTCTCAAACTTTAAATATGTAAGAACGAGCCGTCTCTTAGTTGGAC---CGCTCGGCGATTG-AGAGTTTCTAGTGGGCCATTTTTGGTAAGCAGAACTGGCGATGCGGGATGAACCGAACGCGAGGTTAAGGTGCCGGAATACACGCTCATCAGACACCACAAAAGGTGTTAGTTCATCTAGACAGCAGGACGGTGGCCATGGAAGTCGGAACCCGCTAAGGAGTGTGTAACAACTCACCTGCCGAATGAACTAGCCCTGAAAATGGATGGCGCTCAAGCGTGTTACCCATACCTCGCCGTCAGCGTTGAAGTGACG-C----------------------------------------
>Jaapia_argillacea_CBS_252_74
CGGAAGGATCATTAATGAA-----------TAAAC-------------CGGGTTGTA-GCTG-------------------G-CC--------------GAAAGGC-A-----TGTGCAC---------GCCCTTAA---------------------ACCAAA--------------------CCAACCACC------TGTGCACCTT-----------------------TTGTAGGTTGGGTCTT--------------------------------------------------------------------CGGGCCC----------------------------------------------------------------------------TTCCTATG-----------TATCA--CAC-----AAACCAAAYG-----TATGTCTATTGAATGT--------AAT--------------------------CCRAAGCGTGGC--AACAC-GTTTTAAAAC------TTAAAACAACTTTCAACAACGGATCTCTTGGCTCTCGCATCGATGAAGAACGCAGCGAAATGCGATAACTAATGTGAATTGCAGA-ATTCAGTGAATCATCGAGTTTTTGAACGCACCTTGCGCTCCTTGG-----TATTCCTTGGAGCATGCCTGTTTGAGTGTCATGAAATTC--TCAACTCTTCCAACC-TTTGCKGGTCT--------------------GGTCGAGCTTGGA---CTTGGAGGTAT-ATTGCTGGCC---------------------GCAAGGTCGGCTCCTCT-TGAATTCATTAGCTGAACCCG-CA-----GTGGATC------------GGTT--GCTCGGTTTGATAAC---AATGTCTATGC-CGT----------------CTTCCGTG------------------------------AAG-CCTCGAA--AGTGGGATTCGCTTCCAA---------TCGTCT-TCGGACATTGCC--------------------------TTYGGGCGATCATT-------------GACCATTTTGACCTCAAATCAGGTAGGACTACCCGCTGAACTTAAGCATATCA-CCCTAGTAACTGC-GAGTGAAGCGGGAAAAGCTCAAATTTAAAATCTGGCGG-TCTT---TGGCCGTCC--GAGTTGTAATTTAGAGAAGTGTTATCCGTGCTGGACCGTGTACAAG-TCTCCTGGAACGGGGCGTCATAGAGGGTGAGAATCCCGTATATGACACGGACTACCAG--TGC-TCTGTGATGCGCTCTCGAAGAGTCGAGTTGTTTGGGAATGCAGCTCAAAATGGGTGGTAAATTCCATCTAAAGCTAAATATTGGCGAGAGACCGATAGCGCACAAGTACCGTGAGGGAAAGGTGAAAAGAACTTTGAAAAGAGAGTTAAACAGTACGTGAAATTGTTGAAAGGGAAACGCTTGAAGTCAGTCGCGTCTGCCGGAACTCAGCCTAGC------CTCGGCTTGGTGTATTTTCTGGT--TGACGGGCCAGCATCAATTTTGACTGTCGGACAAAGGCTGGGGGAATGTGGCACC---TCC----GGGTGTG-TTATAGACCCTGG-TCGTATACGATAGT-TGGGATTGAGGACCGCAGC--------------------------------------------------TTCGTGCTTAGGATGCTGGCATAATGGCTTTAAACGACCCGTCTTGAAACACGGACCAAGGAGTCTAACATGCCTGCAAGTGTTTGGGTGGAAAACCCGAGCGCGTAACGAAAGTG-AAAGTTGAGA-CCTCTGTCGTGGAGGGCATCGACGCCCGGACCTGATCTTCGG----TGACGGATCTGCGGTGGAGCATGTATGTTGGGACCCGAAAGATGGTGAACTATGCCTGAATAGGGTGAAGCCAGAGGAAACTCTGGTGGAAGCTCGTAGCGATTCTGACGTGCAAATCGATCGTCGAATTTGGGTATAGGGGCGAAAGACTAATCGAA-CCATCTAGTAGCTGGTTCCTGCCGAAGTTTCCCTCAGGATAGCAGAAACTCG-TAAATCAGATTTATGTGGTAAAGCGAATGATTAGAGGAATTGGGGT-TGAAACGACCTTGACCTATTCTCAAACTTTAAATATGTAAGAACGAGCCGTCTCTTGATTGGAC---CGCTCGGCGATTG-AGAGTTTCTAGTGGGCCATTTTTGGTAAGCAGAACTGGCGATGCGGGATGAACCGAACGTGAGGTTAAGGTGCCGGAATTTACGCTCATCAGACACCACAAAAGGTGTTGGTTCATCTAGACAGCAGGACGGTGGCCATGGAAGTCGGAACCCGCTAAGGAGTGTGTAACAACTCACCTGCCGAATGAACTAGCCCTGAAAATGGATGGCGCTCAAGCGTAATACCCATACCTCACCGTCAGCGTTGAAGTGACG-CGCTGACGAGTAGGCAGGCGTGGAGG-TCAGTGAAGAAGCC
>Lactarius_deceptivus_AFTOL_ID_682
CGGAAGGATCATTATCGTA--------CGACGAGAGGTG-------CCAGGGCTGTC-GCTG-------------------A-CCTCTCTC--------ATGAGGT-------CGTGCAC---------GCCCGAGGCGTC-----------------CTCGCACAA-----TCC-----A---TCCCACACCCCCCTTTGTGCATCAC----------------------CGCGTGGGCTCCTTTGG---------------------------------------------------------------------------------------------------------------------GTCGCTTCGA---------------TCCAGGCGGGGCTTGCG-----------CTTTTTACAC-----AAACGTGCAG-----------TGTAGAATGT--------CCT----------------------------------------AGCGATCGTACGCAA-------TCAATACAACTTTCAACAACGGATCTCTTGGCTCTCGCATCGATGAAGAACGCAGCGAAATGCGATACGTAATGTGAATTGCAGA-ATTCAGTGAATCATCGAATCTTTGAACGCACCTTGCGCCCCTTGG-----CATTCCGAGGGGCACACCCGTTTGAGTGTCGTGAATTCC--TCAACCTTCTGCTTT-TCTTGATAG----------------------CAGAAGGCTTGGAC--TTTGGAGGTT--CTTGCTGGCCTCTCTC-------------TGCAGAAGCCAGCTCCTCT-TAAATGGATTAGCAGGGTCTG-CCT----TTGGGCC------------GAT---CCTCGACGTGATAAGC--TGTTTCTACGT-CTT----------------GGATT-TG---------------------------GCTCTGCCYCTCTTT-TGAGGGACCTGCTTTCAAAA-------TCGTCT--------------CGGTTGCCCTTTCTTCATCGGAAAGAGGGGGTGGACTTTTGACCCAC-----GCACCCATTGACCTCAAATCGGGTGAGACTACCCGCTGAACTTAAGCATATCAACCCTAGTAACTGC-GAGTGAAGCGGGAAAAGCTCAAATTTAAAATCTGGCGG-TCCT---CGATCGTCC--GAGTTGTAATTTAGAGAAGCGTCTTCCGCGCCGAACCGTGCACAAG-TCTCCTGGAATGGAGCGTCATAGAGGGTGAGAATCCCGTCTTTGGCACGGAATCCCCGGTGCT-TCTGTGATGCGCTCTCGAAGAGTCGAGTTGTTTGGGAATGCAGCTCAAAATGGGTGGTGAACTCCATCTAAAGCTAAATATTGGCGAGAGACCGATAGCGAACAAGTACCGTGAGGGAAAGATGAAAAGCACTTTGGAAAGAGAGTGAAACAGTACGTGAAATTGTTGAAAGGGAAACGCTTGGAGTCAGTCGCGTTGGCCGAGACTCAGCCTCGC------CTTGGCTTGGTGTACTTCTCGGC--TGACGGGCCAGCATCGATTTTGCCCCTCAGATAATGGCAAGGGAAAGGTGGCACC---TTTG--CGGGTGTG-TTATAGTCTCCTG-TCGCATGCGAGGGG-TGGGATCGAGGAACTCAGCA-C--GCACCTCTTGGTGTCG-GGGCT------T------CGGCCCACGTTACGTGCTTAGGATGTTGGCGTAATGGCTCTAAACGACCCGTCTTGAAACACGGACCAAGGAGTCTAACATGCCCGCGAGTGTTCGGGTGGAAAACCCGTGCGCGAAATGAAAGTG-AAAGTTGGGA-CCTCTGTCGTGGAGGGCACCGACGCCCGGACCAGACCTTCTG----TGACGGATCTGCGGTAGAGCGTGCATGTCGGGACCCGAAAGATGGTGAACTATGCCTGAATAGGGTGAAGCCAGAGGAAACTCTGGTGGAGGCTCGTAGCGATTCTGACGTGCAAATCGATCGTCAAATTTGGGTATAGGGGCGAAAGACTAATCGAA-CCATCTAGTAGCTGGTTCCTGCCGAAGTTTCCCTCAGGATAGCAGAAACTCA-TG--TCAGATTTATGTGGTAAAGCGAATGATTAGAGGCCTTGGGGA-TGAAACATCCTTAACCTATTCTCAAACTTTAAATATGTAAGAACGAGCCGTCGCTTGATTGGAC---CGCTCGGCGATTG-AGAGTTTCTAGTGGGCCATTTTTGGTAAGCAGAACTGGCGATGCGGGATGAACCGAACGCGAGGTTAAGGTGCCGGAATGCACGCTCATCAGACACCACAAAAGGTGTTAGTTCATCTAGACAGCAGGACGGTGGCCATGGAAGTCGGAATCCGCTAAGGAGTGTGTAACAACTCACCTGCCGAATGAACTAGCCCTGAAAATGGATGGCGCTCAAGCGTGCTACCCATACCTCGCCGTCGGCGTTGAAGTGACG-TGCCGACGAGTAGGCAGGCGTGGAGG-TCCGTGAAGAAGCC
>Lentinus_arcularius_Cui_10998
--------------TCGAG--------TTCTGAAA-------------CGGGTTGTA-GCTG-------------------G-CCTT------------CCGAGGC-A-----TGTGCAC---------GCCCTG-----------------------CTC--A--------TCC-----A---CTCTACACC------TGTGCACTTA-----------------------CTGTGGGTTTCAGGAG--------------------------------------CTTCGAAGC---------------------GAGGGTTTAACCGCT----------------------------------CTCGCCGAGT----------------TGTTACTGGGCCTACG-----------TTTAT--CAC-----AAACTCTT--------AAAGTATCAGAATGT--------AAA---------------------------CGCGT--------------CTAACGCATC------TATATACAACTTTCAGCAACGGATCTCTTGGCTCTCGCATCGATGAAGAACGCAGCGAAATGCGATAAGTAATGTGAATTGCAGA-ATTCAGTGAATCATCGAATCTTTGAACGCACCTTGCGCTCCTTGG-----TATTCCGAGGAGCATGCCTGTTTGAGTGTCATGAAATTC--TCAACCTAACAAGTTCTTAACGGGRCTT-------------------GCTTAGGCTTGGA---CTTGGAGGC----TTGTCGGCTCTT------------------TAGCAGTCGGCTCCTCT-CAAATGCATTAGCTTGGTTCC-TT-----GCGGATC------------GGC---TCACGGTGTGATAA-----TTATCTGCGC-CGC----------------GACCGTTG------------------------------AAG-CGTTTAA------TGGCCAGCTTCTAA---------TCGTCT-CTTGC------------------------------------GAGACAGCTTT------------------CATCGAACTC---------------------------------------CCCTAGTAACTGC-GAGTGAAGCGGGAAAAGCTCAAATTTAAAATCTGGCGG-TCTT---TGGCCGTCC--GAGTTGTAGTCTGGAGAAGTGCTTTCCGCGCTGGACCGTGTATAAG-TCTCTTGGAACAGAGCGTCATAGAGGGTGAGAATCCCGTCTTTGACACGGACTACCAG--TGC-TTTGTGATGCGCTCTCAAAGAGTCGAGTTGTTTGGGAATGCAGCTCAAAATGGGTGGTGAATTCCATCTAAAGCTAAATATTGGCGAGAGACCGATAGCGAACAAGTACCGTGAGGGAAAGATGAAAAGCACTTTGGAAAGAGAGTTAAACAGTACGTGAAATTGCTGAAAGGGAAACGCTTGAAGTCAGTCGCGTCTTCCGGAACTCAGCCTTCC------TTTTGGTTGGTGCACTTTCCGGT--AGACGGGCCAGCATCGATTTCGACCGTCGGAAAAGGGCTGGGGAAATGTGGCACC---TTTC--GGGGTGTG-TTATAGTCCTCAG-TCGCATACGTCGGT-TGGGATCGAGGATCGCAGCG-C--GCCGCA-----AGGCA-GGGGT------T------CG-CCCAC-TTTCGCGCTTAGGATGCTGGCATAATGGCTTTAAACGACCCGTCTTGAAACACGGACCAAGGAGTCTAACAAACCTGCGAGTGTTTGGGTGGAAAACCCGAGCGCGTAATGAAAGTG-AAAGTTGAGA-CCTCTGTCGTGGAGGGCATCGACGCCCGGACCTGACGTTCTC----TGACGGATCCGCGGTAGAGCATGTTTGTTGGGACCCGAAAGATGGTGAACTATGCCTGAATAGGGTGAAGCCAGAGGAAACTCTGGTGGAGGCTCGTAGCGATTCTGACGTGCAAATCGATCGTCAAATTTGGGTATAGGGGCGAAAGACTAATCGAA-CCATCTAGTAGCTGGTTCCTGCCGAAGTTTCCCTCAGGATAGCAGAAACTCA-TA--TCAGATTTATGTGGTAAAGCGAATGATTAGAGGCCTTGGGGT-TGAAACAACCTTAACCTATTCTCAAACTTTAAATATGTAAGAACGAGCCGTCGCTTGATTGGAC---CGCTCGGCGATTG-AGAGTTTCTAGTGGGCCATTTTTGGTAAGCAGAACTGGCGATGCGGGATGAACCGAACGCGAGGTTAAGGTGCCGGAATACACGCTCATCAGACACCACAAAAGGTGTTAGTTCATCTAGACAGCAGGACGGTGGCCATGGAAGTCGGAATCCGCTAAGGAGTGTGTAACAACTCACCTGCCGAATGAACTAGCCCTGAAAATGGATGGCGCTCAAGCGTGTTACCCATACCTCGCCGTCAGCGTTGAAGTGACG-CGCTGACGAGTAGGCAGGCGTGGAGG-TCAGTGAAGAAGCC
>Lentinus_substrictus_Wei_1582
--------------TCGAG--------TTCTGAAA-------------CGGGTTGTA-GCTG-------------------G-CCTT------------CCGAGGC-A-----TGTGCAC---------GCCCTG-----------------------CTC--A--------TCC-----A---CTCTACACC------TGTGCACTTA-----------------------CTGTAGGCTTCAGGAG--------------------------------------CTTCGAAGC---------------------GAGGGTTTAATCGCT----------------------------------CTCGCCGAGT----------------TGTGACTGGGCCTACG-----------TTTAC--CAC-----AAACTCTTA-------TAAGTAACAGAATGT-T------AAT---------------------------CGCGT--------------GTAACGCATC------TATATACAACTTTCAGCAACGGATCTCTTGGCTCTCGCATCGATGAAGAACGCAGCGAAATGCGATAAGTAATGTGAATTGCAGA-ATTCAGTGAATCATCGAATCTTTGAACGCACCTTGCGCTCCTTGG-----TATTCCGAGGAGCATGCCTGTTTGAGTGTCATGAAATTC--TCAACCCAACAAGTTCTTAACGGGACTTT-----------------GCTTGTGGCTTGGA---CTTGGAGGT----TTGTCGGCTCAT------------------TAGCAGTCGGCTCCTCT-CAAATGCATTAGCTTGGTTCC-TT-----GCGGATC------------GGC---TCACGGTGTGATAA-----TTGTCTACGC-CGC----------------GACCGTTG------------------------------AAG-CGTTTTA-----ATGGCCAGCTTCTAA---------TCGTCT-CTTGC------------------------------------GAGACAGCATT------------------CATCGAACTC---------------------------------------CCCTAGTAACTGC-GAGTGAAGCGGGAAAAGCTCAAATTTAAAATCTGGCGG-TCTT---TGGCCGTCC--GAGTTGTAGTCTGGAGAAGTGCTTTCCGCGCTGGACCGTGTATAAG-TCTCTTGGAACAGAGCGTCATAGAGGGTGAGAATCCCGTCTTTGACACGGACTACCAG--TGC-TTTGTGATGCGCTCTCAAAGAGTCGAGTTGTTTGGGAATGCAGCTCAAAATGGGTGGTGAATTCCATCTAAAGCTAAATATTGGCGAGAGACCGATAGCGAACAAGTACCGTGAGGGAAAGATGAAAAGCACTTTGGAAAGAGAGTTAAACAGTACGTGAAATTGCTGAAAGGGAAACGCTTGAAGTCAGTCGCGTCTTCCGGAACTCAGCCTTCC------TTTTGGTTGGTGCACTTTCCGGT--TGACGGGCCAGCATCAATTTCGACCGTCGGAAAAGGGCTGGGGAAATGTGGCACC---TTTC--GGGGTGTG-TTATAGTCCTCAG-TCGCATACGTCGGT-CGGGATTGAGGATCGCAGCG-C--GCCGCA-----AGGCAGGGGGT------T------AG-CCCAC-TTTCGCGCTTAGGATGCTGGCATAATGGCTTTAAACGACCCGTCTTGAAACACGGACCAAGGAGTCTAACAAACCTGCGAGTGTTTGGGTGGAAAACCCGAGCGCGTAATGAAAGTG-AAAGTTGAGA-CCTCTGTCGTGGAGGGCATCGACGCCCGGACCTGACGTTCTC----TGACGGATCCGCGGTAGAGCATGTTTGTTGGGACCCGAAAGATGGTGAACTATGCCTGAATAGGGTGAAGCCAGAGGAAACTCTGGTGGAGGCTCGTAGCGATTCTGACGTGCAAATCGATCGTCAAATTTGGGTATAGGGGCGAAAGACTAATCGAA-CCATCTAGTAGCTGGTTCCTGCCGAAGTTTCCCTCAGGATAGCAGAAACTCA-TA--TCAGATTTATGTGGTAAAGCGAATGATTAGAGGCCTTGGGGT-TGAAACAACCTTAACCTATTCTCAAACTTTAAATATGTAAGAACGAGCCGTCGCTTGATTGGAC---CGCTCGGTGATTG-AGAGTTTCTAGTGGGCCATTTTTGGTAAGCAGAACTGGCGATGCGGGATGAACCGAACGCGAGGTTAAGGTGCCGGAATACACGCTCATCAGACACCACAAAAGGTGTTAGTTCATCTAGACAGCAGGACGGTGGCCATGGAAGTCGGAATCCGCTAAGGAGTGTGTAACAACTCACCTGCCGAATGAACTAGCCCTGAAAATGGATGGCGCTCAAGCGTGTTACCCATACCTYGCCGTCAGCGTTGAAGTGACG-CGCTGACGAGTAGGCAGGCGTGGAGG-TCAGTGAAGAAGCC
>Neofavolus_alveolaris_Dai_11290
--------------TCGAG--------TTTTGAAT------------CGGGGTTGTA-GCTG-------------------G-CCTT------------TCGGGGC-A-----TGTGCAC---------GCCCTG-----------------------CTC-AA--------TCC-----A---CTCTACACC------TGTGCACTTA-----------------------TTGTGGGTTTCGGGGG----------------------------------------------------------------------GCTTTTT------------------------------------------------------------------GCCACTCGTACCTATG-----------TTTAT-TCAC-----AAACGCT---------TCAGTAAAAGAATGT-G------TAT---------------------------TGCG---------------ATAACGCATC------TATATACAACTTTCAGCAACGGATCTCTTGGCTCTCGCATCGATGAAGAACGCAGCGAAATGCGATAAGTAATGTGAATTGCAGA-ATTCAGTGAATCATCGAATCTTTGAACGCACCTTGCGCTCCTTGG-----TATTCCGAGGAGCACGCCTGTTTGAGTGTCATGAAATCA--TCAACTTATAAGCCT-TTTATGGGT----------------------CTATAAGCTTGGA---CTTGGAGGC----CTGTCGGCGG--------------------TCAACGTCGGCTCCTCT-CAAATGTATTAGCTTGGTTCC-TT-----GCGGATC------------GGC---TCCCGGTGTGATAA------TATCTACGC-TGT----------------GACCG-TG------------------------------AAG-CGTT---------TGGCGAGCTTCTAA---------TCGTCT-CGTGA------------------------------------GAGACAGCTTC-------------------------ATTGACTC----------------------------------CCCTAGTAACTGC-GAGTGAAGCGGGAAAAGCTCAAATTTAAAATCTGGCGG-TTTC-----ACCGTCC--GAGTTGTAGTCTGGAGAAGTGCTTTCCGCGCTGGACCGTGTATAAG-TCTCTTGGAACAGAGCGTCATAGAGGGTGAGAATCCCGTCTTTGACACGGACTACCAG--TGC-TTTGTGATGCGCTCTCAAAGAGTCGAGTTGTTTGGGAATGCAGCTCAAAATGGGTGGTAAATTCCATCTAAAGCTAAATATTGGCGAGAGACCGATAGCGAACAAGTACCGTGAGGGAAAGATGAAAAGCACTTTGGAAAGAGAGTTAAACAGTACGTGAAATTGCTGAAAGGGAAACGCTTGAAGTCAGTCGCGTTGTATGGAACTCAGCCTCGC------TCTTGCGTGGTGCATTTTCC-TA--CGACGGGCCAGCATCGATTTTGACCGTCGGATAAGGGTTGAAGGAATGTGGCACC---TTC----GGGTGTG-TTATAGCCTTCAG-TCGCATACGGCGGT-TGGGATCGAGGAACGCAGCG-C--GCCGCA-----AGGCA-GGGGT------T------CG-CCCAC-TTTCGCGCTTAGGATGCTGGCATAATGGCTTTAAACGACCCGTCTTGAAACACGGACCAAGGAGTCTAACATACCTGCGAGTGTTTGGGTGGAAAACCCGAGCGCGTAATGAAAGTG-AAAGTTGGGA-CCTCTGTCGTGGAGGGCACCGACGCCCGGAGCAGACGTTCTC----TGACGCATCCGCGGTTGAGCATGTATGTTGGGACCCGAAAGATGGTGAACTATGCCTGAATAGGGTGAAGCCAGAGGAAACTCTGGTGGAGGCTCGTAGCGATTCTGACGTGCAAATCGATCGTCAAATTTGGGTATAGGGGCGAAAGACTAATCGAA-CCATCTAGTAGCTGGTTCCTGCCGAAGTTTCCCTCAGGATAGCAGAAACTCA-TA--TCAGATTTATGTGGTAAAGCGAATGATTAGAGGCCTTGGGGT-TGAAACAACCTTAACCTATTCTCAAACTTTAAATATGTAAGAACGAGCCGTCGCTTGATTGGAC---CGCTCGGCGATTG-AGAGTTTCTAGTGGGCCATTTTTGGTAAGCAGAACTGGCGATGCGGGATGAACCGAACGCGAGGTTAAGGTGCCGGAATACACGCTCATCAGACACCACAAAAGGTGTTAGTTCATCTAGACAGCAGGACGGTGGCCATGGAAGTCGGAATCCGCTAAGGAGTGTGTAACAACTCACCTGCCGAATGAACTAGCCCTGAAAATGGATGGCGCTCAAGCGTGTTACCCATACCTCGCCGTCAGCGTTGAAGTGACG-CGCTGACGAGTAGGCAGGCGTGGAGG-TCAGTGAAGAAGCC
>Neofavolus_mikawai_Cui_11152
--------------TCGAG--------TCTTGAAA------------CGGGGTTGTA-GCTG-------------------G-CCTT------------CCRRGGC-A-----TGTGCAC---------GCCCTG-----------------------CTC-AA--------TCC-----A---CTCTACACC------TGTGCACTTA-----------------------CTGTGGGTTTCGGCGG--------------------------------------CTTCG-------------------------CAGACCTMAAGG-------------------------------------TTTGCGTGG-----------------CTTACCCGKGCCTACG-----------TTTTT-CTAC-----AAACTCTTA-------AAAGTAACAGAATGT-G------TAT---------------------------CGCG------------AT-GTAACGCATY------TATATACAACTTTCAGCAACGGATCTCTTGGCTCTCGCATCGATGAAGAACGCAGCGAAATGCGATAAGTAATGTGAATTGCAGA-ATTCAGTGAATCATCGAATCTTTGAACGCACCTTGCGCTCCTTGG-----TATTCCGAGGAGCACGCCTGTTTGAGTGTCATGAAATCA--TCAAYCCATAAGGCC-TTTGCGGGTT---------------------TTGTGGGCTTGGA---CTTGGAGGC----TTGCCGGCGG--------------------TCAGCGTCGGCTCCTCT-CAAATGCATTAGCTTGGTTCC-TT-----GCGGATC------------GGC---TCTCGGTGTGATAG-----TTGTCTACGC-CGC----------------GACCG-AG------------------------------AAG-CGTT---------TGGCGAGCTTCTAA---------CAGTCT-CGTTWT-----------------------------------GAGACAAACCT-----CTT----------------CATTGACTC----------------------------------CCCTAGTAACTGC-GAGTGAAGCGGGATGAGCTCAAATTTAAAATCTGACGT-TT--------ACGTCC--GAGTTGTAGTCTGGAGAAGTGCTTTCCGCGCTGGACCGTGTATAAG-TCTCTTGGAACAGAGCGTCATAGAGGGTGAGAATCCCGTCTTTGACACGGACTACCAG--TGC-TTTGTGATGCGCTCTCAAAGAGTCGAGTTGTTTGGGAATGCAGCTCAAAATGGGTGGTAAATTCCATCTAAAGCTAAATATTGGCGAGAGACCGATAGCGAACAAGTACCGTGAGGGAAAGATGAAAAGCACTTTGGAAAGAGAGTTAAACAGTACGTGAAATTGCTGAAAGGGAAACGCTTGAAGTCAGTCGCGTCGTGCGGAACTCAGCCTGGC------TTTTGCCTGGTGCACTTTCTGTA--CGACGGGCCAGCATCGATTTTGACCGCTGGAAAAGGGTTGGGGGAATGTGGCACC---TTC----GGGTGTG-TTATAGCCCCTGG-TCGCATACGGCGGT-TGGGATCGAGGAACGCAGCG-C--GCCGCA-----AGGCA-GGGGT------T------CG-CCCAC-TTTCGCGCTTAGGATGCTGGCATAATGGCTTTAAACGACCCGTCTTGAAACACGGACCAAGGAGTCTAACATACCTGCGAGTGTTTGGGTGGAAAACCCGAGCGCGTAATGAAAGTG-AAAGTTGGGA-CCTCTGTCGTGGAGGGCACCGACGCCCGGAGCTGACGTTCTC----TGACGCATCCGCGGTTGAGCATGTATGTTGGGACCCGAAAGATGGTGAACTATGCCTGAATAGGGTGAAGCCAGAGGAAACTCTGGTGGAGGCTCGTAGCGATTCTGACGTGCAAATCGATCGTCAAATTTGGGTATAGGGGCGAAAGACTAATCGAA-CCATCTAGTAGCTGGTTCCTGCCGAAGTTTCCCTCAGGATAGCAGAAACTCA-TA--TCAGATTTATGTGGTAAAGCGAATGATTAGAGGCCTTGGGGT-TGAAACAACCTTAACCTATTCTCAAACTTTAAATATGTAAGAACGAGCCGTCGCTTGATTGGAC---CGCTCGGCGATTG-AGAGTTTCTAGTGGGCCATTTTTGGTAAGCAGAACTGGCGATGCGGGATGAACCGAACGCGAGGTTAAGGTGCCGGAATACACGCTCATCAGACACCACAAAAGGTGTTAGTTCATCTAGACAGCAGGACGGTGGCCATGGAAGTCGGAATCCGCTAAGGAGTGTGTAACAACTCACCTGCCGAATGAACTAGCCCTGAAAATGGATGGCGCTCAAGCGTGTTACCCATACCTCGCCGTCAGCGTTGAAGTGACG-CGCTGACGAGTAGGCAGGCGTGGAGG-TCAGTGAAGAAGCC
>Neurospora_crassa_OR74A
CGGGAGGA-CATTACAGAG--------TTGCAAAC--------TCCCACAAACCATC-GCGA-------------------A-TCTT--------------------AC---CCGTACGG-------TTGCCTCGGCGCTGGCGG-------------TCCGGAAAGG--CCTTCGG---GCCCTCCCGGATC-C---TCGGGTCTCCC---------------------GCTCGCGGGAGGCTGCCC---------------------------------------GCCGGAGTGCCGA-----------------------------------------------------------------------------------------------------------------------------AACT----AAACTCTTGA-----------------------------TATTTTAT---------------GTCTCTCTGAG------------TAAACTTTTAAAT------AAGTCAAAACTTTCAACAACGGATCTCTTGGTTCTGGCATCGATGAAGAACGCAGCGAAATGCGATAAGTAATGTGAATTGCAGA-ATTCAGTGAATCATCGAATCTTTGAACGCACATTGCGCTCGCCAG-----TATTCTGGCGAGCATGCCTGTTCGAGCGTCATTTCAACC-ATCAAGCTCTGCTTGC------------------------------------------------GTTGGGGATCC-GCGGCTGTCCGCGG-----------------------------TCCCT-CAAAATCAGTGGCGGGCTCGC--------------------------TAGTCACACCGAGCGTAGTAA----CTCTACATCGC-TAT----------------GGTCG-TG-----------------------------------------------CGGCGGGTTCTTGCCGT--AAAACCCCCC-----------------------------------------------------------------ATTCTAAGGTGACCTCGGATC----------------------------------CCCTAGTAACGGC-GAGTGAAGCGGCAACAGCTCAAATTTGAAATCTGGC-----------TTCGGCCC--GAGTTGTAATTTGTAGAGGAAGCTTTTG-GTGAGGCACCTTCTGAG-TCCCCTGGAACGGGGCGCCATAGAGGGTGAGAGCCCCGTATA----GTCGGATGCCGA--TCC-AATGTAAAGCTCCTTCGACGAGTCGAGTAGTTTGGGAATGCTGCTCAAAATGGGAGGTAAATTTCTTCTAAAGCTAAATACCGGCCAGAGACCGATAGCGCACAAGTAGAGTGATCGAAAGATGAAAAGCACTTTGAAAAGAGGGTTAAATAGCACGTGAAATTGTTGAAAGGGAAGCGTTTGTGACCAGACTTGCGCCGTTCCGATCATCCGGT------GTTCTCACCGGTGCACTCGGGACG--GCTCAGGCCAGCATCGGTTTTGGCGGGGGGATAAAGGTCCGGGGAACGTAGCTCC---TCC----GGGAGTG-TTATAGCCCCGGG-CGTAATGCCCTCGC-CGGGACCGAGGTTCGCGCAT-C-------------------------------------TG---------------CAAGGATGCTGGCGTAATGGTCATCAACGACCCGTCTTGAAACACGGACCAAGGAGTCAAGGTTTTGCGCGAGTGTTTGGGTGTAAAACCCGCACGCGTAATGAAAGTG-AACGTAGGTG-AGAGCTT----CGGCGCATCATCGACCGATCCTGATGTATTC----GGATGGATTTGAGTAAGAGCGTTAAGCCTTGGACCCGAAAGATGGTGAACTATGCTTGGATAGGGTGAAGCCAGAGGAAACTCTGGTGGAGGCTCGCAGCGGTTCTGACGTGCAAATCGATCGTCAAATCTGAGCATGGGGGCGAAAGACTAATCGAA-CCATCTAGTAGCTGGTTACCGCCGAAGTTTCCCTCAGGATAGCAGTGTTGTT-CT--TCAGTTTTATGAGGTAAAGCGAATGATTAGGGACTCGGGGGCGCTTTTTACCCTTCATCCATTCTCAAACTTTAAATATGTAGGAAGCCCTTGTTACTTAATTGAACGTGGGCATTCGAATGT-ACCAACACTAGTGGGCCATTTTTGGTAAGC---------------------------------------------------------------------------------------------------------------------------------------------------------------------------------------------------------------------------------------------------------------------------
>Onnia_tomentosa_Dai_22935
--------------GTGAG-----------------------------GGCTTTGAT-GCTG-------------------G---------------CACGGAAAC-GTGC-ATGTGCTCGGG------TCCTTG-----------------------TGCTAAA-------TCC-----AC-TCTTAACACC------TGTGCACCTT-----------------------TCGAAGTCAGTAGTTGGTTCCTCATTTGCTCGGATGGCCTCTTACTTAGTAGCGTTTTGTTGA---------------------TGGTCTTCATTGACTTTATC-----------------------------TTGACGTGAACGTAACGTTGTCTCCTTATGCTGGGATCGGCGAACACTTTGACTTTAT--TAT-----AAACCTTTAC-----TTGTCTTGTAGAATGT--------AAT-----------------------GCTCCTTG---------------TGGGCGAAAT------GAAATACAACTTTCAACAACGGATCTCTTGGCTCTCGCATCGATGAAGAACGCAGCGAAATGCGATAAGTAATGTGAATTGCAGA-ATTCAGTGAATCATCGAATCTTTGAACGCACCTTGCGCCCCTTGG-----TATTCCGAGGGGCATGCCTGTTTGAGTGTCATGTTAATC--TCAATCTCCTCGTCT-TTTGTTACTTTCTTAACTGAAAGGAAAAGGGACTTGGGGTTGGA---CTTGGAGGT---CTTGCTGGCCCTATC--------------TTTTGTGGTCGGCTCCTCT-TAAATGCATTAGCTGGACTTT-----GGTTCGCGTGA-----------TGT---TGTCGGTGTAATAG-----TTTTATTCAC-TGC----------------TGTTC-CG----------------------------------CGCTTGCC-TAATGGGTTCGCTTCTAA---------TTGT-------------------------------------------------------------------------------------------------------------------------------------GC-GAGTGAAGCGGGAAGAGCTCAAATTTAAAATCTGGCGG-TCTTC--TGGCCGTCC--GAGTTGTAACCTGGAGAAGTGTTTTCCGCGTCGGACCGTGTACAAG-TCTCCTGGAACGGAGCGTCATAGAGGGTGAGAATCCCGTCCATGACACGGACCACCGA--TGC-TTTGTGATACGCTCTCGAAGAGTCGAGTTGTTTGGGAATGCAGCTCAAAATGGGTGGTAAATTCCATCTAAAGCTAAATATTGGCGAGAGACCGATAGCGAACAAGTACCGTGAGGGAAAGATGAAAAGCACTTTGGAAAGAGAGTTAAACAGTACGTGAAATTGTTGAAAGGGAAACGCTTGAAGTCAGTCGCGTCTCACGGAACTCAGCCTTGC------TTCGGCTTGGTGTACTTTCTGTG-TGGACGGGTCAACGTCAATTTTGGTCGGCGGAGAAAGGTTGAGGGAATGTGGCGCC---GTTTCGGCGACGTG-TTATAGCCCTCTT-CCGCATACGTCGGC-TGGGATTGAGGACCGCAGCG-C--GCCTTT---AATGGCCGGGGGT------T------CGCCCTACGTACCGCGCTTAGGATGTTGGCATAATGGCTTTAAGCGACCCGTCTTGAAACACGGACCAAGGAGTCTAACATGCTTGCGAGTGTTCGGGTGGAAAACCCTTGCGCGTAATGAAAGTG-AAAGTTGGGAGCCTCCGTAAGGGGGTGCACCGACGCCCGGCCCTGAAGTTCTC----TGACGGTGCTGCGGTAGAGCACGTATGTTGGGACCCGAAAGATGGTGAACTATGCCTGAATAGGGCGAAGCCAGAGGAAACTCTGGTGGAGGCTCGTAGCGATTCTGACGTGCAAATCGATCGTCAAATTTGGGTATAGGGGCGAAAGACTAATCGAA-CCATCTAGTAGCTGGTTCCTGCCGAAGTTTCCCTCAGGATAGCAGAAACTCG-TA--TCAGATTTATGTGGTAAAGCGAATGATTAGAGGCCTTGGGGT-TGAAACAACCTTAACCTATTCTCAAACTTTAAATATGTAAGAGCGGGCGGTCTCTTAGTTGGAC---CGCTCGACGATTG-AGAGTTTCTAGTGGGCCATTTTTGGTAAGCAGAACTGGCGATGCGGGATGAACCGAACGCGAGGTTAAGGTGCCGGAATGCACGCTCATCAGACACCACAAAAGGTGTTAGTTCATCTAGACAGCAGGACGGTGGCCATGGAAGTCGGAATCCGCTAAGGAGTGTGTAACAACTCACCTGCCGAATGAACTAGCCCTGAAAATGGATGGCGCTCAAGCGTGCTACCCATACCTCGCC------------------------------------------------------------
>Picipes_atratus_Dai_13375
--------------ACGAG-------TTCTTGAAA-------------CGGGTTGCA-GCTG-------------------G-CCTCCTTATTTCAAAAGGTGTGC-A-----TGTGCTC---------GCCCTG-----------------------CTCAAA--------TCC-----A---CTCTACACC------TGTGCACTAT-----------------------GTGTGGGCTTTTTCTT--------------------------------------GGTTGGTGC--------------------------------------------------------------------CATCTGTTGGTT-----------ACAAACCTTGGAAAGTCTACG-----------TCTTTCACAC-----AAACACCAAG------TAGTAACGAGAATGT-T------TGT--------------------------TTGCGATTTATTT-------AAAACGCATC------TATATACAACTTTCAGCAACGGATCTCTTGGCTCTCGCATCGATGAAGAACGCAGCGAAATGCGATAAGTAATGTGAATTGCAGA-ATTCAGTGAATCATCGAATCTTTGAACGCACCTTGCGCTCCTTGG-----CATTCCGAGGAGCACGCCTGTTTGAGTGTCGTGAAATTC--TCAATCCTACAAGAG-TTGGTGCATCCTTCTT-----------TTGTTTTAGGCATTGGA---CTTGGAGGTWCAATTGCTGGCGGTGGTTT------------CTCCGCGTCCGGCTCCTCT-CAAATGCATTAGCTTGGTTCT-TT-----ACGGATC------------AGC---TCTCGGTGTGATAA----ATTGTCTACGC-CGT----------------GGCTTGTGATGT--------------------------AAGTTACTCTTG----GGCCTAAGCTTCTAA--------ACCCCCC-TCTCTCTATTGT--------------------------GGGGAGAGACCATAATGGTTAT--GTACATTATAATGACATC---------------------------------------CCCTAGTAACTGC-GAGTGAAGCGGGAAAAGCTCAAATTTAAAATCTGACAG-TT-T---TGGCTGTCC--GAGTTGTAGTCTGGAGAAGTGCTTTCCGTGCTGGACCGTGTACAAG-TCTCTTGGAACAGAGCGTCATAGAGGGTGAGAATCCCGTCTTTGACACGGACTACCAG--CGC-TTTGTGATGCGCTCTCAAAGAGTCGAGTTGTTTGGGAATGCAGCTCAAAATGGGTGGTAAATTCCATCTAAAGCTAAATATTGGCGAGAGACCGATAGCGAACAAGTACCGTGAGGGAAAGATGAAAAGCACTTTGGAAAGAGAGTTAAACAGTACGTGAAATTGCTGAAAGGGAAACGCTTGAAGTCAGTCGCGTCGTTCAGAACTCAGCCTTGC------TTTTGCTTGGTGTACTTTCTGAG--CGACGGGCCAGCATCAATTTCGACCGTCGGAAAAGGGCTGAGGGAATGTGGCACC---TCC----GGGTGTG-TTATAGCCTTCGG-TCGCACACGGCGGT-TGGGATTGAGGCACGCAGCG-C--GCCGAA-----AGGCA-GGGGT------T------CG-CCCAC-TTTCGCGCTTAGGATGCTGGCATAATGGCTTTAAACGACCCGTCTTGAAACACGGACCAAGGAGTCTAACATGCCTGCGAGTGTTTGGGTGGAAAACCCGAGCGCGTAATGAAAGTG-AAAGTTGAGA-CCTCTGTCGTGGAGGGCATCGACGCCCGGACCTGACGTTCTC----TGACGGATCCGCGGTGGAGCATGTATGTTGGGACCCGAAAGATGGTGAACTATGCCTGAATAGGGTGAAGCCAGAGGAAACTCTGGTGGAGGCTCGTAGCGATTCTGACGTGCAAATCGATCGTCAAATTTGGGTATAGGGGCGAAAGACTAATCGAA-CCATCTAGTAGCTGGTTCCTGCCGAAGTTTCCCTCAGGATAGCAGAAACTCG-TA--TCAGATTTATGTGGTAAAGCGAATGATTAGAGGCCTTGGGGT-TGTAACAACCTTAACCTATTCTCAAACTTTAAATATGTAAGAACGAGCCGTCGCTTGATTGGAC---CGCTCGGTGATTG-AGAGTTTCTAGTGGGCCATTTTTGGTAAGCAGAACTGGCGATGCGGGATGAACCGAACGCGAGGTTAAGGTGCCGGAATACACGCTCATCAGACACCACAAAAGGTGTTAGTTCATCTAGACAGCAGGACGGTGGCCATGGAAGTCGGAACCCGCTAAGGAGTGTGTAACAACTCACCTGCCGAATGAACTAGCCCTGAAAATGGATGGCGCTCAAGCGTGTTACCCATACCTYGCCGTCAGCGTTTAAGTGACG-CGCTGACGAGTAGGCAGGCGTGGAGG-TCAGTGAAGAAGCC
>Picipes_submelanopus_Dai_13294
--------------ACGAG--------TCTTGAAG-------------AGGGTTGCA-GCTG-------------------G-CCTTCCGTT-------GGATGGC-A-----TGTGCTC---------GCCCTG-----------------------CTC-AA--------TCC-----A---CTTTACACC------TGTGCACTTA-----------------------CTGTGGGCTTCTGTTG--------------------------------------------------------GA----------TGGTCTCCGTCC-------------------------------------TCCAGTAGGATG-------TTGGCTTTAAAACGGGGCCTACG-----------TTTCTACTAC-----AAACACTGTA-----AAAGTCTTGAGAATGT-G------TAT---------------------------CACGATGTATAA----AT-GTAACGCATCT-----TATATACAACTTTCAGCAACGGATCTCTTGGCTCTCGCATCGATGAAGAACGCAGCGAAATGCGATAAGTAATGTGAATTGCAGA-ATTCAGTGAATCATCGAATCTTTGAACGCACCTTGCGCTCCTTGG-----CATTCCGAGGAGCACGCCTGTTTGAGCGTCGTGAAATTC--TCAACCTACAAA-TC-CTTGCGGTCT---------------------TTGTAGGCTTGGA---CTTGGAGGTATTTTTGCCGGCGTAGTCTC-----------TTGACGACACTGGCTCCTCT-CAAATGCATTAGCTTGGTTCC-TT-----GTGGATC------------GGC---TCTCGGTGTGATAG-----TTGTCTACGC-CGT----------------GACCG-TG------------------------------AAG-CGTTTTT-----GGGGCAAGCTTCTAA---------TGGTCT-CCTGTT-----------------------------------GAGAGACAAAC-----TTT-----ATTTACAATGACATC---------------------------------------CCCTAGTAACTGC-GAGTGAAGCGGGAAAAGCTCAAATTTAAAATCTGGCGG-TGCT---TACCCCCTCCAGAGTTGTAGTCTGGAGAAGTGCTTTCCGCGCTGGACCGTGTATAAG-TCTCTTGGAACAGAGCGTCATAGAGGGTGAGAATCCCGTCTTTGACACGGACTACCAG--TGC-TTTGTGATGCGCTCTCAAAGAGTCGAGTTGTTTGGGAATGCAGCTCAAAATGGGTGGTAAATTCCATCTAAAGCTAAATATTGGCGAGAGACCGATAGCGAACAAGTACCGTGAGGGAAAGATGAAAAGCACTTTGGAAAGAGAGTTAAACAGTACGTGAAATTGCTGAAAGGGAAACGCTTGAAGTCAGTCGCGTCGTTTGGAACTCAGCCTTGCT----TTTTTGCTTGGTGCACTTTCTGAA--CGACGGGCCAGCATCAATTTTGACTGTCGGAAAAGGGCTGGGGGAATGTGGCACC---TCC----GGGTGTG-TTATAGCCTTCGG-TCGCATACGGCGGT-TGGGATTGAGGATCGCAGCG-C--GCCGCA-----AGGCA-GGGGT------T------CG-CCCAC-TTTCGCGCTTAGGATGCTGGCGTAATGGCTTTAAACGACCCGTCTTGAAACACGGACCAAGGAGTCTAACATGCCTGCGAGTGTTTGGGTGGAAAACCCGAGCGCGTAATGAAAGTG-AAAGTTGAGA-CCTCTGTCGTGGAGGGCATCGACGCCCGGACCTGACGTTCTC----TGACGGATCCGCGGTAGAGCATGTATGTTGGGACCCGAAAGATGGTGAACTATGCCTGAATAGGGTGAAGCCAGAGGAAACTCTGGTGGAGGCTCGTAGCGATTCTGACGTGCAAATCGATCGTCAAATTTGGGTATAGGGGCGAAAGACTAATCGAA-CCATCTAGTAGCTGGTTCCTGCCGAAGTTTCCCTCAGGATAGCAGAAACTCA-TA--TCAGATTTATGTGGTAAAGCGAATGATTAGAGGCCTTGGGGT-TGAAACAACCTTAACCTATTCTCAAACTTTAAATATGTAAGAACGAGCCGTCGCTTGATTGGAC---CGCTCGGCGATTG-AGAGTTTCTAGTGGGCCATTTTTGGTAAGCAGAACTGGCGATGCGGGATGAACCGAACGCGAGGTTAAGGTGCCGGAATACACGCTCATCAGACACCACAAAAGGTGTTAGTTCATCTAGACAGCAGGACGGTGGCCATGGAAGTCGGAATCCGCTAAGGAGTGTGTAACAACTCACCTGCCGAATGAACTAGCCCTGAAAATGGATGGCGCTCAAGCGTGTTACCCATACCTCGCCGTCAGCGTTTAAGTGACG-CGCTGACGAGTAGGCAGGCGTGGAGG-TCCGTGAAGAAGCC
>Polyporus_auratus_Dai_13665
--------------ACGAG--------TTCCGGCA-------------TGGGCTGCA-GCTG-------------------C-CCCTTCCTTCTG-GGGGAGGGTG-A-----CGTGCTC---------GCCCTG-----------------------CTCCAA--------TCCA----ACTCTCTTACCCC------TGTGCACTTA----------------------CCTGTGGGTTTCGGTGG----------------------------------------GCGGTTC---------------------AAGCCCTCGGG------------------------------------------------------------------------GGCCCATGTA--TTGTAACTTTCA--TAT-----AAACTCCCAA------AGTATACAGAATGGT-GCA--A-CAT--------------------------CGGTG------------ATGTGAACACATCCTCTATGTCTAACAACTTTCAGCAACGGATCTCTTGGCTCTCGCATCGATGAAGAACGCAGCGAAATGCGATAAGTAATGTGAATTGCAGA-ATTCAGTGAATCATCGAATCTTTGAACGCACCTTGCGCTCCTTGG-----CATTCCGAGGAGCACACCTGTTTGAGTGTCATGAAATTC--TCAACCTACAAGGCC-TTCTT----------------------------GTAGGCTTGGACTTTTTGGAGGTTG--TTGCTGGCCCTGCAG---------------CTTTGGTCGGCTCCTCT-TAAATGCATTAGCTTGATTTC-CTT--GCGAGATTC------------AGT---CCTCGGTGTGATAGTCATCTTCTCACCGC-CGT----------------GACTG-TG------------------------------AAG-CGTC-------GTGGGCAAGCTTCTAA--------CCCGTCT-TGTGA------------------------------------GAGACAGCCGT---TTTGT---------------------AATC----------------------------------CCCTAGTAACTGC-GAGTGAAGCGGGAAGAGCTCAAATTTAAAATCTGGCGG-CCTT---TGGCTGCCC--GAGTTGTAGTCTGGAGAAGTGCTTTCTGCGCTGGACCGTGTATAAG-TCTCTTGGAACAGAGCGTCATAGAGGGTGAGAATCCCGTCTTTGACACGGACTGCCAG--TGC-TCTGTGATGCGCTCTCAAAGAGTCGAGTTGTTTGGGAATGCAGCTCAAAATGGGTGGTAAATTCCATCTAAAGCTAAATATTGGCGAGAGACCGATAGCGAACAAGTACCGTGAGGGAAAGATGAAAAGCACTTTGGAAAGAGAGTTAAACAGTACGTGAAATTGCTGAAAGGGAAACACTTGAAGTCAGTCGTGTCGTGCGGAACTCAGCCTTGCT----TTTTTGCTTGGTGCACTTTCTGTA--CGACGGGCCAGCATCGATTTTGACCGTCGGAAAAGGGCCAGGGGAATGTGGCACC---TTC----GGGTGTG-TTATAGCCTTTGG-TCGTACGCGGCGGT-TGGGATCGAGGAACGCAGCG-C--GCCGCA----TAGGCA-GGGGT------T------TG-CCCAC-TTTCGCGCTTAGGATGCTGGCATAATGGCTTTAAGCGACCCGTCTTGAAACACGGACCAAGGAGTCTAACATGCCTGCGAGTGTTTGGGTGGAAAACCCGAGCGCGTAATGAAAGTG-AAAGTTGAGA-CCTCTGTCGTGGAGGGCATCGACGCCCGGACCTGACGTTCTC----TGACGGATCCGCGGTAGAGCATGTATGTTGGGACCCGAAAGATGGTGAACTATGCCTGAATAGGGTGAAGCCAGAGGAAACTCTGGTGGAGGCTCGTAGCGATTCTGACGTGCAAATCGATCGTCAAATTTGGGTATAGGGGCGAAAGACTAATCGAA-CCATCTAGTAGCTGGTTCCTGCCGAAGTTTCCCTCAGGATAGCAGAAACTCG-TA--TCAGATTTATGTGGTAAAGCGAATGATTAGAGGCCTTGGGGT-TGAAACAACCTTAACCTATTCTCAAACTTTAAATATGTAAGAACGAGCCGTCGCTTGATTGGAC---CGCTCGGTGATTG-AGAGTTTCTAGTGGGCCATTTTTGGTAAGCAGAACTGGCGATGCGGGATGAACCGAACGCGAGGTTAAGGTGCCGGAATGCACGCTCATCAGACACCACAAAAGGTGTTAGTTCATCTAGACAGCAGGACGGTGGCCATGGAAGTCGGAATCCGCTAAGGAGTGTGTAACAACTCACCTGCCGAATGAACTAGCCCTGAAAATGGATGGCGCTCAAGCGTGTTACCCATACCTCGCCGTCAGCGTTTAAGTGATG-CGCTGACGAGTAGGCAGGCGTGGAGG-TCAGTGAAGAAGCC
>Polyporus_umbellatus_Pen_13513
--------------ACGAG--------TCTTGACT-------------TGGGTTGAA-GCTG-------------------G-TCTCTC----------ACAAGGCAA-----TGTGCTC---------ACCCTTG----------------------TTCAAA--------TCC-----A---CTCTACACC------TGTGCACTTG-----------------------CTGTAGATTCTGGTGTCYC----------------------------------T-------------------------------------------------------------------------------TTTAACCGGG----------------GGGCTCGGGATCTGCG----------TTTTAT--CAC-----AAACTCTTGT-----AAAAGTATCAGAATGC-AC-----CAT---------------------------TGCGAT----------AA-TAAACGCATC------TATATACAACTTTCAGCAACGGATCTCTTGGCTCTCGCATCGATGAAGAACGCAGCGAAATGCGATAAGTAATGTGAATTGCAGA-ATTCAGTGAATCATCGAATCTTTGAACGCACCTTGCGCTCCTTGG-----TATTCCAAGGAGCACGCCTGTTTGAGTGTTGTGTAACTC--TCAACCTGCAAACTT-----------------------------TACTTGCGGGCTTGGAC--TTTGGAGGC----TTGTCGGCGC-----------------------AAGTCGGCTCCTCT-CAAATGCATTAGCTTGGTTCC-TT-----GTGGATC------------GGC---CTTTGGTGTGATAA-----TTGTCTACGC-CAT----------------GACCG-TG------------------------------ATG--------------GGATGAGCTTCTAG---------TTGTCT-TGCGAG-----------------------------------AGACTAAACTT-------------TGTTTACTTGACATC---------------------------------------CCCTAGTAACTGC-GAGTGAAGCGGGAAAAGCTCAAATTTAAAATCTGGCGG-TCTTG--TGGCTGTCC--GAGTTGTAGTCTGGAGAAGTGTTTTCCGCGCTGGGCCGTGTATAAG-TCTCTTGGAACAGAGCGTCGTAGAGGGTGAGAATCCCGTCTTTGACACGGACTACCAG--TGC-TTTGTGATGCACTCTCAAAGAGTCGAGTTGTTTGGGAATGCAGCTCAAAATGGGTGGTAAATTCCATCTAAAGCTAAATATTGGCGAGAGACCGATAGCGAACAAGTACCGTGAGGGAAAGATGAAAAGCACTTTGGAAAGAGAGTTAAACAGTACGTGAAATTGCTGAAAGGGAAACGCTTGAAGTCAGTCGTGTTGCTTGGAACTCAGCCTTGC------TTTTGCTTGGTGCACTTTCCAAG--TGACAGGCCAGCATCGATTTTGACCGTCGGAAAAAGTCTTGAAGAATGTGGCACC---TTC----GGGTGTG-TTATAGCTTCGAGTTCACATACGATGGT-TGGGATCGAGGAACGCAGCG-CGTGCCGTA-----AGGCA-GGGGG-----TT----TATG-CCCAC-TTTCGTGCTTAGGATGCTGGCATAATGGCTTTAAACGACCCGTCTTGAAACACGGACCAAGGAGTCTAACATACCTGCGAGTGTTTGGGTGGAAAACCCGAGCGCGTAATGAAAGTG-AAAGTTGAGA-CCTCTGTCATGGAGGGCATCAATGCCCGGACCTGATGTTTTC----TGATGGATCCGCGGTAGAGCATGTATGTTGGGACCCGAAAGATGGTGAACTATGCCTGAATAGGGTGAAGCCAGAGGAAACTCTGGTGGAGGCTCGTAGCGATTCTGACGTGCAAATCGATCGTCAAATTTGGGTATAGGGGCGAAAGACTAATCGAA-CCATCTAGTAGCTGGTTCCTGCCGAAGTTTCCCTCAGGATAGCAGAAACTCA-TA--TCAGATTTATGTGGTAAAGCGAATGATTAGAGGCCTTGGGGT-TGAAACAACCTTAACCTATTCTCAAACTTTAAATATGTAAGAACGAGCCGTCGCTTGATTGGAC---CGCTCGGTGATTG-AGAGTTTCTAGTGGGCCATTTTTGGTAAGCAGAACTGGCGATGCGGGATGAACCGAACGTGAGGTTAAGGTGCCGGAATACACGCTCATCAGACACCACAAAAGGTGTTAGTTCATCTAGACAGCAGGACGGTGGCCATGGAAGTCGGAATCCGCTAAGGAGTGTGTAACAACTCACCTGCCGAATGAACTAGCCCTGAAAATGGATGGCGCTCAAGCGYGTTACCCATACCTCACCGTCAGCGTTGAAGTGACG-CGCTGACGAGTAGGCAGGCGTGGAGG-TCAGTGAAGAAGCC
>Pseudofavolus_cucullatus_Dai_13584A
--------------CTGAG--------TCTTGAAA-------------AGGGTTGCA-GCTG-------------------G-CCTTCAC---------CCAAGGC-A-----TGTGCTC---------ACCCTG-----------------------TTCAAA--------TCC-----A---CTCTACACC------TGTGCACTTA-----------------------CTGTGGGCTTTGGATC-----------------------------------------TGTTTT---------------------TCGGTTCTGAGGGGT-CAAA-----------------------------CCTTTGGAAG----------CGCAATTCGCTCCAGGCTCACG-----------TTTTTACTAC-----AAACACTT--------TTGGTATTAGAATGT-G------TAT---------------------------TGCG------------ATGTTAATGCATC------TTTATACAACTTTCAGCAACGGATCTCTTGGCTCTCGCATCGATGAAGAACGCAGCGAAATGCGATAAGTAATGTGAATTGCAGA-ATTCAGTGAATCATCGAATCTTTGAACGCACCTTGCGCTCCTTGG-----TATTCCGAGGAGCACACCTGTTTGAGTGTCGTGAAATTC--TCAACCTACAAAGTT-GTTGTTGCAACTT------------------TGTTTGGCTTGGA---TCTGGAGGC---TTTGCTGGCTTGCT-----------------CTGAGTTCAGCTCCTCT-TAAATGCATTAGCTTGGTTCC-TT-----GTGGATC------------AGC---TCTCGGTGTGATAA----ATTGTCTATGC-CGT----------------GACTG-TG------------------------------AAG-CGTT---------TGGCGAGCTTATAA---------CCGTCT-CATTAG-----------------------------------AAGAGACAGTC-----TTT---------CATTTGACATC---------------------------------------CCCTAGTAACTGC-GAGTGAAGCGGGAAAAGCTCAAATTTAAAATCTGGCGG-TCTT---TGGTCGTCC--GAGTTGTAGTCTGGAGAAGTGCTTTCCGCGCTGGACCGTGTATAAG-TCTCTTGGAATAGAGCGTCATAGAGGGTGAGAATCCCGTCTTTGACACGGACTACCAG--TGC-TTTGTGATGCGCTCTCAAAGAGTCGAGTTGTTTGGGAATGCAGCTCAAAATGGGTGGTAAATTCCATCTAAAGCTAAATATTGGCGAGAGACCGATAGCGAACAAGTACCGTGAGGGAAAGATGAAAAGCACTTTGGAAAGAGAGTTAAACAGTACGTGAAATTGCTGAAAGGGAAACACTTGAAGTCAGTCGCGTCGCTTGGAACTCATCCTGGC-------TTTGCCTGGTGCACTTTCTGAG--TGACGGGCCAGCATCAATTTTGACCGTTGGAAAAAGGCTGGAGGAATGTGGCACC---TTC----GGGTGTG-TTATAGACTCTGG-TCACATACAACGGT-TGGGATTGAGGACCGCAGCG-C--GCCGCA-----AGGCA-GGGGT------T------CG-CCCAC-TTTCGCGCTTAGGATGCTGGCATAATGGCTTTAAATGACCCGTCTTGAAACACGGACCAAGGAGTCTAACATACCTGCGAGTGTTTGGGTGGAAAACCCGAGCGCGTAATGAAAGTG-AAAGTTGAGA-CCTCTGTCGTGGAGGGCATCGACGCCCGGACCTGACGTTCTC----TGACGGATCCGCGGTAGAGCATGTATGTTGGGACCCGAAAGATGGTGAACTATGCCTGAATAGGGTGAAGCCAGAGGAAACTCTGGTGGAGGCTCGTAGCGATTCTGACGTGCAAATCGATCGTCAAATTTGGGTATAGGGGCGAAAGACTAATCGAA-CCATCTAGTAGCTGGTTCCTGCCGAAGTTTCCCTCAGGATAGCAGAAACTCA-TA--TCAGATTTATGTGGTAAAGCGAATGATTAGAGGCCTTGGGGT-TGAAACAACCTTAACCTATTCTCAAACTTTAAATATGTAAGAACGAGCCGTCGCTTGATTGGAC---CGCTCGGCGATTG-AGAGTTTCTAGTGGGCCATTTTTGGTAAGCAGAACTGGCGATGCGGGATGAACCGAACGCGAGGTTAAGGTGCCGGAATACACGCTCATCAGACACCACAAAAGGTGTTAGTTCATCTAGACAGCAGGACGGTGGCCATGGAAGTCGGAATCCGCTAAGGAGTGTGTAACAACTCACCTGCCGAATGAACTAGCCCTGAAAATGGATGGCGCTCAAGCGTGTTACCCATACCTCGCCGTCAGCGTTTCAGTGATG-CGCTGACGAGTAGGCAGGCGTGGAGG-TCAGTGAAGAAGCC
>Sanghuangporus_sanghuang_Cui_14419
---------------------------------------------------------------------------------------------------------C-A-----TGTGCACGG-------TCTTCG---------------------CGCTCAAA--------TCC-----AA-CTCAAACCCC------TGTGCACCTTAT------------------ATATCGCGAGTCGAAGTTAGTAGCCTGAGGTCTTGCAAG------TAATTAGTAGAAGGGCGAAAG---------------------CGAGTCTTGCTCGTTAGGTA-----------------------------GCCTTTCGAAAATGAAAGCGAGTGCGTCGGGTGAAGACTTCGG----CTTGTCGTTAC--AAA-----ACACCTTATA-----TTGTCTTTGTGAATGT--------AAT-----------------------GCTCCTTG---------------TGGGCGAAAA------TAAATACAACTTTCAACAACGGATCTCTTGGCTCTCGCATCGATGAAGAACGCAGCGAAATGCGATAAGTAATGTGAATTGCAGA-ATTCAGTGAATCATCGAATCTTTGAACGCACCTTGCGCCCCTTGG-----TATTCCGAGGGGCATGCCTGTTTGAGTGTCATGTTTATC--TCAAACCGCTCGTCT-TTCTTAATT----------------GAAGGGCTTGAGGTTTGGA---CTTGGAGGTTT-ACTGCTGGCGCC-TT--------------TCGAGGGGTCGGCTCCTCT-TAAATACATTAGCTGGGCTTT-----GGCTCGC----------------GT---TTACGGTGTAATAG-----TTGATTCCATTCAC----------------CAACG-AG----------------------------------CGCTTGCC-TGACGAGCTTGCTTCTAG---------CCGTC--------------------------------------------------------------------------------------------------------------------------------------------------GAAGAGCTCAAATTTAAAATCTGGCGG-CCTTC--TGGACGTCC--GAGTTGTAGTCTGGAGAAGTGTTATCCGCGTCGGACCGTGTACAAG-TCTCCTGGAACGGAGCGTCATAGAGGGTGAGAATCCCGTCCATGACACGGACGCCCGA--TGC-TATGTGAGGCACTCTCGAAGAGTCGAGTTGTTTGGGAATGCAGCTCAAAATGGGTGGTAAATTCCATCTAAAGCTAAATATTGGCGAGAGACCGATAGCGAACAAGTACCGTGAGGGAAAGATGAAAAGCACTTTGGAAAGAGAGTTAAACAGTACGTGAAATTGTTGAAAGGGAAACGCTTGAAGTCAGTCGCGTCCCGTGGAACTCAGCCTGGT------TTCGACCTGGTGTACTTTCCATG-TGGACGGGTCAACATCAATTTCGGCCGGTGGACAAGGGCGAGGGGAATGTAGCGTT---GCTTCGGCGACGTG-TTATAGCCCCCCG-TCGCATACACTGGC-TGGGATTGAGGACCGCAGCA-C--GCCCTT---GTGGCCGGGGGGT------T------CGCCCCACGTAACGTGCTTAGGATGTTGGCATAATGGCTTTAAGCGACCCGTCTTGAAACACGGACCAAGGAGTCTAACATGCTTGCGAGTGTTCGGGTGGAAAACCCTTGCGCGTAATGAAAGTG-AAAGTTGGGAACCTCCGCGAGGGGGTGCACCGACGCCCGGCCCTGACGTTCTC----TGACGGTGCCGCGGTAGAGCACGTATGTTGGGACCCGAAAGATGGTGAACTATGCCTGAATAGGGCGAAGCCAGAGGAAACTCTGGTGGAGGCTCGTAGCGATTCTGACGTGCAAATCGATCGTCAAATTTGGGTATAGGGGCGAAAGACTAATCGA------------------------------------------------------------------------------------------------------------------------------------------------------------------------------------------------------------------------------------------------------------------------------------------------------------------------------------------------------------------------------------------------------------------------------------------------------------------------------------------------
>Schizophyllum_radiatum_AFTOL_ID_516
CGGAAGGATCATTAACGAA----------------------------------------------------------------------------------------A----TCAAACAA--------------------------------------GTTCAT--------CTT-----G---TTCTGATCC------TGTGCACCTT-----------------------ATGTAGTCCCAAAGCC---------------------------------TTCACGGGCGGCGG-------------------------------------------------------------------------------------------------------TTGACTACG-----------TCTAC--CTC-----ACACCTTAAA-----GTATGTTAACGAATGT--------AAT---------------------------CATGGTCTT----GACAGACCCTAAAAAG------TTAATACAACTTTCGACAACGGATCTCTTGGCTCTCGCATCGATGAAGAACGCAGCGAAATGCGATAAGTAATGTGAATTGCAGA-ATTCAGTGAATCATCGAATCTTTGAACGCACCTTGCGCCCTTCGG-----TATTCCGAGGGGCATGCCTGTTTGAGTGTCATTAAATACCATCAACCCTCTTTTGA-CTTCGGTCTCG--------------------AGAGTGGCTTGGA---AGTGGAGGT---CTTGCTGGAGCCTA-----------------ACGGATCCAGCTCCTCT-TAAATGCATTAGCGGATTTCC-CTT--GCGGGATCG------------CGT---CTCCGATGTGATAA------TTTCTACGT-CGT----TGACCATCTCGGGGCTG------------------------------ACCTAGTCAGTTTCA-ATAGGAGTCTGCTTCTAA---------CCGTCT-CTTGACTGAGAC-----------------------------TAGCGACCTGTGCGCTAAC-----TTTTGACTTGACCTCAAATCAGGTAGGACTACCCGCTGAACTTAAGCATATCAACCCTAGTAACTGC-GAGTGAAGCGGGAAAAGCTCAAATTTAAAATCTGGCGG-TCTC---CGGCCGTCC--GAGTTGTAATTTAGAGAAGCGTTATCCGTGCTGGACCGTGTATAAG-TCTCCTGGAATGGAGCGTCATAGAGGGTGAGAATCCCGTCTTTGACACGGACTACCAG--TGC-ATTGTGATGCGCTCTCGACGAGTCGAGTTGTTTGGGAATGCAGCTCAAAATGGGTGGTAAATGCCATCTAAAGCTAAATATTGGCGAGAGACCGATAGCGAACAAGTACCGTGAGGGAAAGATGAAAAGAACTTTGGAAAGAGAGTTAAACAGTACGTGAAATTGTCGAAAGGGAAACGGTTGCAGTCAGTCGCGTCCGCCGGGGATCAACCTTGC------TTTTGCTTGGCGTATTTCCCGGT--GGATGGGTCAGCATCAGTTTTGACCGCAGTTGAAAGGCTGGAGGAATGTGGCACC---TTC----GGGTGTG-TTATAGCCTCCTG-TCATATGCTGCGGT-TGGGACTGAGGAACTCAGCA-C--GCCGAA-----AGGCC-GGGAT------T------CG-TCCAC-GTTCGTGCTTAGGATGCTGGCATAATGTCTGTAACCGACCCGTCTTGAAACACGGACCAAGGAGTCTAACATGCACGCGAGTGTTTGGGTGGCAAACCCGAGCGCGTAATGAAAGTG-AAAGTTGAGA-CCTCTGTCGTGGAGGGCATCGACGCCCGGACCAGAACTTTTG----GGACGGATCCGCGGTAGAGCGTGTATGTTGGGACCCGAAAGATGGTGAACTATGCCTGAATAGGGCGAAGCCAGAGGAAACTCTGGTGGAGGCTCGTAGCGATTCTGACGTGCAAATCGATCGTCGAATTTGGGTATAGGGGCGAAAGACTAATCGAA-CCATCTAGTAGCTGGTTCCTGCCGAAGTTTCCC-------------------------------------------------------------------------------------------------------------------------------------------------------------------------------------------------------------------------------------------------------------------------------------------------------------------------------------------------------------------------------------------------------------------------------------------------------------
>Ustilago_maydis_AFTOL_505
CAGATGGATCATT-------------TTGATGAAAAACCTTTTTTTTCTGAGGTGTG-GCTC-------------------G-CACCTGTCCAACTAAACCTGAGCTACCTTTTTTATATAACACGGTTGCATCGGTCGG--------------------------------TCT---------GTCGAAACCA-----GTAGCGCTCA-----------------------TAGCGAGCAGCGTCTG---------------------------------------GGGAAAGA------------------------------------------------------------------------------------------------------CGGGTCGGCG-----------CTTCT--TAC-CA--ACACTTTTGAACACTAGGATTGGAAGGACAA-AAAT---CATTTTTTTGATGATGGAAGCGACTGGTAATGCG------------GTCGTCTAAATTG------AAAAAACAACTTTTGGCAACGGATCTCTTGGTTCTCCCATCGATGAAGAACGCAKCGAATTGCGATAAGTAATGTGAATTGCAGA-----AGTGAATCATCGAATCTTTGAACGCACCTTGCGCTCCCGGCAGATTTAATCTGGGGAGCATGCCTGTTTGAGGGCCGCGAATTGT-TTCGAACGACAGCTTTTTTTTCTTGTTGAGAA------------AGAGCTGGCGGATCGGT---AGTGAGGGTC--TCTGCCA------------------------TTTACCGTGGCTCCCTC-GAAATGCATTAGCGCATCCAT-TG-----GAAGGCGGAAAGACGGACGAAAG--CTCGAGTTTTTTKGCCCTCGCTTCCCTGC-CGGGTTTTGATAATGTCAGGACTT-CGGAGGCGAAGAGAGGGCGGGAGCTGGACGCAACGACTTTTCTGCTGTTTGGCGTGCTTCTGA------ACCCCGCCC--------------------------------------------------------------ATGCCTCTGCTTTAACCACAGA--GGAAGGGATTTATTTTTCAATTCA------TCGGCCCTAGTAACGGC-GAGTGAAGAGGGAAGAGCCCAAGATTGAAAGCTGGCGT-CTTC-----GGCGTCC--GCATTGTAATCTCAAGAAGTGTTTTCCGCTTCGGACCATGCCTAAG-TCCCTTGGAAAAGGGCATCATAGAGGGTGATAATCCCGTACATGGCATGGAGCGCCCGT-AGC-TTTGTGATACGCTTTCTAAGAGTCGAGTTGTTTGGGAATGCAGCTCAAAATGGGTGGTAAATGCCATCTAAGGCTAAATATTGGGGAGAGACCGATAGCGAACAAGTACAGTGATGGAAAGATGAAAAGAACTTTGAAAAGAGAGTTAAACAGTACGTGAAATTGCCAAAAGGGAAGGGTAGGAGGTCAGAGATGCGTCTTGGGATTCAGCCTTGC------TTTTGCCTGGTGTTTTTCCCAAG--CTGCAGGCCAACGTCGGTTTTGGGCACTGGAGAAGGGTAGGAGGAACGTGGCACC---TCTC--GGGGTGTG-TTATAGCCTCCTA-CTGGATACAGCGAC-CGAGACCGAGGAACGCAGCG-T--ACTCGT----AAGAGCGGGCCT------T------TT-GGCAC-CTTTACGCTTAGGGCGTTGGCATAATGGCCCTCTACCACCCGTCTTGAAACACGGACCAAGGAGTCTAACATGTATGCGAGTCTTTGGGTGGCAAACCCATAGGCGCAATGAAAGTG-AA--TTCAGG-TGGGATCCGCAAGGTGCACCATCGACCGATCCTCACGTCTTTTAAGTCGTGGATTTGAGTAAGAGCATACCTGTTGGGACCCGAAAGATGGTGAACTATGCCTGAATAGGGTGAAGCCAGAGGAAACTCTGGTGGAGGCTCGTAGCGGTTCTGACGTGCAAATCGATCGTCAAATTTGGGTATAGGGGCGAAAGACTAATCGAA-CCATCTAGTAGCTGGTTCCTGCCGAAGTTTCCCTCAGGATAGCAGAAACTCA-CA--TCAGTTTTATGAGGTAAAGCGAATGATTAGAGGCCTTGGGGA-AGTAACTTCCTTAACCTATTCTCAAACTTTAAATGTGTAAGAAGCCCTTGTTACTTTAGTGAACGA-GGGCATGCGAATG-AGAGTTTCTAGTGGGCCATTTTTGGTAAGC---------------------------------------------------------------------------------------------------------------------------------------------------------------------------------------------------------------------------------------------------------------------------
