# Supplementary material for: ﻿Outline, phylogenetic and divergence times analyses of the genus Haploporus (Polyporales, Basidiomycota): two new species are proposed
Source: MycoKeys. 2023 Jul 24;98:233–52. doi: 10.3897/mycokeys.98.105684 (PMC10390986; doi:10.3897/mycokeys.98.105684)
Supplement: Supplementary material 1 — The supplementary materilas in this study [file mycokeys-98-233-s001.zip › Supplementary Materials/File S1/Figure1-mtssu.fasta]

>HaploporusalabamaeDollinger895
CGCAAGAGTGAACTAGCTAACTGAAATCAC----TTGTGTGTCACTTGTGATAACGTAAGGGAAAATAATGATATTACCTTACTATTAGTGTCGTCCAAAACTGGTGCCAGAAGACTCGGTAAGGCCAGAGACGCAAACGTTAGTCGTCTTAATCAGGCGTAAAGGGTTAGTAGGCTGCTTTGAAAATTTTATA---TTTAATATAGCCAGCAAAAACGGTAAATATAAGATGAATTAAAGCTAGAATCAAATAGAGGTTATATTGAATAATACTTAGAGGAGGGATTAAATCCTTAGATCCTAAGGGGAATACTAAAGGCGAAAGCTTTTTTTCCACTAATGATTGACGCTGAGGAACGAAGGTGAGGATAGGAAATAGGATTAGATACCCCGGTACCCCTCTCTGTCAACGATGAATGGTAGTTATTAG---------TTT---------------------------------------------------------------------------AATAGGATTAGTGACGATGTTAACACGATAACCATTCCGCCTTGTGAGTACGATTGCAAAATTGAAAACAAAAAAATTAGTCGGTCTCGAAGCAAACGAAGTGAAGCATGTTATTT
>HaploporussrilankensisDai19523
----------------CTAACTGAAATCAC----TTGTGTGTCACTTGTGATAACGTAAGGGAAAATAATGATATTACCTTACTATTAGTGTCGTCCAAAACTGGTGCCAGAAGACTCGGTAAGGCCAGAGACGCAAACGTTAGTCGTCTTAATCAGGCGTAAAGGGTTAGTAGGCTGCTTTGAAAATTTTATA---TTTAATATAGCCAGCAAAAACGGTAAATATAAGATGAATTAAAGCTAGAATCAAATAGAGGTTATATTGAATAATACTTAGAGGAGGGATTAAATCCTTAGATCCTAAGGGGAATACTAAAGGCGAAAGCTTTTTTTCCACTAATGATTGACGCTGAGGAACGAAGGTGAGGATAGGAAATAGGATTAGATACCCCGGTACCCCTCTCTGTCAACGATGAATGGTAGTTATTAG---------TTT---------------------------------------------------------------------------AATAGGATTAGTGACGATGTTAACACGATAACCATTCCGCCTTGTGAGTACGATTGCAAAATTGAAAACAAAAAAATTAGTCGGTCTCGAAGCAAACG------------------
>HaploporuspunctatusDai19628
CGCAAGAGTGAACTAGCTAACTGAAATCAC----TTGTGTGTCACTTGTGATAACGTAAGGGAAAATAATGATATTACCTTACTATTAGTGTCGTCCAAAACTGGTGCCAGAAGACTCGGTAAGGCCAGAGACGCAAACGTTAGTCGTCTTAATCAGGCGTAAAGGGTTAGTAGGCTGCTTTGAAAATTTTATA---TTTAATATAGCCAGCAAAAACGGTAAATATAAGATGAATTAAAGCTAGAATCAAATAGAGGTTATATTGAATAATACTTAGAGGAGGGATTAAATCCTTAGATCCTAAGGGGAATACTAAAGGCGAAAGCTTTTTTTCCACTAATGATTGACGCTGAGGAACGAAGGTGAGGATAGGAAATAGGATTAGATACCCCGGTACCCCTCTCTGTCAACGATGAATGGTAGTTATTAG---------TTT---------------------------------------------------------------------------AATAGGATTAGTGACGATGTTAACACGATAACCATTCCGCCTTGTGAGTACGATTGCAAAATTGAAAACAAAAAAATTAGTCGGTCTCGAAGCAAACGAAGTGAAGCATGTTATTT
>HaploporusalabamaeJV1704/75
CGCAAGAGTGAACTAGCTAACTGAAATCAC----TTGTGTGTCACTTGTGATAACGTAAGGGAAAATAATGATATTACCTTACTATTAGTGTCGTCCAAAACTGGTGCCAGAAGACTCGGTAAGGCCAGAGACGCAAACGTTAGTCGTCTTAATCAGGCGTAAAGGGTTAGTAGGCTGCTTTGAAAATTTTATA---TTTAATATAGCCAGCAAAAACGGTAAATATAAGATGAATTAAAGCTAGAATCAAATAGAGGTTATATTGAATAATACTTAGAGGAGGGATTAAATCCTTAGATCCTAAGGGGAATACTAAAGGCGAAAGCTTTTTTTCCACTAATGATTGACGCTGAGGAACGAAGGTGAGGATAGGAAATAGGATTAGATACCCCGGTACCCCTCTCTGTCAACGATGAATGGTAGTTATTAG---------TTT---------------------------------------------------------------------------AATAGGATTAGTGACGATGTTAACACGATAACCATTCCGCCTTGTGAGTACGATTGCAAAATTGAAAACAAAAAAATTAGTCGGTCTCGAAGCAAACGAAGTGAAGCATGTTATTT
>HaploporusangustisporusDai10951
CGCAAGAGTGAACTAGCTAACTGAAATCAC----TTGTGTGTCACTTGTGATAACGTAAGGGAAAATAATGATATTACCTTACTATTAGTGTCGTCCAAAACTGGTGCCAGAAGACTCGGTAAGGCCAGAGACGCAAACGTTAGTCGTCTTAATCAGGCGTAAAGGGTTAGTAGGCTGCTTTGAAAATTTTATA---TTTAATATAGCCAGCAAAAACGGTAAATATAAGATGAATTAAAGCTAGAATCAAATAGAGGTTATATTGAATAATACTTAGAGGAGGGATTAAATCCTTAGATCCTAAGGGGAATACTAAAGGCGAAAGCTTTTTTTCCACTAATGATTGACGCTGAGGAACGAAGGTGAGGATAGGAAATAGGATTAGATACCCCGGTACCCCTCTCTGTCAACGATGAATGGTAGTTATTAG---------TTT---------------------------------------------------------------------------AATAGGATTAGTGACGATGTTAACACGATAACCATTCCGCCTTGTGAGTACGATTGCAAAATTGAAAACAAAAAAATTAGTCGGTCTCGAAGCAAACGAAGTGAAGCATGTTATTT
>HaploporussubpapyraceusDai2651
CATCCAAATAATTTCGATAATCGCCGGGAT--AATATTCGAGACTGGGCAGGGTCATAAAGGAAAATAATCACAA-ACCTTACTATGAGTGTTGTCCAAGTCTAGTGCCAGAAGACTCGGTAAGACCAGAAACGCAAACGTTAATCATCATAAACAGGCGTAAAGGGTTTGTAGGCAGCTTTTATCAGATTATG-ATTTCAAAAT-----------------AAAGTAGTCTAATTAAAAGCTAGAATCAAAAAGAGGTTATAGTGTATAACGCCTAGAGGAGGGCTGATATCCGTAGATCCTAGGCAGAATACTAAGGGCGAAGGC-CACTTTCCATTAATGATTGACGCTGAGAAACGAAGGTTAGGGTAGGAAATAGGATTAGATACCCCGGTACTCCTTTCTGTAAACGATGAATGGTAGTCATTAG---------TTTATATTTCATTTTGTCTTTTTTTTTTCCTTATTATTTTTATACTAATAAAATAAAAAAGAAAATAAAATGACTCAAAAAATAACTAGAGGCGAAGTTAACACAATAACCATTCCGCCTTGTAAGTACTACTGCAAAGTAAAAAACAAAAAAATTAGTCGGTCTCGAAGCAAACGGAGTGAAGCATGTTATTT
>HaploporussubpapyraceusDai9324
CATCCAAATAATTTCGATAATCGCCGGGAT--AATATTCGAGACTGGGCAGGGTCATAAAGGAAAATAATCACAA-ACCTTACTATGAGTGTTGTCCAAGTCTAGTGCCAGAAGACTCGGTAAGACCAGAAACGCAAACGTTAATCATCATAAACAGGCGTAAAGGGTTTGTAGGCAGCTTTTATCAGATTATG-ATTTCAAAAT-----------------AAAGTAGTCTAATTAAAAGCTAGAATCAAAAAGAGGTTATAGTGTATAACGCCTAGAGGAGGGCTGATATCCGTAGATCCTAGGCAGAATACTAAGGGCGAAGGC-CACTTTCCATTAATGATTGACGCTGAGAAACGAAGGTTAGGGTAGGAAATAGGATTAGATACCCCGGTACTCCTTTCTGTAAACGATGAATGGTAGTCATTAG---------TTTATATTTCATTTTGTCTTTTTTTTTTCCTTATTATTTTTATACTAATAAAATAAAAAAGAAAATAAAATGACTCAAAAAATAACTAGAGGCGAAGTTAACACAATAACCATTCCGCCTTGTAAGTACTACTGCAAAGTAAAAAACAAAAAAATTAGTCGGTCTCGAAGCAAACGGAGTGAAGCATGTTATTT
>Perenniporia citrinoalba Dai 13643
CCAGAGGTTGACCTAGCT-ACTG-AATCATAGAATTTCTTTAAATTCATGATGTCGTAAGGGAAAATAATGATAATACCTTACTATGAGTGTCGTCCAAACCTGGTGCCAGAAGACTCGGTAAGACCAGAGACGCGAACGTTAATCATCTTAAACAGGCGTAAAGGGTTTGTAGGCAGCTTTCATAAAAATATA-ATTCCAAAAT-----------------AAAGTAGTCTAATTGAAAGCTAGAATCAAATAGAGGTTATAGTGTATAACGCCTAGAGGAGGGCTGATATCCTTAGATCCTAGGCAGAATACTTAAGGCGAAGGC-CACTTTCCACTAATGATTGACGCTGAGAAACGAAGGTTAGGGTAGGAAATAGGATTAGATACCCCGGTACTCCTTTCTGTAAACGATGAATGGTAGTCATTAG---------TTTTT-------------------------------------------------------------------------AAATTAACTAGAGACGAAGTTAACACAATAACCATTCCGCCTTGTGAGTACTACTGCAAAGTAGAAAACAAAAAAATTAGTCGGTCTCGAAGCAAACGGAGTGAAGCATGTTATTT
>PerenniporiahainanianaCui6364
CCCGTGTG---ACTAGCT-ACTG-AATCATAGAATTTTTTAAAATTCATGATGTCGTAAGGGAAAATAATGATAATACCTTACTATGAGTGTCGTCCAAATCTAGTGCCAGAAGACTCGGTAAGACCAGAGACGCGAACGTTAATCATCTTAAACAGGCGTAAAGGGTTTGTAGGCAGCTTTCATAAGAATATGATTTTTAAAAT-----------------AAAGTAATCTAATTGAAAGCTAGAATCAAAAAGAGGTTATAGTGTATAACGCCTAGAGGAGGGCTGATATCCTTAGATCCTAGGCAGAATACTCAGGGCGAAGGC-CACTCTCCACTAATGATTGACGCTGAGAAACGAAGGTTAGGGTAGGAAATAGGATTAGATACCCCGGTACTCCTTTCTGTAAACGATGAATGGTAGTCATTAG---------TTTATTT------------------------------------------------------------------------ACATAACTAGAGATGAAGTTAACACAATAACCATTCCGCCTTGTGAGTACTACTGCAAAGTAGAAAACAAAAAAATTAGTCGGTCTCGAAGCAAACGGAGTGAAGCATGTTATTT
>Haploporus_crystallinus_JV2208/36
CGCAAGAGTGAACTAGCTAACTGAAATCATAGAATTTTTTCAAATTTATGATGTCGTAAGGGAAAATAATGATAATACCTTACTATGAGTGTCGTCCAAATCTAGTGCCAGAAGACTCGGTAAGACTAGAGACGCAAACGTTAATCATCATAAACAGGCGTAAAGGGTTTGTAGGCAGTTTTCATCAGATTATG-ATTCCAAAAT-----------------AAAGTAATCTAATTGAAAGCTAGAATCAAAAAGAGGTTATAGTGTATAACGCCTAGAGGAGGGCTGATATCCTTAGATCCTAGGCAGAATACTTAGGGCGAAGGC-CACTTTCCATTAATGATTGACGCTGAGAAACGAAGGTTAGGGTAGGAAATAGGATTAGATACCCCGGTACTCCTTTCTGTAAACGATGAATGGTAGTCATTAG---------TTTT----------------------------------------------------------------------T--AAAAATAACTAGAGGCGAAGTTAACACAATAACCATTCCGCCTTGTGAGTACTACTGCAAAGTAGAAAACAAAAAAATTAGTCGGTCTCGAAGCAAACGGAGTGAAGCATGTTATTT
>HaploporuscylindrosporusDai15664
TGCAAGAGTGAACTAGCTAAMTGAAATCATAGAATTTTTTAAAATTCATGATGTYGTAAGGGAAAATAATGATAATACCTTACTATGAGTGTTGTCCAAATYTGGTGCCAGAAGACTCGGTAAGACCAGAAACGCAAACGTTWATCATCATAAACMGGSGTAAAGGGTTTGTAGGCAGCTTTTATCAGATTWTGCATTTTAAAAT-----------------AAAGTAGTYTAATTAAAAGCTAGAATCAAAAAGAGGTTATAGTGTATAACGCCTAGAGGAGGGSTGATATCCATAGATCCTAGGCAGAATACTAAGGGSGAAGGC-CMCTTTCCMTTAATGATTGACGCTGAGAAACGAAGGTTAGGGTAGGAAATAGGATTAGATACCCCGGTACTCCTTTYTGTAAACGATGAATGGTAGTCMTTAGTTTTTGTYTTTTTTTTTTGTCTTTTTTTTGTTTGTCTTTTTTTTTTAATTAAACAAAAAAAAGAAGAATTAAAAAAAAAAGAAG--AAAAATAACTAGAGACGAAGTTAACACAATAACCATTCCGCCTTGTGAGTACTACTGCAAAGTAGAAAACAAAAAAATTAGTC-GTCTCGAAGCAAACGGAGTGAAGCAGGTTATTT
>HaploporusthindiiCui9373
CGCAAGARTGAACTAGCTAACTG-AATCATAGAATTTTTTAAAATTCATGATGTCGTAAGGGAAAATAATGATAATACCTTACTATGAGTGTTGTCCAAATYTGGTGCCAGAAGACTCGGTAAGACCAGAAACGCAAACGTTAATCATCATAAACAGGSGTAAAGGGTTTGTAGGCAGCTTTTATCAGATTATGCATTTTAAAAT-----------------AAAGTAGTYTAATTAAAAGCTAGAATCAAAAAGAGGTTATAGTGTATAACGCCTAGAGGAGGGSTGATATCCATAGATCCTAGGCAGAATACTAAGGGSGAAGGC-CMCTTTCCMTTAATGATTGACGCTGAGAAACGAAGGTTAGGGTAGGAAATAGGATTAGATACCCCGGTACTCCTTTYTGTAAACGATGAATGGTAGTCATTAGTTTTTGTCTTTTTTTTTTGTCTTTTTTTTGTTTGTCTTTTTTTTTTAATTAAACAAAAAAAAGAARAATTAAAAAAAAAARAAR--AAAAATAACTAGAGACRAAKTTAACACAATAACCATTCCGCCTTGTGAGTACTACTGCAAAGTARAAAACAAAAAAATTAGTCGGTCTCAAAGCAAACGRAGGGAAGCAGGTTATTT
>HaploporusthindiiCui9682
TGCAAGAGTGAACTAGCTAACTGAAATCATAGAATTTT--AAAAATCATGATGTTGTAAGGGAAAATAATGATAATACCTTACTATGAGTGTTGTCCAAATTTGGTGCCAGAAGACTCGGTAAGACCAGAAACGCAAACGTTAATCATCATAAACAGGCGTAAAGGGTTTGTAGGCAGCTTTTATCAGATTATGCATTTTAAAAT-----------------AAAGTAGTYTAATTAAAAGCTAGAATCAAAAAGAGGTTATAGTGTATAACGCCTAGAGGAGGGCTGATATCCATAGATCCTAGGCAGAATACTAAGGGCGAAGGC-CMCTTTCCMTTAATGATTGACGCTGAGAAACGAAGGTTAGGGTAGGAAATAGGATTAGATACCCCGGTACTCCTTTYTGTAAACGATGAATGGTAGTCATTAGTTTTTGTCTTTTTTTTTTGTCTTTTTTTTGTTTGTCTTTTTTTTTTAATTAAACAAAAAAAAGAARAATTAAAAAAAAAARAAR--AAAAATAACTAGAGACRAAKTTAACACAATAACCATTCCGCCTTGTGAGTACTACTGCAAAGTARAAAACAAAAAAATTAGTCGGTCTCRAAGCAAACGGAGTGAAGCAGGTTATTT
>HaploporusodorusDai11296
CCGTAAAAAGAACAAGCT-ACTGGAATCATAGAATTTCTTTAAATTCATGATGTCGTAAGGGAAAATAATGATAATACCTTACTATGAGTGTTGTCCAAAGCTGGTGCCAGAAGACTCGGTAAGACCAGAAACGCAAACGTTAATCATCATAAACAGGCGTAAAGGGTTTGTAGGCAGCTTTCATCAGATTATA---TTAAAAAT-----------------CCAAAAGTCTAATTGAAAGCTAGAATCAAAAAGAGGTTATAGTGTATAACGCCTAGAGGAGGGCTGATATCCATAGATCCTAGGCAGAATACTAAGGGCGAAGGC-CACTTTCCATTAATGATTGACGCTGAGAAACGAAGGTTAGGGTAGGAAATAGGATTAGATACCCCGGTACTCCTTTCTGTAAACGATGAATGGTAGTCATTAGTTTATCTCTTTTTTTT---------------------------------------------------TATAAAGAATAAAAGAC--TAAAATAACTAGAGACGAAGTTAACACAATAACCATTCCGCCTTGTGAGTACTACTGCAAAGTAGAAAACAAAAAAATTAGTCGGTCTCGAAGCAAACGGAGTGAAGCATGTTATTT
>HaploporusodorusYuan2365
CCGTAAAAAGAACAAGCT-ACTGGAATCATAGAATTTCTTTAAATTCATGATGTCGTAAGGGAAAATAATGATAATACCTTACTATGAGTGTTGTCCAAAGCTGGTGCCAGAAGACTCGGTAAGACCAGAAACGCAAACGTTAATCATCATAAACAGGCGTAAAGGGTTTGTAGGCAGCTTTCATCAGATTATA---TTAAAAAT-----------------CCAAAAGTCTAATTGAAAGCTAGAATCAAAAAGAGGTTATAGTGTATAACGCCTAGAGGAGGGCTGATATCCATAGATCCTAGGCAGAATACTAAGGGCGAAGGC-CACTTTCCATTAATGATTGACGCTGAGAAACGAAGGTTAGGGTAGGAAATAGGATTAGATACCCCGGTACTCCTTTCTGTAAACGATGAATGGTAGTCATTAGTTTATCTCTTTTTTTT---------------------------------------------------TATAAAGAATAAAAGAC--TAAAATAACTAGAGACGAAGTTAACACAATAACCATTCCGCCTTGTGAGTACTACTGCAAAGTAGAAAACAAAAAAATTAGTCGGTCTCGAAGCAAACGGAGTGAAGCATGTTATTT
>HaploporuslatisporusDai11873
TTAGGATTTTGACTAGCTTACTG-AATCATAGAATTTTTTAAAATTCATGATGTCGTAAGGGAAAATAATGATAATACCTTACTATGAGTGTTGTCCAAATCTGGTGCCAGAAGACTCGGTAAGACCAGAAACGCAAACGTTAATCATCATAAACAGGCGTAAAGGGTTAGTAGGCAGCTTTTATCAGATTATGAA-TTCAAAAT-----------------AAAGTAGTCTAATTAAAAGCTAGAATCAAAAAGAGGTTATAGTGTATAACGCCTAGAGGAGGGCTGATATCCATAGATCCTAGGCAGAATACTAAGGGCGAAGGC-CACTTTCCATTAATGATTGACGCTGAGAAACGAAGGTTAGGGTAGGAAATAGGATTAGATACCCCGGTACTCCTTTCTGTAAACGATGAATGGTAGTCATTAG---------TTTAATT---------------------------------------------------ATTCACAA------------AAAATAACTAGAGACGAAGTTAACACAATAACCATTCCGCCTTGTGAGTACTACTGCAAAGTAGAAAACAAAAAAATTAGTCGGTCTCGAAGCAAACGGAGTGAAGCATGTTATTT
>Haploporus monomitica Dai 24451
-----------------------AAATCATAGAATTTTTTAAAATTCATGATGTCGTAAGGGAAAATAATGATAATACCTTACTATGAGTGTTGTCCAAATCTGGTGCCAGAAGACTCGGTAAGACCAGAAACGCAAACGTTAATCATCATAAACAGGCGTAAAGGGTTTGTAGGCAGCTTTCATCAGATTATG-ATTTCAAAAT-----------------AAAGTCGTCTAATTGAAAGCTAGAATCAAAAAGAGGTTATAGTGTATAACGCCTAGAGGAGGGCTGATATCCATAGATCCTAGGCAGAATACTAAGGGCGAAGGC-CACTTTCCATTAATGATTGACGCTGAGAAACGAAGGTTAGGGTAGGAAATAGGATTAGATACCCCGGTACTCCTTTCTGTAAACGATGAATGGTAGTCATTAG---------TTTA------------------------------------------------------AGTTTATATAAAAAGAC--TAAAATAACTAGAGACGAAGTTAACACAATAACCATTCCGCCTTGTGAGTACTACTGCAAAGTAGAAAACAAAAAAATTAGTC----------------------------------
>Haploporus monomitica Dai 24446
-----------------------AAATCATAGAATTTTTTAAAATTCATGATGTCGTAAGGGAAAATAATGATAATACCTTACTATGAGTGTTGTCCAAATCTGGTGCCAGAAGACTCGGTAAGACCAGAAACGCAAACGTTAATCATCATAAACAGGCGTAAAGGGTTTGTAGGCAGCTTTCATCAGATTATG-ATTTCAAAAT-----------------AAAGTCGTCTAATTGAAAGCTAGAATCAAAAAGAGGTTATAGTGTATAACGCCTAGAGGAGGGCTGATATCCATAGATCCTAGGCAGAATACTAAGGGCGAAGGC-CACTTTCCATTAATGATTGACGCTGAGAAACGAAGGTTAGGGTAGGAAATAGGATTAGATACCCCGGTACTCCTTTCTGTAAACGATGAATGGTAGTCATTAG---------TTTA------------------------------------------------------AGTTTATATAAAAAGAC--TAAAATAACTAGAGACGAAGTTAACACAATAACCATTCCGCCTTGTGAGTACTACTGCAAAGTAGAAAACAAAAAAATTAGTCGGTCTCGAAGCAAACGGAGTGAAGCATGTTATT-
>Haploporus_dextrinoideus_JV2211/1-J
CGCAAGAGTGAACTAGCTAACTGRAATCATAGAATTTTTTAAAATTCATGATGTCGTAAGGGAAAATAATGATAATACCTTACTATTAGTGTTGTCCAAAGCTGGTGCCAGAAGACTCGGTAAGACCAGAAACGCAAACGTTAATCATCATAAACAGGCGTAAAGGGTTTGTAGGCAGCTTTTATCAGATTATGCA-TTCAAAAT-----------------AAAGTAGTCTAATTAAAAGCTAGAATCAAAAAGAGGTTATAGTGTATAACGCCTAGAGGAGGGCTGATATCCTTAGATCCTAGGCAGAATACTAAGGGCGAAGGC-CACTTTCCATTAATGATTGACGCTGAGAAACGAAGGTTAGGGTAGGAAATAGGATTAGATACCCCGGTACTCCTTTCTGTAAACGATGAATGGTAGTCATTAG---------TTTT------------------------------------------------------------AATAAATAATT--TAAAATAACTAGAGACGAAGTTAACACAATAACCATTCCGCCTTGTGAGTACTACTGCAAAGTAGAAAACAAAAAAATTAGTCGGTCTCGAAGCAAACGGAGTGAAGCATGTTATTT
>Haploporus ecuadorensis JV1906/C10J
CGCAAGAGTGAACTAGCTAACTGAAATCATAGAATTTTTTAAAATTCATGATGTCGTAAGGGAAAATAATGATAATACCTTACTATTAGTGTTGTCCAAATCTGGTGCCAGAAGACTCGGTAAGACCAGAAACGCAAACGTTAATCATCATAAACAGGCGTAAAGGGTTTGTAGGCAGCTTTTATCTGATTATGTA-TTCAAAAT-----------------AAAGTAGTCTAATTAAAAGCTAGAATCAAAAAGAGGTTATAGTGTATAACGCCTAGAGGAGGGCTGATATCCTTAGATCCTAGGCAGAATACTAAGGGCGAAGGC-CACTTTCCATTAATGATTGACGCTGAGAAACGAAGGTTAGGGTAGGAAATAGGATTAGATACCCCGGTACTCCTTTCTGTAAACGATGAATGGTAGTCATTAG---------TTTT------------------------------------------------------------AATAAATAATT--CAAAATAACTAGAGACGAAGTTAACACAATAACCATTCCGCCTTGTGAGTACTACTGCAAAGTAGAAAACAAAAAAATTAGTCGGTCTCGAAGCAAACGGAGTGAAGCATGTTATTT
>HaploporuspirongiaDai18659
CGCAAGAGTGAACTAGCTAACTGAAATCATAGAATTTTTAAAAATTCATGATGTCGTAAGGGAAAATAATGATAATACCTTACTATGAGTGTTGTCCAAATCTGGTGCCAGAAGACTCGGTAAGACCAGAAACGCAAACGTTAATCATCATAAACAGGCGTAAAGGGTTTGTAGGCAGCTTTTATCAGATTATGAA-TTCAAAAT-----------------AAAGTAGTCTAATTAAAAGCTAGAATCAAAAAGAGGTTATAGTGTATAACGCCTAGAGGAGGGCTGATATCCGTAGATCCTAGGCAGAATACTAAGGGCGAAGGC-CACTTTCCATTAATGATTGACGCTGAGAAACGAAGGTTAGGGTAGGAAATAGGATTAGATACCCCGGTACTCCTTTCTGTAAACGATGAATGGTAGTCATTAG---------TTT----------------------------------------------------------------AAATATTC--AAAAATAACTAGAGGCGAAGTTAACACAATAACCATTCCGCCTTGTGAGTACTACTGCAAAGTAGAAAACAAAAAAATTAGTCGGTCTCGAAGCAAACGGAGTGAAGCATGTTATT-
>HaploporusgilbertsoniiJV1611/5J
CGCAAGAGTGAACTAGCTAACTGAAATCATAGAATTTTATAAAATTCATGATGTCGTAAGGGAAAATAATGATAATACCTTACTATGAGTGTTGTCCAAATCTGGTGCCAGAAGACTCGGTAAGACCAGAAACGCAAACGTTAATCATCATAAACAGGCGTAAAGGGTTTGTAGGCAGCTTTTATCAGATTATGCA-TTCAAAAT-----------------AAAGTAGTCTAATTAAAAGCTAGAATCAAAAAGAGGTTATAGTGTATAACGCCTAGAGGAGGGCTGATATCCATAGATCCTAGGCAGAATACTAAGGGCGAAGGC-CACTTTCCATTAATGATTGACGCTGAGAAACGAAGGTTAGGGTAAGAAATAGGATTAGATACCCCGGTACTCCTTTCTGTAAACGATGAATGGTAGTCATTAG---------TTTT-------------------------------------------------------GTATAAAAAAATAATT--CAAAATAACTAGAGACGAAGTTAACACAATAACCATTCCGCCTTGTGAGTACTACTGCAAAGTAGAAAACAAAAAAATTAGTCGGTCTCGAAGCAAACGGAGTGAAGCATGTTATT-
>HaploporusseptatusCui4100
CGCAAGAGTGAACTAGCTAACTGAAATCATAGAATTTTTTAAAATTCATGATGTCGTAAGGGAAAATAATGATAATACCTTACTATGAGTGTTGTCCAAATCTGGTGCCAGAAGACTCGGTAAGACCAGAAACGCAAACGTTAATCATCATAAACAGGCGTAAAGGGTTTGTAGGCAGCTTTTATCAGATTATGCATTTTAAAAT-----------------AAAGTAGTYTAATTAAAAGCTAGAATCAAAAAGAGGTTATAGTGTATAACGCCTAGAGGAGGGCTGATATCCATAGATCCTAGGCAGAATACTAAGGGCGAAGGC-CACTTTCCATTAATGATTGACGCTGAGAAACGAAGGTTAGGGTAGGAAATAGGATTAGATACCCCGGTACTCCTTTCTGTAAACGATGAATGGTAGTCATTAG---------TTTTTTT---------------------------------------------------YTTAGAAAAAAA--------AAAATAACTAGAGACGAAGTTAACACAATAACCATTCCGCCTTGTGAGTACTACTGCAAAGTAGAAAACAAAAAAATTAGTCGGTCTCGAAGCAAACGGAGTGAAGCATGTTATTT
>HaploporusnepalensisDai12937
CGCAAGAGTGAACTAGCTAACTGAAATCATAGAATTTTTTAAAATTCATGATGTCGTAAGGGAAAATAATGATAATACCTTACTATGAGTGTTGTCCAAATCTGGTGCCAGAAGACTCGGTAAGACCAGAAACGCAAACGTTAATCATCATAAACAGGCGTAAAGGGTTTGTAGGCAGCTTTTATCAGATTATGCATTTTAAAAT-----------------AAAGTAGTCTAATTAAAAGCTAGAATCAAAAAGAGGTTATAGTGTATAACGCCTAGAGGAGGGCTGATATCCATAGATCCTAGGCAGAATACTAAGGGCGAAGGC-CACTTTCCATTAATGATTGACGCTGAGAAACGAAGGTTAGGGTAGGAAATAGGATTAGATACCCCGGTACTCCTTTCTGTAAACGATGAATGGTAGTCATTAG---------TTTTTTT---------------------------------------------------CTTAGAAAAAAA--------AAAATAACTAGAGACGAAGTTAACACAATAACCATTCCGCCTTGTGAGTACTACTGCAAAGTAGAAAACAAAAAAATTAGTCGGTCTCGAAGCAAACGGAGTGAAGCATGTTATTT
>Haploporustuberculosus15559
CGCAAGAGTGAACTAGCTAACTGAAATCATAGAATTTTTTAAAATTCATGATGTCGTAAGGGAAAATAATGATAATACCTTACTATGAGTGTTGTCCAAATYTGGTGCCAGAAGACTCGGTAAGACCAGAAACGCAAACGTTAATCATCATAAACAGGCGTAAAGGGTTTGTAGGCAGCTTTTATCAGATTATGCATTTTAAAAT-----------------AAAGTAGTYTAATTAAAAGCTAGAATCAAAAAGAGGTTATAGTGTATAACGCCTAGAGGAGGGCTGATATCCATAGATCCTAGGCAGAATACTAAGGGCGAAGGC-CACTTTCCATTAATGATTGACGCTGAGAAACGAAGGTTAGGGTAGGAAATAGGATTAGATACCCCGGTACTCCTTTCTGTAAACGATGAATGGTAGTCATTAG---------TTTTTTT---------------------------------------------------CTTAGAAAAAAA--------AAAATAACTAGAGACGAAGTTAACACAATAACCATTCCGCCTTGTGAGTACTACTGCAAAGTAGAAAACAAAAAAATTAGTC-GTCTCGAAGCAAACGGAGTGAAGCATGTTTTTT
>HaploporuspapyraceusDai10778
CGCAAGAGTGAACTAGCTAACTGAAATCATAGAATTTTTTAAAATTCATGATGTCGTAAGGGAAAATAATGATAATACCTTACTATGAGTGTTGTCCAAATYTGGTGCCAGAAGACTCGGTAAGACCAGAAACGCAAACGTTAATCATCATAAACAGGCGTAAAGGGTTTGTAGGCAGCTTTTATCAGATTATGCATTTTAAAAT-----------------AAAGTAGTYTAATTAAAAGCTAGAATCAAAAAGAGGTTATAGTGTATAACGCCTAGAGGAGGGCTGATATCCATAGATCCTAGGCAGAATACTAAGGGCGAAGGC-CACTTTCCATTAATGATTGACGCTGAGAAACGAAGGTTAGGGTAGGAAATAGGATTAGATACCCCGGTACTCCTTTCTGTAAACGATGAATGGTAGTCATTAG---------TTTTTTT---------------------------------------------------CTTAGAAAAAAA--------AAAATAACTAGAGACGAAGTTAACACAATAACCATTCCGCCTTGTGAGTACTACTGCAAAGTAGAAAACAAAAAAATTAGTCGGTCTCGAAGCAAACGGAGTGAAGCATGTTATTT
>Haploporus_dextrinoideus_JV2106/45J
----------------------------------------------------------------------------------------------------------------------------------------------------------------------------------------------------------------------------------------------------------------------------------------------------------------------------------------------------------------------------------------------------------------------------------------------------------------------------------------------------------------------------------------------------------------------------------------------------------------------------------------------------------
>Haploporus_crystallinus_FG-14-870
----------------------------------------------------------------------------------------------------------------------------------------------------------------------------------------------------------------------------------------------------------------------------------------------------------------------------------------------------------------------------------------------------------------------------------------------------------------------------------------------------------------------------------------------------------------------------------------------------------------------------------------------------------
>HaploporusbicolorDai19951
----------------------------------------------------------------------------------------------------------------------------------------------------------------------------------------------------------------------------------------------------------------------------------------------------------------------------------------------------------------------------------------------------------------------------------------------------------------------------------------------------------------------------------------------------------------------------------------------------------------------------------------------------------
>Haploporus monomitica Dai 24429
----------------------------------------------------------------------------------------------------------------------------------------------------------------------------------------------------------------------------------------------------------------------------------------------------------------------------------------------------------------------------------------------------------------------------------------------------------------------------------------------------------------------------------------------------------------------------------------------------------------------------------------------------------
>HaploporuscrassusDai13580
----------------------------------------------------------------------------------------------------------------------------------------------------------------------------------------------------------------------------------------------------------------------------------------------------------------------------------------------------------------------------------------------------------------------------------------------------------------------------------------------------------------------------------------------------------------------------------------------------------------------------------------------------------
>HaploporuseichelbaumiiCongo1
----------------------------------------------------------------------------------------------------------------------------------------------------------------------------------------------------------------------------------------------------------------------------------------------------------------------------------------------------------------------------------------------------------------------------------------------------------------------------------------------------------------------------------------------------------------------------------------------------------------------------------------------------------
>HaploporuseichelbaumiiKE17238
----------------------------------------------------------------------------------------------------------------------------------------------------------------------------------------------------------------------------------------------------------------------------------------------------------------------------------------------------------------------------------------------------------------------------------------------------------------------------------------------------------------------------------------------------------------------------------------------------------------------------------------------------------
>HaploporusgrandisporusKE16130
----------------------------------------------------------------------------------------------------------------------------------------------------------------------------------------------------------------------------------------------------------------------------------------------------------------------------------------------------------------------------------------------------------------------------------------------------------------------------------------------------------------------------------------------------------------------------------------------------------------------------------------------------------
>HaploporusgrandisporusKE17228
----------------------------------------------------------------------------------------------------------------------------------------------------------------------------------------------------------------------------------------------------------------------------------------------------------------------------------------------------------------------------------------------------------------------------------------------------------------------------------------------------------------------------------------------------------------------------------------------------------------------------------------------------------
>HaploporuslongisporusJV1906/C11J
----------------------------------------------------------------------------------------------------------------------------------------------------------------------------------------------------------------------------------------------------------------------------------------------------------------------------------------------------------------------------------------------------------------------------------------------------------------------------------------------------------------------------------------------------------------------------------------------------------------------------------------------------------
>HaploporusmicrosporusDai12147
----------------------------------------------------------------------------------------------------------------------------------------------------------------------------------------------------------------------------------------------------------------------------------------------------------------------------------------------------------------------------------------------------------------------------------------------------------------------------------------------------------------------------------------------------------------------------------------------------------------------------------------------------------
>HaploporusnanosporusGA0651Gabon
----------------------------------------------------------------------------------------------------------------------------------------------------------------------------------------------------------------------------------------------------------------------------------------------------------------------------------------------------------------------------------------------------------------------------------------------------------------------------------------------------------------------------------------------------------------------------------------------------------------------------------------------------------
>HaploporusnanosporusGA0639Gabon
----------------------------------------------------------------------------------------------------------------------------------------------------------------------------------------------------------------------------------------------------------------------------------------------------------------------------------------------------------------------------------------------------------------------------------------------------------------------------------------------------------------------------------------------------------------------------------------------------------------------------------------------------------
>HaploporussubtrameteusKUC2012110236
----------------------------------------------------------------------------------------------------------------------------------------------------------------------------------------------------------------------------------------------------------------------------------------------------------------------------------------------------------------------------------------------------------------------------------------------------------------------------------------------------------------------------------------------------------------------------------------------------------------------------------------------------------
>HaploporusspLR11231
----------------------------------------------------------------------------------------------------------------------------------------------------------------------------------------------------------------------------------------------------------------------------------------------------------------------------------------------------------------------------------------------------------------------------------------------------------------------------------------------------------------------------------------------------------------------------------------------------------------------------------------------------------
